# Supplementary material for: Noncanonical transcription initiation is primarily tissue specific and epigenetically tuned in paleopolyploid plants
Source: Plant Cell. 2024 Nov 14;37(1):koae288. doi: 10.1093/plcell/koae288 (PMC11663555; doi:10.1093/plcell/koae288)
Supplement: koae288_Supplementary_Data [file koae288_supplementary_data.zip]

Archive with 8 entries (8 files):
- Supplemental_Data_Set_1_final.xlsx
- Supplemental_Data_Set_2_final.xlsx
- Supplemental_Data_Set_3_final.xlsx
- Supplemental_Data_Set_4_final.xlsx
- Supplemental_Data_Set_5_final.xlsx
- tpc.11198.2024-s11.pdf
- TPC2024RA11198DR2_Supplementary_Figures_1_17_Supplementary_Tables_1_4.pdf
- Wang_Author_Revisions_Checklist_final.pdf
