# Supplementary material for: Noncanonical transcription initiation is primarily tissue specific and epigenetically tuned in paleopolyploid plants
Source: Plant Cell. 2024 Nov 14;37(1):koae288. doi: 10.1093/plcell/koae288 (PMC11663555; doi:10.1093/plcell/koae288)
Supplement: koae288_Supplementary_Data [file koae288_supplementary_data.zip › Supplemental_Data_Set_1_final.xlsx]

## Sheet: Supplemental Data Set 1
Supplemental Data Set 1. Summary information of detected transcription start regions (TSRs). Chromosome-Start- End, location of the TSR on the chromosome; Width, length of the TSR; Strand, direction of transcription for the TSR; Total Abundance, sum of normalized TPM values for the TSR across all tissues; TSR Peak, location of the most abundant transcription start site within the TSR; TSR ID, ide…
Chromosome	Start	End	Width	Strand	Total Abundance	TSR Peak	TSR ID	Number of Support Tissue	Annotated Transcrips ID	GeneID	Arabidopsis homolog	Symbol	Annotation	Gene Feature	IQR	Number of reads								TPM
																Stem	Flower	Root	Nodule	Pod	Seed	Stem tip	Leaf	Stem	Flower	Root	Nodule	Pod	Seed	Stem tip	Leaf
Chr01	116089	116110	22	+	20.0346	116089	Chr01:116089-116110;+	6	Glyma.01G000600.1;Glyma.01G000600.2	Glyma.01G000600	AT4G38180.1	FRS5	FAR1-related sequence 5	promoter	6	62	5	7	11	0	19	19	33	5.82711	0.954747	1.47434	2.18996	0	1.90183	3.06831	6.2496
Chr01	116131	116134	4	+	17.4159	116131	Chr01:116131-116134;+	5	Glyma.01G000600.1;Glyma.01G000600.2	Glyma.01G000600	AT4G38180.1	FRS5	FAR1-related sequence 5	promoter	0	42	4	7	6	22	7	4	16	3.9474	0.763798	1.47434	1.19452	7.13082	0.700676	0.64596	3.03011
Chr01	116213	116213	1	+	1.73737	116213	Chr01:116213-116213;+	1	Glyma.01G000600.1;Glyma.01G000600.2	Glyma.01G000600	AT4G38180.1	FRS5	FAR1-related sequence 5	fiveUTR	0	0	10	0	0	0	0	0	0	0	1.90949	0	0	0	0	0	0
Chr01	116245	116245	1	+	1.19612	116245	Chr01:116245-116245;+	1	Glyma.01G000600.1;Glyma.01G000600.2	Glyma.01G000600	AT4G38180.1	FRS5	FAR1-related sequence 5	fiveUTR	0	0	0	0	0	4	0	0	0	0	0	0	0	1.29651	0	0	0
Chr01	117419	117419	1	+	1.38735	117419	Chr01:117419-117419;+	1	Glyma.01G000600.1;Glyma.01G000600.2	Glyma.01G000600	AT4G38180.1	FRS5	FAR1-related sequence 5	CDS	0	0	2	0	0	0	12	0	0	0	0.381899	0	0	0	1.20116	0	0
Chr01	118130	118130	1	+	1.09059	118130	Chr01:118130-118130;+	1	Glyma.01G000600.1;Glyma.01G000600.2	Glyma.01G000600	AT4G38180.1	FRS5	FAR1-related sequence 5	CDS	0	0	0	0	0	0	0	0	6	0	0	0	0	0	0	0	1.13629
Chr01	121784	121784	1	+	1.21616	121784	Chr01:121784-121784;+	1	Glyma.01G000600.1;Glyma.01G000600.2	Glyma.01G000600	AT4G38180.1	FRS5	FAR1-related sequence 5	intron	0	0	7	0	0	0	0	0	0	0	1.33665	0	0	0	0	0	0
Chr01	143401	143408	8	+	26.7908	143405	Chr01:143401-143408;+	7	Glyma.01G000700.1	Glyma.01G000700	AT5G58100.1			promoter	4	22	8	29	16	3	71	43	10	2.06768	1.5276	6.10798	3.1854	0.972385	7.10685	6.94407	1.89382
Chr01	143432	143465	34	+	213.958	143445	Chr01:143432-143465;+	8	Glyma.01G000700.1	Glyma.01G000700	AT5G58100.1			promoter	5	300	162	204	59	62	496	287	42	28.1957	30.9338	42.9665	11.7462	20.0959	49.6479	46.3476	7.95404
Chr01	143494	143497	4	+	4.66193	143494	Chr01:143494-143497;+	2	Glyma.01G000700.1	Glyma.01G000700	AT5G58100.1			promoter	3	2	6	0	0	3	2	16	0	0.187971	1.1457	0	0	0.972385	0.200193	2.58384	0
Chr01	143530	143533	4	+	7.38764	143533	Chr01:143530-143533;+	2	Glyma.01G000700.1	Glyma.01G000700	AT5G58100.1			promoter	3	33	0	2	0	1	0	26	0	3.10153	0	0.42124	0	0.324128	0	4.19874	0
Chr01	146739	146758	20	+	4.86962	146739	Chr01:146739-146758;+	3	Glyma.01G000700.1	Glyma.01G000700	AT5G58100.1			CDS	19	0	8	0	0	7	16	0	0	0	1.5276	0	0	2.2689	1.60154	0	0
Chr01	146817	146817	1	+	1.0889	146817	Chr01:146817-146817;+	1	Glyma.01G000700.1	Glyma.01G000700	AT5G58100.1			CDS	0	0	0	6	0	0	0	0	0	0	0	1.26372	0	0	0	0	0
Chr01	146965	146965	1	+	2.79017	146965	Chr01:146965-146965;+	1	Glyma.01G000700.1	Glyma.01G000700	AT5G58100.1			CDS	0	0	0	0	15	0	0	0	0	0	0	0	2.98631	0	0	0	0
Chr01	154440	154440	1	+	1.96306	154440	Chr01:154440-154440;+	1	Glyma.01G000700.1	Glyma.01G000700	AT5G58100.1			CDS	0	0	0	1	0	0	0	12	0	0	0	0.21062	0	0	0	1.93788	0
Chr01	154465	154465	1	+	2.60506	154465	Chr01:154465-154465;+	1	Glyma.01G000700.1	Glyma.01G000700	AT5G58100.1			CDS	0	30	0	0	0	0	0	0	0	2.81957	0	0	0	0	0	0	0
Chr01	158985	158985	1	+	1.47253	158985	Chr01:158985-158985;+	1	NA	NA				intergenic	0	0	0	0	0	0	5	7	0	0	0	0	0	0	0.500483	1.13043	0
Chr01	177758	177758	1	+	2.54472	177758	Chr01:177758-177758;+	1	Glyma.01G000900.1	Glyma.01G000900	AT5G58100.1			CDS	0	0	0	0	0	0	0	0	14	0	0	0	0	0	0	0	2.65135
Chr01	190532	190532	1	+	2.41815	190532	Chr01:190532-190532;+	1	Glyma.01G000900.1	Glyma.01G000900	AT5G58100.1			intron	0	0	0	0	13	0	0	0	0	0	0	0	2.58814	0	0	0	0
Chr01	190906	190906	1	+	1.30208	190906	Chr01:190906-190906;+	1	Glyma.01G000900.1	Glyma.01G000900	AT5G58100.1			intron	0	0	0	0	7	0	0	0	0	0	0	0	1.39361	0	0	0	0
Chr01	196237	196389	153	+	140.009	196353	Chr01:196237-196389;+	8	Glyma.01G001000.1;Glyma.01G001000.2;Glyma.01G001000.3;Glyma.01G001000.4	Glyma.01G001000	AT5G58110.1		chaperone binding;ATPase activators	promoter	59	315	65	87	142	57	134	132	60	29.6055	12.4117	18.3239	28.2704	18.4753	13.4129	21.3167	11.3629
Chr01	196450	196494	45	+	18.703	196450	Chr01:196450-196494;+	6	Glyma.01G001000.1;Glyma.01G001000.2;Glyma.01G001000.3;Glyma.01G001000.4	Glyma.01G001000	AT5G58110.1		chaperone binding;ATPase activators	promoter	21	31	16	22	1	0	25	17	24	2.91355	3.05519	4.63364	0.199087	0	2.50241	2.74533	4.54517
Chr01	196562	196562	1	+	4.38917	196562	Chr01:196562-196562;+	1	Glyma.01G001000.1;Glyma.01G001000.2;Glyma.01G001000.3;Glyma.01G001000.4	Glyma.01G001000	AT5G58110.1		chaperone binding;ATPase activators	CDS	0	0	0	0	22	0	0	2	0	0	0	0	4.37992	0	0	0.32298	0
Chr01	197253	197253	1	+	1.98083	197253	Chr01:197253-197253;+	1	Glyma.01G001000.1;Glyma.01G001000.2;Glyma.01G001000.3;Glyma.01G001000.4	Glyma.01G001000	AT5G58110.1		chaperone binding;ATPase activators	intron	0	0	2	9	0	0	0	0	0	0	0.381899	1.89558	0	0	0	0	0
Chr01	205430	205437	8	+	8.74571	205437	Chr01:205430-205437;+	3	Glyma.01G001100.1;Glyma.01G001100.2;Glyma.01G001100.3;Glyma.01G001100.4	Glyma.01G001100	AT4G31040.1		CemA-like proton extrusion protein-related	promoter	7	29	3	2	0	7	3	3	14	2.72558	0.572848	0.42124	0	2.2689	0.30029	0.48447	2.65135
Chr01	205472	205474	3	+	29.1707	205472	Chr01:205472-205474;+	6	Glyma.01G001100.1;Glyma.01G001100.2;Glyma.01G001100.3;Glyma.01G001100.4	Glyma.01G001100	AT4G31040.1		CemA-like proton extrusion protein-related	promoter	0	4	8	14	0	19	30	47	53	0.375943	1.5276	2.94868	0	6.15844	3.0029	7.59002	10.0372
Chr01	205525	205568	44	+	403.96	205528	Chr01:205525-205568;+	7	Glyma.01G001100.1;Glyma.01G001100.2;Glyma.01G001100.3;Glyma.01G001100.4	Glyma.01G001100	AT4G31040.1		CemA-like proton extrusion protein-related	promoter	6	592	271	57	0	130	275	291	1041	55.6395	51.7473	12.0053	0	42.1367	27.5265	46.9936	197.147
Chr01	205589	205589	1	+	3.36707	205589	Chr01:205589-205589;+	2	Glyma.01G001100.1;Glyma.01G001100.2;Glyma.01G001100.3;Glyma.01G001100.4	Glyma.01G001100	AT4G31040.1		CemA-like proton extrusion protein-related	fiveUTR	0	23	1	0	0	4	0	0	0	2.16167	0.190949	0	0	1.29651	0	0	0
Chr01	205610	205610	1	+	1.3899	205610	Chr01:205610-205610;+	1	Glyma.01G001100.1;Glyma.01G001100.2;Glyma.01G001100.3;Glyma.01G001100.4	Glyma.01G001100	AT4G31040.1		CemA-like proton extrusion protein-related	fiveUTR	0	0	8	0	0	0	0	0	0	0	1.5276	0	0	0	0	0	0
Chr01	205655	205655	1	+	1.9914	205655	Chr01:205655-205655;+	1	Glyma.01G001100.1;Glyma.01G001100.2;Glyma.01G001100.3;Glyma.01G001100.4	Glyma.01G001100	AT4G31040.1		CemA-like proton extrusion protein-related	CDS	0	0	1	0	0	0	0	0	10	0	0.190949	0	0	0	0	0	1.89382
Chr01	238091	238117	27	+	16.8553	238117	Chr01:238091-238117;+	5	NA	NA				intergenic	19	1	26	15	3	14	27	3	11	0.0939856	4.96468	3.1593	0.597262	4.53779	2.70261	0.48447	2.0832
Chr01	246972	246972	1	+	2.17781	246972	Chr01:246972-246972;+	1	Glyma.01G001500.1	Glyma.01G001500	AT2G07050.1	CAS1	cycloartenol synthase 1	promoter	0	0	0	12	0	0	0	0	0	0	0	2.52744	0	0	0	0	0
Chr01	247035	247042	8	+	18.6928	247037	Chr01:247035-247042;+	1	Glyma.01G001500.1	Glyma.01G001500	AT2G07050.1	CAS1	cycloartenol synthase 1	fiveUTR	5	0	0	103	0	0	0	0	0	0	0	21.6938	0	0	0	0	0
Chr01	251026	251026	1	+	1.81484	251026	Chr01:251026-251026;+	1	Glyma.01G001500.1	Glyma.01G001500	AT2G07050.1	CAS1	cycloartenol synthase 1	CDS	0	0	0	10	0	0	0	0	0	0	0	2.1062	0	0	0	0	0
Chr01	269100	269103	4	+	2.32498	269103	Chr01:269100-269103;+	2	Glyma.01G001700.2;Glyma.01G001700.1	Glyma.01G001700	AT3G10572.1		3-phosphoinositide-dependent protein kinase-1, putative	promoter	3	13	0	0	0	4	0	0	0	1.22181	0	0	0	1.29651	0	0	0
Chr01	269456	269456	1	+	1.99721	269456	Chr01:269456-269456;+	1	Glyma.01G001700.2;Glyma.01G001700.1	Glyma.01G001700	AT3G10572.1		3-phosphoinositide-dependent protein kinase-1, putative	promoter	0	23	0	0	0	0	0	0	0	2.16167	0	0	0	0	0	0	0
Chr01	269483	269483	1	+	1.19612	269483	Chr01:269483-269483;+	1	Glyma.01G001700.2;Glyma.01G001700.1	Glyma.01G001700	AT3G10572.1		3-phosphoinositide-dependent protein kinase-1, putative	promoter	0	0	0	0	0	4	0	0	0	0	0	0	0	1.29651	0	0	0
Chr01	269590	269599	10	+	33.0781	269594	Chr01:269590-269599;+	7	Glyma.01G001700.2;Glyma.01G001700.1	Glyma.01G001700	AT3G10572.1		3-phosphoinositide-dependent protein kinase-1, putative	fiveUTR	4	27	18	19	1	8	26	91	32	2.53761	3.43709	4.00178	0.199087	2.59303	2.60251	14.6956	6.06022
Chr01	269645	269645	1	+	1.21616	269645	Chr01:269645-269645;+	1	Glyma.01G001700.2;Glyma.01G001700.1	Glyma.01G001700	AT3G10572.1		3-phosphoinositide-dependent protein kinase-1, putative	CDS	0	0	7	0	0	0	0	0	0	0	1.33665	0	0	0	0	0	0
Chr01	270218	270218	1	+	1.30208	270218	Chr01:270218-270218;+	1	Glyma.01G001700.2;Glyma.01G001700.1	Glyma.01G001700	AT3G10572.1		3-phosphoinositide-dependent protein kinase-1, putative	CDS	0	0	0	0	7	0	0	0	0	0	0	0	1.39361	0	0	0	0
Chr01	280945	280945	1	+	3.82222	280945	Chr01:280945-280945;+	1	Glyma.01G001900.2;Glyma.01G001900.1	Glyma.01G001900	AT2G24370.1		Protein kinase protein with adenine nucleotide alpha hydrolases-like domain	promoter	0	0	22	0	0	0	0	0	0	0	4.20089	0	0	0	0	0	0
Chr01	285887	285896	10	+	4.76768	285896	Chr01:285887-285896;+	2	Glyma.01G002000.1	Glyma.01G002000	AT5G20700.1		Protein of unknown function (DUF581)	promoter	9	0	0	0	0	8	0	16	0	0	0	0	0	2.59303	0	2.58384	0
Chr01	329015	329015	1	+	1.4762	329015	Chr01:329015-329015;+	1	Glyma.01G002400.1	Glyma.01G002400	AT2G06925.1	ATSPLA2-ALPHA,PLA2-ALPHA	Phospholipase A2 family protein	promoter	0	17	0	0	0	0	0	0	0	1.59776	0	0	0	0	0	0	0
Chr01	329170	329172	3	+	10.9678	329170	Chr01:329170-329172;+	3	Glyma.01G002400.1	Glyma.01G002400	AT2G06925.1	ATSPLA2-ALPHA,PLA2-ALPHA	Phospholipase A2 family protein	fiveUTR	0	4	0	23	4	0	17	4	20	0.375943	0	4.84426	0.79635	0	1.70164	0.64596	3.78764
Chr01	335082	335082	1	+	2.17089	335082	Chr01:335082-335082;+	1	Glyma.01G002600.1	Glyma.01G002600	AT4G29680.1		Alkaline-phosphatase-like family protein	promoter	0	25	0	0	0	0	0	0	0	2.34964	0	0	0	0	0	0	0
Chr01	335145	335145	1	+	4.12898	335145	Chr01:335145-335145;+	1	Glyma.01G002600.1	Glyma.01G002600	AT4G29680.1		Alkaline-phosphatase-like family protein	promoter	0	1	0	1	1	0	3	23	0	0.0939856	0	0.21062	0.199087	0	0.30029	3.71427	0
Chr01	339771	339771	1	+	2.08485	339771	Chr01:339771-339771;+	1	Glyma.01G002700.1	Glyma.01G002700	AT4G29670.1	ACHT2	atypical CYS HIS rich thioredoxin 2	promoter	0	0	12	0	0	0	0	0	0	0	2.29139	0	0	0	0	0	0
Chr01	339807	339822	16	+	9.9162	339815	Chr01:339807-339822;+	2	Glyma.01G002700.1	Glyma.01G002700	AT4G29670.1	ACHT2	atypical CYS HIS rich thioredoxin 2	promoter	7	62	0	0	0	3	0	0	20	5.82711	0	0	0	0.972385	0	0	3.78764
Chr01	339854	339854	1	+	1.03925	339854	Chr01:339854-339854;+	1	Glyma.01G002700.1	Glyma.01G002700	AT4G29670.1	ACHT2	atypical CYS HIS rich thioredoxin 2	promoter	0	0	0	0	0	0	0	7	0	0	0	0	0	0	0	1.13043	0
Chr01	339882	339889	8	+	8.11027	339882	Chr01:339882-339889;+	3	Glyma.01G002700.1	Glyma.01G002700	AT4G29670.1	ACHT2	atypical CYS HIS rich thioredoxin 2	promoter	4	1	0	0	26	0	0	8	11	0.0939856	0	0	5.17627	0	0	1.29192	2.0832
Chr01	340517	340517	1	+	1.18772	340517	Chr01:340517-340517;+	1	Glyma.01G002700.1	Glyma.01G002700	AT4G29670.1	ACHT2	atypical CYS HIS rich thioredoxin 2	CDS	0	0	0	0	0	0	0	8	0	0	0	0	0	0	0	1.29192	0
Chr01	340932	340932	1	+	1.30253	340932	Chr01:340932-340932;+	1	Glyma.01G002700.1	Glyma.01G002700	AT4G29670.1	ACHT2	atypical CYS HIS rich thioredoxin 2	intron	0	15	0	0	0	0	0	0	0	1.40978	0	0	0	0	0	0	0
Chr01	346295	346320	26	+	7.47974	346295	Chr01:346295-346320;+	3	Glyma.01G002900.1	Glyma.01G002900	AT4G29590.1		S-adenosyl-L-methionine-dependent methyltransferases superfamily protein	promoter	16	0	0	0	0	0	28	12	18	0	0	0	0	0	2.8027	1.93788	3.40887
Chr01	346342	346344	3	+	8.0872	346342	Chr01:346342-346344;+	2	Glyma.01G002900.1	Glyma.01G002900	AT4G29590.1		S-adenosyl-L-methionine-dependent methyltransferases superfamily protein	promoter	2	4	0	0	0	0	18	0	34	0.375943	0	0	0	0	1.80174	0	6.43898
Chr01	346371	346371	1	+	1.2157	346371	Chr01:346371-346371;+	1	Glyma.01G002900.1	Glyma.01G002900	AT4G29590.1		S-adenosyl-L-methionine-dependent methyltransferases superfamily protein	promoter	0	14	0	0	0	0	0	0	0	1.3158	0	0	0	0	0	0	0
Chr01	346418	346418	1	+	1.99721	346418	Chr01:346418-346418;+	1	Glyma.01G002900.1	Glyma.01G002900	AT4G29590.1		S-adenosyl-L-methionine-dependent methyltransferases superfamily protein	promoter	0	23	0	0	0	0	0	0	0	2.16167	0	0	0	0	0	0	0
Chr01	369819	369885	67	+	512.496	369866	Chr01:369819-369885;+	8	Glyma.01G003100.1;Glyma.01G003100.2	Glyma.01G003100	AT4G18400.1			promoter	5	566	349	440	341	278	724	236	432	53.1959	66.6413	92.6727	67.8888	90.1076	72.4699	38.1116	81.813
Chr01	370398	370398	1	+	1.56363	370398	Chr01:370398-370398;+	1	Glyma.01G003100.1;Glyma.01G003100.2	Glyma.01G003100	AT4G18400.1			intron	0	0	9	0	0	0	0	0	0	0	1.71854	0	0	0	0	0	0
Chr01	379955	379955	1	+	4.77918	379955	Chr01:379955-379955;+	3	Glyma.01G003400.1	Glyma.01G003400	AT2G15690.1		Tetratricopeptide repeat (TPR)-like superfamily protein	promoter	0	0	9	0	0	5	13	4	0	0	1.71854	0	0	1.62064	1.30126	0.64596	0
Chr01	379990	380013	24	+	23.2912	379990	Chr01:379990-380013;+	4	Glyma.01G003400.1	Glyma.01G003400	AT2G15690.1		Tetratricopeptide repeat (TPR)-like superfamily protein	fiveUTR	17	41	12	0	1	2	8	33	62	3.85341	2.29139	0	0.199087	0.648256	0.800772	5.32917	11.7417
Chr01	380040	380040	1	+	1.35902	380040	Chr01:380040-380040;+	1	Glyma.01G003400.1	Glyma.01G003400	AT2G15690.1		Tetratricopeptide repeat (TPR)-like superfamily protein	CDS	0	0	0	0	0	0	1	0	7	0	0	0	0	0	0.100097	0	1.32567
Chr01	380674	380674	1	+	1.63589	380674	Chr01:380674-380674;+	1	Glyma.01G003400.1	Glyma.01G003400	AT2G15690.1		Tetratricopeptide repeat (TPR)-like superfamily protein	CDS	0	0	0	0	0	0	0	0	9	0	0	0	0	0	0	0	1.70444
Chr01	391477	391510	34	+	339.346	391480	Chr01:391477-391510;+	8	Glyma.01G003700.1	Glyma.01G003700	AT4G29520.1			promoter	4	510	181	129	71	148	799	538	185	47.9327	34.5618	27.17	14.1352	47.971	79.9771	86.8816	35.0356
Chr01	391543	391566	24	+	43.9159	391566	Chr01:391543-391566;+	6	Glyma.01G003700.1	Glyma.01G003700	AT4G29520.1			promoter	18	50	36	26	0	43	13	96	2	4.69928	6.87418	5.47612	0	13.9375	1.30126	15.503	0.378764
Chr01	391597	391617	21	+	8.34052	391597	Chr01:391597-391617;+	3	Glyma.01G003700.1	Glyma.01G003700	AT4G29520.1			CDS	20	0	10	0	0	10	4	22	0	0	1.90949	0	0	3.24128	0.400386	3.55278	0
Chr01	391716	391716	1	+	1.29985	391716	Chr01:391716-391716;+	1	Glyma.01G003700.1	Glyma.01G003700	AT4G29520.1			CDS	0	0	0	0	0	0	15	0	0	0	0	0	0	0	1.50145	0	0
Chr01	392004	392004	1	+	1.04242	392004	Chr01:392004-392004;+	1	Glyma.01G003700.1	Glyma.01G003700	AT4G29520.1			CDS	0	0	6	0	0	0	0	0	0	0	1.1457	0	0	0	0	0	0
Chr01	394832	394832	1	+	1.21616	394832	Chr01:394832-394832;+	1	Glyma.01G003700.1	Glyma.01G003700	AT4G29520.1			CDS	0	0	7	0	0	0	0	0	0	0	1.33665	0	0	0	0	0	0
Chr01	411113	411113	1	+	1.63335	411113	Chr01:411113-411113;+	1	Glyma.01G003900.1	Glyma.01G003900	AT4G26200.1	ACS7,ATACS7	1-amino-cyclopropane-1-carboxylate synthase 7	promoter	0	0	0	9	0	0	0	0	0	0	0	1.89558	0	0	0	0	0
Chr01	415295	415295	1	+	2.41293	415295	Chr01:415295-415295;+	1	Glyma.01G004000.1	Glyma.01G004000	AT4G29460.1		Phospholipase A2 family protein	fiveUTR	0	0	0	12	0	0	1	1	0	0	0	2.52744	0	0	0.100097	0.16149	0
Chr01	418687	418701	15	+	25.8256	418690	Chr01:418687-418701;+	7	Glyma.01G004100.1	Glyma.01G004100	AT2G19710.1		Regulator of Vps4 activity in the MVB pathway protein	promoter	0	28	15	21	65	5	22	10	0	2.6316	2.86424	4.42302	12.9407	1.62064	2.20212	1.6149	0
Chr01	418751	418755	5	+	7.98138	418751	Chr01:418751-418755;+	3	Glyma.01G004100.1	Glyma.01G004100	AT2G19710.1		Regulator of Vps4 activity in the MVB pathway protein	fiveUTR	4	23	19	3	0	5	4	2	0	2.16167	3.62804	0.63186	0	1.62064	0.400386	0.32298	0
Chr01	418786	418786	1	+	1.90935	418786	Chr01:418786-418786;+	1	Glyma.01G004100.1	Glyma.01G004100	AT2G19710.1		Regulator of Vps4 activity in the MVB pathway protein	fiveUTR	0	2	6	0	0	0	8	0	0	0.187971	1.1457	0	0	0	0.800772	0	0
Chr01	418820	418820	1	+	3.39397	418820	Chr01:418820-418820;+	1	Glyma.01G004100.1	Glyma.01G004100	AT2G19710.1		Regulator of Vps4 activity in the MVB pathway protein	fiveUTR	0	0	3	1	0	9	0	0	0	0	0.572848	0.21062	0	2.91715	0	0	0
Chr01	418894	418894	1	+	1.73217	418894	Chr01:418894-418894;+	1	Glyma.01G004100.1	Glyma.01G004100	AT2G19710.1		Regulator of Vps4 activity in the MVB pathway protein	fiveUTR	0	0	0	3	0	0	0	8	0	0	0	0.63186	0	0	0	1.29192	0
Chr01	422901	422901	1	+	1.03925	422901	Chr01:422901-422901;+	1	Glyma.01G004100.1;Glyma.01G004100.2	Glyma.01G004100	AT2G19710.1		Regulator of Vps4 activity in the MVB pathway protein	CDS	0	0	0	0	0	0	0	7	0	0	0	0	0	0	0	1.13043	0
Chr01	425370	425370	1	+	1.47316	425370	Chr01:425370-425370;+	1	Glyma.01G004200.2;Glyma.01G004200.1;Glyma.01G004200.3;Glyma.01G004200.4	Glyma.01G004200	AT4G26220.1		S-adenosyl-L-methionine-dependent methyltransferases superfamily protein	promoter	0	0	0	0	0	0	17	0	0	0	0	0	0	0	1.70164	0	0
Chr01	425448	425485	38	+	127.924	425479	Chr01:425448-425485;+	6	Glyma.01G004200.2;Glyma.01G004200.1;Glyma.01G004200.3;Glyma.01G004200.4	Glyma.01G004200	AT4G26220.1		S-adenosyl-L-methionine-dependent methyltransferases superfamily protein	promoter	2	12	281	214	124	0	22	96	0	1.12783	53.6568	45.0727	24.6868	0	2.20212	15.503	0
Chr01	425783	425783	1	+	2.23213	425783	Chr01:425783-425783;+	1	Glyma.01G004200.2;Glyma.01G004200.1;Glyma.01G004200.3;Glyma.01G004200.4	Glyma.01G004200	AT4G26220.1		S-adenosyl-L-methionine-dependent methyltransferases superfamily protein	promoter	0	0	0	0	12	0	0	0	0	0	0	0	2.38905	0	0	0	0
Chr01	429334	429379	46	+	3900.28	429343	Chr01:429334-429379;+	8	Glyma.01G004300.1;Glyma.01G004300.2	Glyma.01G004300	AT2G19740.1		Ribosomal protein L31e family protein	promoter	3	8482	1328	1485	102	1343	4735	4321	6553	797.186	253.581	312.771	20.3069	435.304	473.957	697.798	1241.02
Chr01	429487	429518	32	+	18.1682	429500	Chr01:429487-429518;+	7	Glyma.01G004300.1;Glyma.01G004300.2	Glyma.01G004300	AT2G19740.1		Ribosomal protein L31e family protein	fiveUTR	13	8	14	10	9	9	18	10	32	0.751885	2.67329	2.1062	1.79179	2.91715	1.80174	1.6149	6.06022
Chr01	429851	429851	1	+	1.03925	429851	Chr01:429851-429851;+	1	Glyma.01G004300.1;Glyma.01G004300.2	Glyma.01G004300	AT2G19740.1		Ribosomal protein L31e family protein	intron	0	0	0	0	0	0	0	7	0	0	0	0	0	0	0	1.13043	0
Chr01	434248	434248	1	+	5.16498	434248	Chr01:434248-434248;+	1	Glyma.01G004500.1;Glyma.01G004500.2	Glyma.01G004500	AT4G29160.3	SNF7.1	SNF7 family protein	promoter	0	0	3	0	18	0	6	4	1	0	0.572848	0	3.58357	0	0.600579	0.64596	0.189382
Chr01	434333	434534	202	+	900.48	434377	Chr01:434333-434534;+	8	Glyma.01G004500.1;Glyma.01G004500.2	Glyma.01G004500	AT4G29160.3	SNF7.1	SNF7 family protein	promoter	64	1458	803	582	928	347	1021	608	405	137.031	153.332	122.581	184.753	112.472	102.199	98.1859	76.6997
Chr01	434637	434637	1	+	4.04184	434637	Chr01:434637-434637;+	1	Glyma.01G004500.1;Glyma.01G004500.2	Glyma.01G004500	AT4G29160.3	SNF7.1	SNF7 family protein	fiveUTR	0	0	3	3	16	0	0	0	0	0	0.572848	0.63186	3.1854	0	0	0	0
Chr01	434675	434675	1	+	4.14152	434675	Chr01:434675-434675;+	1	Glyma.01G004500.1;Glyma.01G004500.2	Glyma.01G004500	AT4G29160.3	SNF7.1	SNF7 family protein	fiveUTR	0	1	4	4	0	5	8	3	0	0.0939856	0.763798	0.84248	0	1.62064	0.800772	0.48447	0
Chr01	434764	434764	1	+	1.21616	434764	Chr01:434764-434764;+	1	Glyma.01G004500.1;Glyma.01G004500.2	Glyma.01G004500	AT4G29160.3	SNF7.1	SNF7 family protein	CDS	0	0	7	0	0	0	0	0	0	0	1.33665	0	0	0	0	0	0
Chr01	435658	435658	1	+	2.46051	435658	Chr01:435658-435658;+	1	Glyma.01G004500.1;Glyma.01G004500.2	Glyma.01G004500	AT4G29160.3	SNF7.1	SNF7 family protein	CDS	0	1	8	2	0	1	2	1	0	0.0939856	1.5276	0.42124	0	0.324128	0.200193	0.16149	0
Chr01	436486	436486	1	+	1.12886	436486	Chr01:436486-436486;+	1	Glyma.01G004500.1;Glyma.01G004500.2	Glyma.01G004500	AT4G29160.3	SNF7.1	SNF7 family protein	intron	0	13	0	0	0	0	0	0	0	1.22181	0	0	0	0	0	0	0
Chr01	446951	446951	1	+	6.31985	446951	Chr01:446951-446951;+	1	Glyma.01G004800.1;Glyma.01G004800.2	Glyma.01G004800	AT4G29180.2	RHS16	root hair specific 16	fiveUTR	0	0	0	1	33	0	0	0	0	0	0	0.21062	6.56988	0	0	0	0
Chr01	446973	446973	1	+	1.48809	446973	Chr01:446973-446973;+	1	Glyma.01G004800.1;Glyma.01G004800.2	Glyma.01G004800	AT4G29180.2	RHS16	root hair specific 16	fiveUTR	0	0	0	0	8	0	0	0	0	0	0	0	1.5927	0	0	0	0
Chr01	447074	447119	46	+	26.3004	447119	Chr01:447074-447119;+	2	Glyma.01G004800.1;Glyma.01G004800.2	Glyma.01G004800	AT4G29180.2	RHS16	root hair specific 16	fiveUTR	40	0	0	25	117	0	0	0	0	0	0	5.2655	23.2932	0	0	0	0
Chr01	448054	448054	1	+	1.6741	448054	Chr01:448054-448054;+	1	Glyma.01G004800.1;Glyma.01G004800.2	Glyma.01G004800	AT4G29180.2	RHS16	root hair specific 16	CDS	0	0	0	0	9	0	0	0	0	0	0	0	1.79179	0	0	0	0
Chr01	464885	464885	1	+	5.93113	464885	Chr01:464885-464885;+	1	NA	Glyma.01G005000				antisense	0	0	0	0	27	0	0	0	5	0	0	0	5.37536	0	0	0	0.946909
Chr01	505710	505714	5	+	9.54584	505714	Chr01:505710-505714;+	2	Glyma.01G005100.1;Glyma.01G005100.2;Glyma.01G005100.3;Glyma.01G005100.4	Glyma.01G005100	AT2G19800.1	MIOX2	myo-inositol oxygenase 2	promoter	4	9	40	10	0	0	0	0	0	0.845871	7.63798	2.1062	0	0	0	0	0
Chr01	505775	505775	1	+	3.56933	505775	Chr01:505775-505775;+	1	Glyma.01G005100.1;Glyma.01G005100.2;Glyma.01G005100.3;Glyma.01G005100.4	Glyma.01G005100	AT2G19800.1	MIOX2	myo-inositol oxygenase 2	fiveUTR	0	1	19	1	0	0	0	0	0	0.0939856	3.62804	0.21062	0	0	0	0	0
Chr01	512363	512363	1	+	1.21616	512363	Chr01:512363-512363;+	1	Glyma.01G005200.1	Glyma.01G005200	AT4G29210.1	GGT3,GGT4	gamma-glutamyl transpeptidase 4	promoter	0	0	7	0	0	0	0	0	0	0	1.33665	0	0	0	0	0	0
Chr01	512407	512438	32	+	29.3923	512426	Chr01:512407-512438;+	6	Glyma.01G005200.1	Glyma.01G005200	AT4G29210.1	GGT3,GGT4	gamma-glutamyl transpeptidase 4	promoter	24	10	18	21	76	9	17	16	5	0.939856	3.43709	4.42302	15.1306	2.91715	1.70164	2.58384	0.946909
Chr01	512491	512491	1	+	3.14949	512491	Chr01:512491-512491;+	1	Glyma.01G005200.1	Glyma.01G005200	AT4G29210.1	GGT3,GGT4	gamma-glutamyl transpeptidase 4	fiveUTR	0	0	0	0	16	0	2	0	0	0	0	0	3.1854	0	0.200193	0	0
Chr01	528550	528550	1	+	6.49866	528550	Chr01:528550-528550;+	2	NA	Glyma.01G005400				antisense	0	1	3	4	0	7	8	5	9	0.0939856	0.572848	0.84248	0	2.2689	0.800772	0.807449	1.70444
Chr01	528611	528615	5	+	13.2477	528615	Chr01:528611-528615;+	4	NA	Glyma.01G005400				antisense	3	2	15	28	0	13	3	1	6	0.187971	2.86424	5.89736	0	4.21367	0.30029	0.16149	1.13629
Chr01	544005	544005	1	+	2.67236	544005	Chr01:544005-544005;+	1	Glyma.01G005500.2;Glyma.01G005500.3;Glyma.01G005500.1;Glyma.01G005500.4	Glyma.01G005500	AT4G29230.1	anac075,NAC075	NAC domain containing protein 75	proximal	0	0	0	0	0	0	0	18	0	0	0	0	0	0	0	2.90682	0
Chr01	545104	545104	1	+	1.91111	545104	Chr01:545104-545104;+	1	Glyma.01G005500.2;Glyma.01G005500.3;Glyma.01G005500.1;Glyma.01G005500.4;Glyma.01G005500.5	Glyma.01G005500	AT4G29230.1	anac075,NAC075	NAC domain containing protein 75	proximal	0	0	11	0	0	0	0	0	0	0	2.10044	0	0	0	0	0	0
Chr01	545130	545130	1	+	5.68025	545130	Chr01:545130-545130;+	2	Glyma.01G005500.2;Glyma.01G005500.3;Glyma.01G005500.1;Glyma.01G005500.4;Glyma.01G005500.5	Glyma.01G005500	AT4G29230.1	anac075,NAC075	NAC domain containing protein 75	proximal	0	35	0	11	3	0	1	0	0	3.2895	0	2.31682	0.597262	0	0.100097	0	0
Chr01	545198	545198	1	+	2.59971	545198	Chr01:545198-545198;+	1	Glyma.01G005500.2;Glyma.01G005500.3;Glyma.01G005500.1;Glyma.01G005500.4;Glyma.01G005500.5	Glyma.01G005500	AT4G29230.1	anac075,NAC075	NAC domain containing protein 75	proximal	0	0	3	0	0	0	0	14	0	0	0.572848	0	0	0	0	2.26086	0
Chr01	545567	545567	1	+	1.09059	545567	Chr01:545567-545567;+	1	Glyma.01G005500.2;Glyma.01G005500.3;Glyma.01G005500.1;Glyma.01G005500.4;Glyma.01G005500.5	Glyma.01G005500	AT4G29230.1	anac075,NAC075	NAC domain containing protein 75	intron	0	0	0	0	0	0	0	0	6	0	0	0	0	0	0	0	1.13629
Chr01	545702	545702	1	+	1.3865	545702	Chr01:545702-545702;+	1	Glyma.01G005500.2;Glyma.01G005500.3;Glyma.01G005500.1;Glyma.01G005500.4;Glyma.01G005500.5	Glyma.01G005500	AT4G29230.1	anac075,NAC075	NAC domain containing protein 75	fiveUTR	0	0	0	0	0	0	16	0	0	0	0	0	0	0	1.60154	0	0
Chr01	545896	545896	1	+	2.72649	545896	Chr01:545896-545896;+	1	Glyma.01G005500.2;Glyma.01G005500.3;Glyma.01G005500.1;Glyma.01G005500.4;Glyma.01G005500.5	Glyma.01G005500	AT4G29230.1	anac075,NAC075	NAC domain containing protein 75	CDS	0	0	0	0	0	0	0	0	15	0	0	0	0	0	0	0	2.84073
Chr01	546060	546060	1	+	2.45607	546060	Chr01:546060-546060;+	1	Glyma.01G005500.2;Glyma.01G005500.3;Glyma.01G005500.1;Glyma.01G005500.4;Glyma.01G005500.5	Glyma.01G005500	AT4G29230.1	anac075,NAC075	NAC domain containing protein 75	intron	0	24	0	0	2	0	0	0	0	2.25566	0	0	0.398175	0	0	0	0
Chr01	546204	546204	1	+	1.56304	546204	Chr01:546204-546204;+	1	Glyma.01G005500.2;Glyma.01G005500.3;Glyma.01G005500.1;Glyma.01G005500.4;Glyma.01G005500.5	Glyma.01G005500	AT4G29230.1	anac075,NAC075	NAC domain containing protein 75	intron	0	18	0	0	0	0	0	0	0	1.69174	0	0	0	0	0	0	0
Chr01	546920	546920	1	+	1.45187	546920	Chr01:546920-546920;+	1	Glyma.01G005500.2;Glyma.01G005500.3;Glyma.01G005500.1;Glyma.01G005500.4;Glyma.01G005500.5	Glyma.01G005500	AT4G29230.1	anac075,NAC075	NAC domain containing protein 75	CDS	0	0	0	8	0	0	0	0	0	0	0	1.68496	0	0	0	0	0
Chr01	560320	560320	1	+	1.03988	560320	Chr01:560320-560320;+	1	Glyma.01G005600.2;Glyma.01G005600.1	Glyma.01G005600	AT4G29240.1		Leucine-rich repeat (LRR) family protein	fiveUTR	0	0	0	0	0	0	12	0	0	0	0	0	0	0	1.20116	0	0
Chr01	560444	560444	1	+	1.19612	560444	Chr01:560444-560444;+	1	Glyma.01G005600.2;Glyma.01G005600.1	Glyma.01G005600	AT4G29240.1		Leucine-rich repeat (LRR) family protein	CDS	0	0	0	0	0	4	0	0	0	0	0	0	0	1.29651	0	0	0
Chr01	563154	563154	1	+	2.64059	563154	Chr01:563154-563154;+	1	NA	Glyma.01G005700				antisense	0	22	0	0	0	0	5	2	0	2.06768	0	0	0	0	0.500483	0.32298	0
Chr01	571316	571316	1	+	1.49515	571316	Chr01:571316-571316;+	1	NA	Glyma.01G005800				antisense	0	0	0	0	0	5	0	0	0	0	0	0	0	1.62064	0	0	0
Chr01	585988	586002	15	+	192.851	585995	Chr01:585988-586002;+	6	Glyma.01G006000.1	Glyma.01G006000	AT5G56550.1	ATOXS3,OXS3	oxidative stress 3	promoter	0	7	130	729	3	49	145	18	38	0.657899	24.8234	153.542	0.597262	15.8823	14.514	2.90682	7.19651
Chr01	586023	586023	1	+	3.71624	586023	Chr01:586023-586023;+	1	Glyma.01G006000.1	Glyma.01G006000	AT5G56550.1	ATOXS3,OXS3	oxidative stress 3	promoter	0	0	0	4	0	10	0	0	0	0	0	0.84248	0	3.24128	0	0	0
Chr01	586082	586088	7	+	4.41456	586088	Chr01:586082-586088;+	3	Glyma.01G006000.1	Glyma.01G006000	AT5G56550.1	ATOXS3,OXS3	oxidative stress 3	CDS	6	0	6	7	0	5	7	0	0	0	1.1457	1.47434	0	1.62064	0.700676	0	0
Chr01	586181	586181	1	+	1.81766	586181	Chr01:586181-586181;+	1	Glyma.01G006000.1	Glyma.01G006000	AT5G56550.1	ATOXS3,OXS3	oxidative stress 3	CDS	0	0	0	0	0	0	0	0	10	0	0	0	0	0	0	0	1.89382
Chr01	586230	586230	1	+	9.91646	586230	Chr01:586230-586230;+	3	Glyma.01G006000.1	Glyma.01G006000	AT5G56550.1	ATOXS3,OXS3	oxidative stress 3	CDS	0	1	17	27	0	4	9	0	0	0.0939856	3.24614	5.68674	0	1.29651	0.900869	0	0
Chr01	586251	586251	1	+	1.27039	586251	Chr01:586251-586251;+	1	Glyma.01G006000.1	Glyma.01G006000	AT5G56550.1	ATOXS3,OXS3	oxidative stress 3	CDS	0	0	0	7	0	0	0	0	0	0	0	1.47434	0	0	0	0	0
Chr01	586446	586446	1	+	1.0889	586446	Chr01:586446-586446;+	1	Glyma.01G006000.1	Glyma.01G006000	AT5G56550.1	ATOXS3,OXS3	oxidative stress 3	intron	0	0	0	6	0	0	0	0	0	0	0	1.26372	0	0	0	0	0
Chr01	599349	599375	27	+	8.15247	599349	Chr01:599349-599375;+	4	Glyma.01G006200.1;Glyma.01G006300.1	Glyma.01G006200				promoter	16	34	7	0	0	4	7	0	12	3.19551	1.33665	0	0	1.29651	0.700676	0	2.27258
Chr01	599404	599667	264	+	36757.3	599480	Chr01:599404-599667;+	8	Glyma.01G006200.1;Glyma.01G006300.1	Glyma.01G006200				promoter	0	53122	20695	31589	4771	33836	61189	30155	11175	4992.71	3951.7	6653.27	949.846	10967.2	6124.81	4869.73	2116.34
Chr01	599692	599767	76	+	96.0127	599740	Chr01:599692-599767;+	8	Glyma.01G006200.1;Glyma.01G006300.1	Glyma.01G006200				proximal	48	53	26	144	13	130	122	44	13	4.98124	4.96468	30.3293	2.58814	42.1367	12.2118	7.10556	2.46196
Chr01	604516	604516	1	+	2.96929	604516	Chr01:604516-604516;+	1	Glyma.01G006400.1;Glyma.01G006400.2;Glyma.01G006400.3	Glyma.01G006400	AT4G26300.1	emb1027	Arginyl-tRNA synthetase, class Ic	promoter	0	0	0	0	0	0	0	20	0	0	0	0	0	0	0	3.2298	0
Chr01	604553	604627	75	+	121.735	604573	Chr01:604553-604627;+	8	Glyma.01G006400.1;Glyma.01G006400.2;Glyma.01G006400.3	Glyma.01G006400	AT4G26300.1	emb1027	Arginyl-tRNA synthetase, class Ic	fiveUTR	28	359	42	35	32	17	259	235	47	33.7408	8.01987	7.3717	6.3708	5.51018	25.925	37.9501	8.90095
Chr01	604784	604784	1	+	1.45413	604784	Chr01:604784-604784;+	1	Glyma.01G006400.1;Glyma.01G006400.2;Glyma.01G006400.3	Glyma.01G006400	AT4G26300.1	emb1027	Arginyl-tRNA synthetase, class Ic	fiveUTR	0	0	0	0	0	0	0	0	8	0	0	0	0	0	0	0	1.51506
Chr01	605791	605791	1	+	1.83028	605791	Chr01:605791-605791;+	1	Glyma.01G006400.1;Glyma.01G006400.2;Glyma.01G006400.3	Glyma.01G006400	AT4G26300.1	emb1027	Arginyl-tRNA synthetase, class Ic	CDS	0	13	0	1	0	0	6	0	0	1.22181	0	0.21062	0	0	0.600579	0	0
Chr01	605912	605912	1	+	2.75633	605912	Chr01:605912-605912;+	1	Glyma.01G006400.1;Glyma.01G006400.2;Glyma.01G006400.3	Glyma.01G006400	AT4G26300.1	emb1027	Arginyl-tRNA synthetase, class Ic	CDS	0	0	0	1	0	0	28	1	0	0	0	0.21062	0	0	2.8027	0.16149	0
Chr01	608110	608110	1	+	2.95428	608110	Chr01:608110-608110;+	1	Glyma.01G006400.1;Glyma.01G006400.2;Glyma.01G006400.3	Glyma.01G006400	AT4G26300.1	emb1027	Arginyl-tRNA synthetase, class Ic	CDS	0	4	2	0	8	2	2	0	0	0.375943	0.381899	0	1.5927	0.648256	0.200193	0	0
Chr01	614271	614271	1	+	7.06842	614271	Chr01:614271-614271;+	1	Glyma.01G006500.2;Glyma.01G006500.3;Glyma.01G006500.4;Glyma.01G006500.5;Glyma.01G006500.6;Glyma.01G006500.7;Glyma.01G006500.8;Glyma.01G006500.1	Glyma.01G006500	AT5G45140.1	NRPC2	nuclear RNA polymerase C2	promoter	0	0	0	0	38	0	0	0	0	0	0	0	7.56532	0	0	0	0
Chr01	614295	614295	1	+	1.6303	614295	Chr01:614295-614295;+	1	Glyma.01G006500.2;Glyma.01G006500.3;Glyma.01G006500.4;Glyma.01G006500.5;Glyma.01G006500.6;Glyma.01G006500.7;Glyma.01G006500.8;Glyma.01G006500.1	Glyma.01G006500	AT5G45140.1	NRPC2	nuclear RNA polymerase C2	promoter	0	5	0	0	0	4	0	0	0	0.469928	0	0	0	1.29651	0	0	0
Chr01	614326	614328	3	+	11.3306	614328	Chr01:614326-614328;+	5	Glyma.01G006500.2;Glyma.01G006500.3;Glyma.01G006500.4;Glyma.01G006500.5;Glyma.01G006500.6;Glyma.01G006500.7;Glyma.01G006500.8;Glyma.01G006500.1	Glyma.01G006500	AT5G45140.1	NRPC2	nuclear RNA polymerase C2	promoter	2	2	6	20	8	0	7	21	7	0.187971	1.1457	4.2124	1.5927	0	0.700676	3.39129	1.32567
Chr01	614358	614362	5	+	5.43303	614362	Chr01:614358-614362;+	2	Glyma.01G006500.2;Glyma.01G006500.3;Glyma.01G006500.4;Glyma.01G006500.5;Glyma.01G006500.6;Glyma.01G006500.7;Glyma.01G006500.8;Glyma.01G006500.1	Glyma.01G006500	AT5G45140.1	NRPC2	nuclear RNA polymerase C2	promoter	4	5	0	1	0	8	4	14	0	0.469928	0	0.21062	0	2.59303	0.400386	2.26086	0
Chr01	614771	614771	1	+	1.64647	614771	Chr01:614771-614771;+	1	Glyma.01G006500.2;Glyma.01G006500.3;Glyma.01G006500.4;Glyma.01G006500.5;Glyma.01G006500.6;Glyma.01G006500.7;Glyma.01G006500.8;Glyma.01G006500.1	Glyma.01G006500	AT5G45140.1	NRPC2	nuclear RNA polymerase C2	intron	0	0	0	0	0	0	19	0	0	0	0	0	0	0	1.90183	0	0
Chr01	635599	635599	1	+	4.65028	635599	Chr01:635599-635599;+	1	Glyma.01G006500.2;Glyma.01G006500.3;Glyma.01G006500.4;Glyma.01G006500.5;Glyma.01G006500.6;Glyma.01G006500.7;Glyma.01G006500.8;Glyma.01G006500.1;Glyma.01G006500.9	Glyma.01G006500	AT5G45140.1	NRPC2	nuclear RNA polymerase C2	CDS	0	0	0	0	25	0	0	0	0	0	0	0	4.97718	0	0	0	0
Chr01	641976	641976	1	+	1.56363	641976	Chr01:641976-641976;+	1	Glyma.01G006500.2;Glyma.01G006500.3;Glyma.01G006500.1;Glyma.01G006500.9	Glyma.01G006500	AT5G45140.1	NRPC2	nuclear RNA polymerase C2	threeUTR	0	0	9	0	0	0	0	0	0	0	1.71854	0	0	0	0	0	0
Chr01	643381	643381	1	+	2.36296	643381	Chr01:643381-643381;+	1	Glyma.01G006600.1	Glyma.01G006600	AT4G29380.1		protein kinase family protein / WD-40 repeat family protein	proximal	0	0	0	0	0	0	0	0	13	0	0	0	0	0	0	0	2.46196
Chr01	643683	643687	5	+	10.2871	643687	Chr01:643683-643687;+	4	Glyma.01G006600.1	Glyma.01G006600	AT4G29380.1		protein kinase family protein / WD-40 repeat family protein	fiveUTR	4	3	21	15	7	1	2	9	3	0.281957	4.00994	3.1593	1.39361	0.324128	0.200193	1.45341	0.568146
Chr01	643758	643782	25	+	5.28576	643764	Chr01:643758-643782;+	2	Glyma.01G006600.1	Glyma.01G006600	AT4G29380.1		protein kinase family protein / WD-40 repeat family protein	fiveUTR	24	0	24	0	6	0	0	0	0	0	4.58279	0	1.19452	0	0	0	0
Chr01	643818	643861	44	+	24.8817	643818	Chr01:643818-643861;+	6	Glyma.01G006600.1	Glyma.01G006600	AT4G29380.1		protein kinase family protein / WD-40 repeat family protein	fiveUTR	20	63	18	40	15	4	53	3	0	5.9211	3.43709	8.4248	2.98631	1.29651	5.30512	0.48447	0
Chr01	647728	647728	1	+	2.23213	647728	Chr01:647728-647728;+	1	Glyma.01G006600.1;Glyma.01G006600.2	Glyma.01G006600	AT4G29380.1		protein kinase family protein / WD-40 repeat family protein	CDS	0	0	0	0	12	0	0	0	0	0	0	0	2.38905	0	0	0	0
Chr01	649065	649065	1	+	1.45413	649065	Chr01:649065-649065;+	1	Glyma.01G006600.1;Glyma.01G006600.2	Glyma.01G006600	AT4G29380.1		protein kinase family protein / WD-40 repeat family protein	CDS	0	0	0	0	0	0	0	0	8	0	0	0	0	0	0	0	1.51506
Chr01	650871	650871	1	+	1.93004	650871	Chr01:650871-650871;+	1	Glyma.01G006600.1;Glyma.01G006600.2	Glyma.01G006600	AT4G29380.1		protein kinase family protein / WD-40 repeat family protein	intron	0	0	0	0	0	0	0	13	0	0	0	0	0	0	0	2.09937	0
Chr01	661354	661374	21	+	14.0956	661354	Chr01:661354-661374;+	5	NA	NA				intergenic	3	4	30	0	0	5	10	22	16	0.375943	5.72848	0	0	1.62064	1.00097	3.55278	3.03011
Chr01	661421	661437	17	+	34.9372	661424	Chr01:661421-661437;+	4	NA	NA				intergenic	0	76	59	0	1	0	52	89	1	7.14291	11.266	0	0.199087	0	5.20502	14.3726	0.189382
Chr01	665003	665003	1	+	1.18772	665003	Chr01:665003-665003;+	1	Glyma.01G006800.1;Glyma.01G006800.2;Glyma.01G006800.3	Glyma.01G006800	AT5G19730.1		Pectin lyase-like superfamily protein	intron	0	0	0	0	0	0	0	8	0	0	0	0	0	0	0	1.29192	0
Chr01	671147	671237	91	+	60.2305	671173	Chr01:671147-671237;+	8	Glyma.01G006900.1;Glyma.01G006900.2	Glyma.01G006900	AT3G51100.1			promoter	34	141	30	51	9	32	67	84	22	13.252	5.72848	10.7416	1.79179	10.3721	6.70647	13.5652	4.1664
Chr01	671351	671351	1	+	1.03988	671351	Chr01:671351-671351;+	1	Glyma.01G006900.1;Glyma.01G006900.2	Glyma.01G006900	AT3G51100.1			CDS	0	0	0	0	0	0	12	0	0	0	0	0	0	0	1.20116	0	0
Chr01	674078	674078	1	+	1.48809	674078	Chr01:674078-674078;+	1	Glyma.01G006900.1	Glyma.01G006900	AT3G51100.1			CDS	0	0	0	0	8	0	0	0	0	0	0	0	1.5927	0	0	0	0
Chr01	708252	708252	1	+	1.38905	708252	Chr01:708252-708252;+	1	NA	Glyma.01G007100				antisense	0	0	6	0	0	0	4	0	0	0	1.1457	0	0	0	0.400386	0	0
Chr01	730024	730089	66	+	45.6822	730044	Chr01:730024-730089;+	7	Glyma.01G007200.1;Glyma.01G007200.2;Glyma.01G007200.3	Glyma.01G007200	AT2G19860.1	ATHXK2,HXK2	hexokinase 2	promoter	44	13	52	74	5	4	87	9	61	1.22181	9.92937	15.5859	0.995437	1.29651	8.7084	1.45341	11.5523
Chr01	730130	730130	1	+	1.3899	730130	Chr01:730130-730130;+	1	Glyma.01G007200.1;Glyma.01G007200.2;Glyma.01G007200.3	Glyma.01G007200	AT2G19860.1	ATHXK2,HXK2	hexokinase 2	promoter	0	0	8	0	0	0	0	0	0	0	1.5276	0	0	0	0	0	0
Chr01	730162	730171	10	+	15.8711	730171	Chr01:730162-730171;+	5	Glyma.01G007200.1;Glyma.01G007200.2;Glyma.01G007200.3	Glyma.01G007200	AT2G19860.1	ATHXK2,HXK2	hexokinase 2	promoter	2	0	23	5	0	7	2	28	25	0	4.39184	1.0531	0	2.2689	0.200193	4.52172	4.73455
Chr01	730197	730229	33	+	219.103	730215	Chr01:730197-730229;+	7	Glyma.01G007200.1;Glyma.01G007200.2;Glyma.01G007200.3	Glyma.01G007200	AT2G19860.1	ATHXK2,HXK2	hexokinase 2	promoter	10	187	74	218	2	183	363	150	229	17.5753	14.1303	45.9151	0.398175	59.3155	36.335	24.2235	43.3685
Chr01	730266	730266	1	+	5.38255	730266	Chr01:730266-730266;+	1	Glyma.01G007200.1;Glyma.01G007200.2;Glyma.01G007200.3	Glyma.01G007200	AT2G19860.1	ATHXK2,HXK2	hexokinase 2	promoter	0	0	0	0	0	18	0	0	0	0	0	0	0	5.83431	0	0	0
Chr01	731351	731351	1	+	2.36296	731351	Chr01:731351-731351;+	1	Glyma.01G007200.1;Glyma.01G007200.2;Glyma.01G007200.3	Glyma.01G007200	AT2G19860.1	ATHXK2,HXK2	hexokinase 2	CDS	0	0	0	0	0	0	0	0	13	0	0	0	0	0	0	0	2.46196
Chr01	731410	731410	1	+	3.81708	731410	Chr01:731410-731410;+	1	Glyma.01G007200.1;Glyma.01G007200.2;Glyma.01G007200.3	Glyma.01G007200	AT2G19860.1	ATHXK2,HXK2	hexokinase 2	CDS	0	0	0	0	0	0	0	0	21	0	0	0	0	0	0	0	3.97702
Chr01	734166	734166	1	+	2.04417	734166	Chr01:734166-734166;+	1	Glyma.01G007200.1;Glyma.01G007200.2;Glyma.01G007200.3	Glyma.01G007200	AT2G19860.1	ATHXK2,HXK2	hexokinase 2	CDS	0	2	0	0	0	0	9	0	6	0.187971	0	0	0	0	0.900869	0	1.13629
Chr01	736599	736615	17	+	4.41775	736599	Chr01:736599-736615;+	1	Glyma.01G007300.1	Glyma.01G007300	AT2G19860.1	ATHXK2,HXK2	hexokinase 2	fiveUTR	16	0	0	21	0	0	7	0	0	0	0	4.42302	0	0	0.700676	0	0
Chr01	763262	763262	1	+	10.9059	763262	Chr01:763262-763262;+	1	Glyma.01G007800.1	Glyma.01G007800	AT1G69770.1	CMT3	chromomethylase 3	promoter	0	0	0	0	0	0	0	0	60	0	0	0	0	0	0	0	11.3629
Chr01	763355	763357	3	+	27.3357	763357	Chr01:763355-763357;+	6	Glyma.01G007800.1	Glyma.01G007800	AT1G69770.1	CMT3	chromomethylase 3	promoter	2	22	18	23	0	0	42	29	56	2.06768	3.43709	4.84426	0	0	4.20405	4.68321	10.6054
Chr01	763823	763823	1	+	3.56315	763823	Chr01:763823-763823;+	1	Glyma.01G007800.1	Glyma.01G007800	AT1G69770.1	CMT3	chromomethylase 3	intron	0	0	0	0	0	0	0	24	0	0	0	0	0	0	0	3.87576	0
Chr01	770620	770620	1	+	1.03925	770620	Chr01:770620-770620;+	1	Glyma.01G007800.1	Glyma.01G007800	AT1G69770.1	CMT3	chromomethylase 3	CDS	0	0	0	0	0	0	0	7	0	0	0	0	0	0	0	1.13043	0
Chr01	774373	774373	1	+	4.60382	774373	Chr01:774373-774373;+	1	Glyma.01G007900.1;Glyma.01G007900.2	Glyma.01G007900	AT2G19880.2		Nucleotide-diphospho-sugar transferases superfamily protein	promoter	0	0	26	0	0	0	1	0	0	0	4.96468	0	0	0	0.100097	0	0
Chr01	774406	774406	1	+	1.04242	774406	Chr01:774406-774406;+	1	Glyma.01G007900.1;Glyma.01G007900.2	Glyma.01G007900	AT2G19880.2		Nucleotide-diphospho-sugar transferases superfamily protein	promoter	0	0	6	0	0	0	0	0	0	0	1.1457	0	0	0	0	0	0
Chr01	787181	787190	10	+	6.00131	787181	Chr01:787181-787190;+	3	Glyma.01G008100.1	Glyma.01G008100	AT4G15450.1		Senescence/dehydration-associated protein-related	promoter	9	0	14	10	3	4	0	0	0	0	2.67329	2.1062	0.597262	1.29651	0	0	0
Chr01	802050	802077	28	+	13.0668	802057	Chr01:802050-802077;+	1	Glyma.01G008200.1	Glyma.01G008200	AT3G28345.1		ABC transporter family protein	promoter	10	0	0	72	0	0	0	0	0	0	0	15.1646	0	0	0	0	0
Chr01	802100	802111	12	+	10.1767	802107	Chr01:802100-802111;+	1	Glyma.01G008200.1	Glyma.01G008200	AT3G28345.1		ABC transporter family protein	promoter	8	0	0	53	3	0	0	0	0	0	0	11.1629	0.597262	0	0	0	0
Chr01	802177	802188	12	+	7.44536	802177	Chr01:802177-802188;+	1	Glyma.01G008200.1	Glyma.01G008200	AT3G28345.1		ABC transporter family protein	promoter	1	0	0	40	1	0	0	0	0	0	0	8.4248	0.199087	0	0	0	0
Chr01	804215	804215	1	+	1.0889	804215	Chr01:804215-804215;+	1	Glyma.01G008200.1	Glyma.01G008200	AT3G28345.1		ABC transporter family protein	CDS	0	0	0	6	0	0	0	0	0	0	0	1.26372	0	0	0	0	0
Chr01	808091	808091	1	+	1.0889	808091	Chr01:808091-808091;+	1	Glyma.01G008200.1	Glyma.01G008200	AT3G28345.1		ABC transporter family protein	CDS	0	0	0	6	0	0	0	0	0	0	0	1.26372	0	0	0	0	0
Chr01	818040	818105	66	+	81.5471	818067	Chr01:818040-818105;+	7	Glyma.01G008400.1;Glyma.01G008400.2	Glyma.01G008400	AT1G35190.1		2-oxoglutarate (2OG) and Fe(II)-dependent oxygenase superfamily protein	promoter	32	123	35	65	141	48	107	15	5	11.5602	6.68323	13.6903	28.0713	15.5582	10.7103	2.42235	0.946909
Chr01	818207	818207	1	+	5.68158	818207	Chr01:818207-818207;+	1	Glyma.01G008400.1;Glyma.01G008400.2	Glyma.01G008400	AT1G35190.1		2-oxoglutarate (2OG) and Fe(II)-dependent oxygenase superfamily protein	CDS	0	0	0	0	0	19	0	0	0	0	0	0	0	6.15844	0	0	0
Chr01	818420	818420	1	+	1.60156	818420	Chr01:818420-818420;+	1	Glyma.01G008400.1;Glyma.01G008400.2	Glyma.01G008400	AT1G35190.1		2-oxoglutarate (2OG) and Fe(II)-dependent oxygenase superfamily protein	CDS	0	15	0	0	0	1	0	0	0	1.40978	0	0	0	0.324128	0	0	0
Chr01	819258	819258	1	+	1.21616	819258	Chr01:819258-819258;+	1	Glyma.01G008400.1;Glyma.01G008400.2	Glyma.01G008400	AT1G35190.1		2-oxoglutarate (2OG) and Fe(II)-dependent oxygenase superfamily protein	intron	0	0	7	0	0	0	0	0	0	0	1.33665	0	0	0	0	0	0
Chr01	819675	819675	1	+	1.04242	819675	Chr01:819675-819675;+	1	Glyma.01G008400.1;Glyma.01G008400.2	Glyma.01G008400	AT1G35190.1		2-oxoglutarate (2OG) and Fe(II)-dependent oxygenase superfamily protein	CDS	0	0	6	0	0	0	0	0	0	0	1.1457	0	0	0	0	0	0
Chr01	820294	820294	1	+	1.51766	820294	Chr01:820294-820294;+	1	Glyma.01G008400.1;Glyma.01G008400.2	Glyma.01G008400	AT1G35190.1		2-oxoglutarate (2OG) and Fe(II)-dependent oxygenase superfamily protein	CDS	0	0	0	1	0	0	0	9	0	0	0	0.21062	0	0	0	1.45341	0
Chr01	820317	820317	1	+	2.09321	820317	Chr01:820317-820317;+	1	Glyma.01G008400.1;Glyma.01G008400.2	Glyma.01G008400	AT1G35190.1		2-oxoglutarate (2OG) and Fe(II)-dependent oxygenase superfamily protein	CDS	0	0	0	0	0	7	0	0	0	0	0	0	0	2.2689	0	0	0
Chr01	820854	820854	1	+	1.21616	820854	Chr01:820854-820854;+	1	Glyma.01G008400.1;Glyma.01G008400.2	Glyma.01G008400	AT1G35190.1		2-oxoglutarate (2OG) and Fe(II)-dependent oxygenase superfamily protein	CDS	0	0	7	0	0	0	0	0	0	0	1.33665	0	0	0	0	0	0
Chr01	862051	862056	6	+	9.53189	862051	Chr01:862051-862056;+	4	Glyma.01G008800.1;Glyma.01G008800.2	Glyma.01G008800	AT3G18760.1		Translation elongation factor EF1B/ribosomal protein S6 family protein	promoter	0	40	0	7	0	0	4	14	13	3.75943	0	1.47434	0	0	0.400386	2.26086	2.46196
Chr01	862087	862175	89	+	1810.17	862152	Chr01:862087-862175;+	8	Glyma.01G008800.1;Glyma.01G008800.2	Glyma.01G008800	AT3G18760.1		Translation elongation factor EF1B/ribosomal protein S6 family protein	promoter	49	6393	719	1068	353	540	3717	1761	691	600.85	137.293	224.942	70.2778	175.029	372.059	284.384	130.863
Chr01	862887	862931	45	+	21.2879	862901	Chr01:862887-862931;+	6	Glyma.01G008800.1;Glyma.01G008800.2	Glyma.01G008800	AT3G18760.1		Translation elongation factor EF1B/ribosomal protein S6 family protein	fiveUTR	20	47	20	3	0	10	18	19	32	4.41733	3.81899	0.63186	0	3.24128	1.80174	3.06831	6.06022
Chr01	882903	882903	1	+	1.49515	882903	Chr01:882903-882903;+	1	NA	Glyma.01G009000				antisense	0	0	0	0	0	5	0	0	0	0	0	0	0	1.62064	0	0	0
Chr01	882992	882999	8	+	3.85687	882999	Chr01:882992-882999;+	2	NA	Glyma.01G009000				antisense	7	0	0	0	0	10	10	0	0	0	0	0	0	3.24128	1.00097	0	0
Chr01	901768	901826	59	+	232.165	901774	Chr01:901768-901826;+	8	Glyma.01G009200.1	Glyma.01G009200	AT2G25770.2		Polyketide cyclase/dehydrase and lipid transport superfamily protein	promoter	14	74	371	177	8	137	13	132	363	6.95494	70.8422	37.2797	1.5927	44.4056	1.30126	21.3167	68.7456
Chr01	901967	901967	1	+	2.39225	901967	Chr01:901967-901967;+	1	Glyma.01G009200.1	Glyma.01G009200	AT2G25770.2		Polyketide cyclase/dehydrase and lipid transport superfamily protein	CDS	0	0	0	0	0	8	0	0	0	0	0	0	0	2.59303	0	0	0
Chr01	902018	902028	11	+	9.61326	902018	Chr01:902018-902028;+	2	Glyma.01G009200.1	Glyma.01G009200	AT2G25770.2		Polyketide cyclase/dehydrase and lipid transport superfamily protein	CDS	3	0	0	2	0	19	0	2	18	0	0	0.42124	0	6.15844	0	0.32298	3.40887
Chr01	902133	902133	1	+	4.1485	902133	Chr01:902133-902133;+	1	Glyma.01G009200.1	Glyma.01G009200	AT2G25770.2		Polyketide cyclase/dehydrase and lipid transport superfamily protein	CDS	0	0	4	0	0	0	0	0	19	0	0.763798	0	0	0	0	0	3.59826
Chr01	902158	902165	8	+	3.29097	902165	Chr01:902158-902165;+	1	Glyma.01G009200.1	Glyma.01G009200	AT2G25770.2		Polyketide cyclase/dehydrase and lipid transport superfamily protein	CDS	7	0	0	1	0	2	0	1	13	0	0	0.21062	0	0.648256	0	0.16149	2.46196
Chr01	902191	902191	1	+	3.68526	902191	Chr01:902191-902191;+	1	Glyma.01G009200.1	Glyma.01G009200	AT2G25770.2		Polyketide cyclase/dehydrase and lipid transport superfamily protein	CDS	0	0	4	0	0	10	0	0	0	0	0.763798	0	0	3.24128	0	0	0
Chr01	908495	908509	15	+	4.73965	908509	Chr01:908495-908509;+	1	Glyma.01G009300.1	Glyma.01G009300	AT5G19690.1	STT3A	staurosporin and temperature sensitive 3-like A	promoter	14	5	0	0	0	0	0	29	0	0.469928	0	0	0	0	0	4.68321	0
Chr01	913243	913243	1	+	1.03925	913243	Chr01:913243-913243;+	1	Glyma.01G009300.1	Glyma.01G009300	AT5G19690.1	STT3A	staurosporin and temperature sensitive 3-like A	CDS	0	0	0	0	0	0	0	7	0	0	0	0	0	0	0	1.13043	0
Chr01	934792	934812	21	+	46.0508	934810	Chr01:934792-934812;+	7	Glyma.01G009500.1	Glyma.01G009500	AT1G32100.1	ATPRR1,PRR1	pinoresinol reductase 1	promoter	0	90	26	29	1	29	62	75	17	8.45871	4.96468	6.10798	0.199087	9.39972	6.20599	12.1117	3.21949
Chr01	934844	934844	1	+	1.73671	934844	Chr01:934844-934844;+	1	Glyma.01G009500.1	Glyma.01G009500	AT1G32100.1	ATPRR1,PRR1	pinoresinol reductase 1	CDS	0	20	0	0	0	0	0	0	0	1.87971	0	0	0	0	0	0	0
Chr01	934933	934951	19	+	3.28934	934951	Chr01:934933-934951;+	1	Glyma.01G009500.1	Glyma.01G009500	AT1G32100.1	ATPRR1,PRR1	pinoresinol reductase 1	CDS	18	0	0	0	0	11	0	0	0	0	0	0	0	3.56541	0	0	0
Chr01	953090	953097	8	+	15.4365	953090	Chr01:953090-953097;+	4	Glyma.01G009700.1	Glyma.01G009700				fiveUTR	0	5	5	6	2	0	25	12	48	0.469928	0.954747	1.26372	0.398175	0	2.50241	1.93788	9.09033
Chr01	953145	953162	18	+	10.4609	953162	Chr01:953145-953162;+	5	Glyma.01G009700.1	Glyma.01G009700				fiveUTR	17	15	2	9	4	0	39	12	7	1.40978	0.381899	1.89558	0.79635	0	3.90377	1.93788	1.32567
Chr01	953190	953191	2	+	4.08006	953191	Chr01:953190-953191;+	3	Glyma.01G009700.1	Glyma.01G009700				fiveUTR	1	2	0	5	0	2	14	8	0	0.187971	0	1.0531	0	0.648256	1.40135	1.29192	0
Chr01	956130	956130	1	+	1.04242	956130	Chr01:956130-956130;+	1	Glyma.01G009700.1	Glyma.01G009700				CDS	0	0	6	0	0	0	0	0	0	0	1.1457	0	0	0	0	0	0
Chr01	956247	956247	1	+	3.81708	956247	Chr01:956247-956247;+	1	Glyma.01G009700.1	Glyma.01G009700				CDS	0	0	0	0	0	0	0	0	21	0	0	0	0	0	0	0	3.97702
Chr01	959851	959851	1	+	2.89177	959851	Chr01:959851-959851;+	2	Glyma.01G009800.1	Glyma.01G009800	AT5G45590.1		Ribosomal protein L35	promoter	0	19	0	5	1	0	0	1	0	1.78573	0	1.0531	0.199087	0	0	0.16149	0
Chr01	1009123	1009138	16	+	3.41997	1009123	Chr01:1009123-1009138;+	1	Glyma.01G010400.1	Glyma.01G010400	AT1G31970.1	STRS1	DEA(D/H)-box RNA helicase family protein	promoter	15	0	0	1	0	0	0	1	17	0	0	0.21062	0	0	0	0.16149	3.21949
Chr01	1009181	1009218	38	+	893.342	1009210	Chr01:1009181-1009218;+	8	Glyma.01G010400.1	Glyma.01G010400	AT1G31970.1	STRS1	DEA(D/H)-box RNA helicase family protein	promoter	0	868	632	1026	790	340	607	789	570	81.5795	120.68	216.096	157.279	110.204	60.7586	127.416	107.948
Chr01	1009272	1009285	14	+	10.7938	1009280	Chr01:1009272-1009285;+	4	Glyma.01G010400.1	Glyma.01G010400	AT1G31970.1	STRS1	DEA(D/H)-box RNA helicase family protein	promoter	5	0	9	14	1	7	1	23	5	0	1.71854	2.94868	0.199087	2.2689	0.100097	3.71427	0.946909
Chr01	1009416	1009416	1	+	1.64987	1009416	Chr01:1009416-1009416;+	1	Glyma.01G010400.1	Glyma.01G010400	AT1G31970.1	STRS1	DEA(D/H)-box RNA helicase family protein	CDS	0	19	0	0	0	0	0	0	0	1.78573	0	0	0	0	0	0	0
Chr01	1009463	1009463	1	+	1.27236	1009463	Chr01:1009463-1009463;+	1	Glyma.01G010400.1	Glyma.01G010400	AT1G31970.1	STRS1	DEA(D/H)-box RNA helicase family protein	CDS	0	0	0	0	0	0	0	0	7	0	0	0	0	0	0	0	1.32567
Chr01	1009503	1009503	1	+	1.99942	1009503	Chr01:1009503-1009503;+	1	Glyma.01G010400.1	Glyma.01G010400	AT1G31970.1	STRS1	DEA(D/H)-box RNA helicase family protein	CDS	0	0	0	0	0	0	0	0	11	0	0	0	0	0	0	0	2.0832
Chr01	1009655	1009655	1	+	1.3692	1009655	Chr01:1009655-1009655;+	1	Glyma.01G010400.1	Glyma.01G010400	AT1G31970.1	STRS1	DEA(D/H)-box RNA helicase family protein	CDS	0	0	0	1	0	0	0	8	0	0	0	0.21062	0	0	0	1.29192	0
Chr01	1009710	1009710	1	+	2.0364	1009710	Chr01:1009710-1009710;+	1	Glyma.01G010400.1	Glyma.01G010400	AT1G31970.1	STRS1	DEA(D/H)-box RNA helicase family protein	CDS	0	0	10	0	0	1	0	0	0	0	1.90949	0	0	0.324128	0	0	0
Chr01	1009858	1009858	1	+	5.0223	1009858	Chr01:1009858-1009858;+	1	Glyma.01G010400.1	Glyma.01G010400	AT1G31970.1	STRS1	DEA(D/H)-box RNA helicase family protein	intron	0	0	0	0	27	0	0	0	0	0	0	0	5.37536	0	0	0	0
Chr01	1010694	1010694	1	+	2.39225	1010694	Chr01:1010694-1010694;+	1	Glyma.01G010400.1	Glyma.01G010400	AT1G31970.1	STRS1	DEA(D/H)-box RNA helicase family protein	CDS	0	0	0	0	0	8	0	0	0	0	0	0	0	2.59303	0	0	0
Chr01	1011301	1011313	13	+	3.16925	1011301	Chr01:1011301-1011313;+	2	Glyma.01G010400.1	Glyma.01G010400	AT1G31970.1	STRS1	DEA(D/H)-box RNA helicase family protein	CDS	12	0	0	0	9	5	0	0	0	0	0	0	1.79179	1.62064	0	0	0
Chr01	1018471	1018471	1	+	1.27039	1018471	Chr01:1018471-1018471;+	1	Glyma.01G010500.1	Glyma.01G010500	AT3G07040.1	RPM1,RPS3	NB-ARC domain-containing disease resistance protein	promoter	0	0	0	7	0	0	0	0	0	0	0	1.47434	0	0	0	0	0
Chr01	1018562	1018567	6	+	7.68573	1018565	Chr01:1018562-1018567;+	4	Glyma.01G010500.1	Glyma.01G010500	AT3G07040.1	RPM1,RPS3	NB-ARC domain-containing disease resistance protein	promoter	3	48	7	6	0	0	2	7	0	4.51131	1.33665	1.26372	0	0	0.200193	1.13043	0
Chr01	1018705	1018705	1	+	1.6741	1018705	Chr01:1018705-1018705;+	1	Glyma.01G010500.1	Glyma.01G010500	AT3G07040.1	RPM1,RPS3	NB-ARC domain-containing disease resistance protein	fiveUTR	0	0	0	0	9	0	0	0	0	0	0	0	1.79179	0	0	0	0
Chr01	1018798	1018804	7	+	143.025	1018798	Chr01:1018798-1018804;+	8	Glyma.01G010500.1	Glyma.01G010500	AT3G07040.1	RPM1,RPS3	NB-ARC domain-containing disease resistance protein	fiveUTR	4	88	161	172	169	38	33	191	12	8.27074	30.7429	36.2266	33.6458	12.3169	3.30319	30.8446	2.27258
Chr01	1019325	1019332	8	+	2.23855	1019325	Chr01:1019325-1019332;+	2	Glyma.01G010500.1	Glyma.01G010500	AT3G07040.1	RPM1,RPS3	NB-ARC domain-containing disease resistance protein	CDS	7	0	6	0	0	4	0	0	0	0	1.1457	0	0	1.29651	0	0	0
Chr01	1019358	1019358	1	+	1.86011	1019358	Chr01:1019358-1019358;+	1	Glyma.01G010500.1	Glyma.01G010500	AT3G07040.1	RPM1,RPS3	NB-ARC domain-containing disease resistance protein	CDS	0	0	0	0	10	0	0	0	0	0	0	0	1.99087	0	0	0	0
Chr01	1019498	1019498	1	+	1.30208	1019498	Chr01:1019498-1019498;+	1	Glyma.01G010500.1	Glyma.01G010500	AT3G07040.1	RPM1,RPS3	NB-ARC domain-containing disease resistance protein	CDS	0	0	0	0	7	0	0	0	0	0	0	0	1.39361	0	0	0	0
Chr01	1019604	1019619	16	+	3.30101	1019604	Chr01:1019604-1019619;+	1	Glyma.01G010500.1	Glyma.01G010500	AT3G07040.1	RPM1,RPS3	NB-ARC domain-containing disease resistance protein	CDS	15	0	19	0	0	0	0	0	0	0	3.62804	0	0	0	0	0	0
Chr01	1019738	1019743	6	+	3.13954	1019738	Chr01:1019738-1019743;+	1	Glyma.01G010500.1	Glyma.01G010500	AT3G07040.1	RPM1,RPS3	NB-ARC domain-containing disease resistance protein	CDS	5	0	17	0	1	0	0	0	0	0	3.24614	0	0.199087	0	0	0	0
Chr01	1019784	1019796	13	+	2.48612	1019796	Chr01:1019784-1019796;+	2	Glyma.01G010500.1	Glyma.01G010500	AT3G07040.1	RPM1,RPS3	NB-ARC domain-containing disease resistance protein	CDS	12	0	6	7	0	0	2	0	0	0	1.1457	1.47434	0	0	0.200193	0	0
Chr01	1019819	1019820	2	+	3.20515	1019820	Chr01:1019819-1019820;+	2	Glyma.01G010500.1	Glyma.01G010500	AT3G07040.1	RPM1,RPS3	NB-ARC domain-containing disease resistance protein	CDS	1	0	9	0	0	4	0	3	0	0	1.71854	0	0	1.29651	0	0.48447	0
Chr01	1019856	1019858	3	+	5.14313	1019858	Chr01:1019856-1019858;+	3	Glyma.01G010500.1	Glyma.01G010500	AT3G07040.1	RPM1,RPS3	NB-ARC domain-containing disease resistance protein	CDS	0	0	10	0	1	7	13	0	0	0	1.90949	0	0.199087	2.2689	1.30126	0	0
Chr01	1019921	1019921	1	+	1.30257	1019921	Chr01:1019921-1019921;+	1	Glyma.01G010500.1	Glyma.01G010500	AT3G07040.1	RPM1,RPS3	NB-ARC domain-containing disease resistance protein	CDS	0	1	6	0	0	0	2	0	0	0.0939856	1.1457	0	0	0	0.200193	0	0
Chr01	1019947	1019964	18	+	3.82542	1019964	Chr01:1019947-1019964;+	2	Glyma.01G010500.1	Glyma.01G010500	AT3G07040.1	RPM1,RPS3	NB-ARC domain-containing disease resistance protein	CDS	17	0	12	3	0	4	0	0	0	0	2.29139	0.63186	0	1.29651	0	0	0
Chr01	1020016	1020016	1	+	1.6741	1020016	Chr01:1020016-1020016;+	1	Glyma.01G010500.1	Glyma.01G010500	AT3G07040.1	RPM1,RPS3	NB-ARC domain-containing disease resistance protein	CDS	0	0	0	0	9	0	0	0	0	0	0	0	1.79179	0	0	0	0
Chr01	1020043	1020043	1	+	7.82455	1020043	Chr01:1020043-1020043;+	4	Glyma.01G010500.1	Glyma.01G010500	AT3G07040.1	RPM1,RPS3	NB-ARC domain-containing disease resistance protein	CDS	0	5	13	6	1	10	10	0	0	0.469928	2.48234	1.26372	0.199087	3.24128	1.00097	0	0
Chr01	1021388	1021388	1	+	1.19612	1021388	Chr01:1021388-1021388;+	1	Glyma.01G010500.1	Glyma.01G010500	AT3G07040.1	RPM1,RPS3	NB-ARC domain-containing disease resistance protein	CDS	0	0	0	0	0	4	0	0	0	0	0	0	0	1.29651	0	0	0
Chr01	1023284	1023284	1	+	1.81766	1023284	Chr01:1023284-1023284;+	1	Glyma.01G010600.1	Glyma.01G010600	AT1G33810.1			proximal	0	0	0	0	0	0	0	0	10	0	0	0	0	0	0	0	1.89382
Chr01	1023332	1023332	1	+	2.63359	1023332	Chr01:1023332-1023332;+	1	Glyma.01G010600.1	Glyma.01G010600	AT1G33810.1			promoter	0	24	0	0	1	0	0	0	2	2.25566	0	0	0.199087	0	0	0	0.378764
Chr01	1023389	1023415	27	+	624.72	1023391	Chr01:1023389-1023415;+	8	Glyma.01G010600.1	Glyma.01G010600	AT1G33810.1			promoter	2	1261	369	359	54	99	934	737	858	118.516	70.4603	75.6125	10.7507	32.0887	93.4902	119.018	162.49
Chr01	1024622	1024622	1	+	1.93004	1024622	Chr01:1024622-1024622;+	1	Glyma.01G010600.1	Glyma.01G010600	AT1G33810.1			CDS	0	0	0	0	0	0	0	13	0	0	0	0	0	0	0	2.09937	0
Chr01	1029363	1029363	1	+	1.0889	1029363	Chr01:1029363-1029363;+	1	Glyma.01G010700.1	Glyma.01G010700	AT3G07040.1	RPM1,RPS3	NB-ARC domain-containing disease resistance protein	promoter	0	0	0	6	0	0	0	0	0	0	0	1.26372	0	0	0	0	0
Chr01	1047568	1047578	11	+	6.78604	1047568	Chr01:1047568-1047578;+	2	Glyma.01G010900.1;Glyma.01G010900.2	Glyma.01G010900	AT1G31940.1			promoter	10	0	1	21	9	0	5	1	3	0	0.190949	4.42302	1.79179	0	0.500483	0.16149	0.568146
Chr01	1047612	1047612	1	+	1.57098	1047612	Chr01:1047612-1047612;+	1	Glyma.01G010900.1;Glyma.01G010900.2	Glyma.01G010900	AT1G31940.1			promoter	0	12	2	1	0	0	0	0	0	1.12783	0.381899	0.21062	0	0	0	0	0
Chr01	1047761	1047761	1	+	1.64987	1047761	Chr01:1047761-1047761;+	1	Glyma.01G010900.1;Glyma.01G010900.2	Glyma.01G010900	AT1G31940.1			proximal	0	19	0	0	0	0	0	0	0	1.78573	0	0	0	0	0	0	0
Chr01	1047791	1047791	1	+	5.40846	1047791	Chr01:1047791-1047791;+	3	Glyma.01G010900.1;Glyma.01G010900.2	Glyma.01G010900	AT1G31940.1			proximal	0	0	11	7	0	0	0	15	0	0	2.10044	1.47434	0	0	0	2.42235	0
Chr01	1047864	1047864	1	+	2.51567	1047864	Chr01:1047864-1047864;+	1	Glyma.01G010900.1;Glyma.01G010900.2	Glyma.01G010900	AT1G31940.1			proximal	0	2	2	6	0	1	7	0	0	0.187971	0.381899	1.26372	0	0.324128	0.700676	0	0
Chr01	1047907	1047907	1	+	1.27236	1047907	Chr01:1047907-1047907;+	1	Glyma.01G010900.1;Glyma.01G010900.2	Glyma.01G010900	AT1G31940.1			promoter	0	0	0	0	0	0	0	0	7	0	0	0	0	0	0	0	1.32567
Chr01	1047989	1047991	3	+	2.90409	1047991	Chr01:1047989-1047991;+	1	Glyma.01G010900.1;Glyma.01G010900.2	Glyma.01G010900	AT1G31940.1			promoter	2	30	0	0	0	1	0	0	0	2.81957	0	0	0	0.324128	0	0	0
Chr01	1050624	1050624	1	+	1.30208	1050624	Chr01:1050624-1050624;+	1	Glyma.01G010900.1;Glyma.01G010900.2	Glyma.01G010900	AT1G31940.1			intron	0	0	0	0	7	0	0	0	0	0	0	0	1.39361	0	0	0	0
Chr01	1057103	1057227	125	+	1375.42	1057177	Chr01:1057103-1057227;+	8	Glyma.01G011100.1	Glyma.01G011100	AT5G45620.1		Proteasome component (PCI) domain protein	promoter	54	2478	1157	965	748	145	3512	1013	808	232.896	220.928	203.248	148.917	46.9986	351.539	163.589	153.021
Chr01	1057275	1057275	1	+	1.04242	1057275	Chr01:1057275-1057275;+	1	Glyma.01G011100.1	Glyma.01G011100	AT5G45620.1		Proteasome component (PCI) domain protein	CDS	0	0	6	0	0	0	0	0	0	0	1.1457	0	0	0	0	0	0
Chr01	1057862	1057862	1	+	1.04242	1057862	Chr01:1057862-1057862;+	1	Glyma.01G011100.1	Glyma.01G011100	AT5G45620.1		Proteasome component (PCI) domain protein	intron	0	0	6	0	0	0	0	0	0	0	1.1457	0	0	0	0	0	0
Chr01	1058042	1058042	1	+	1.90017	1058042	Chr01:1058042-1058042;+	1	Glyma.01G011100.1	Glyma.01G011100	AT5G45620.1		Proteasome component (PCI) domain protein	CDS	0	0	0	2	7	0	1	1	0	0	0	0.42124	1.39361	0	0.100097	0.16149	0
Chr01	1058077	1058077	1	+	3.04379	1058077	Chr01:1058077-1058077;+	2	Glyma.01G011100.1	Glyma.01G011100	AT5G45620.1		Proteasome component (PCI) domain protein	CDS	0	1	6	1	0	2	11	0	1	0.0939856	1.1457	0.21062	0	0.648256	1.10106	0	0.189382
Chr01	1059768	1059768	1	+	1.11607	1059768	Chr01:1059768-1059768;+	1	Glyma.01G011100.1	Glyma.01G011100	AT5G45620.1		Proteasome component (PCI) domain protein	CDS	0	0	0	0	6	0	0	0	0	0	0	0	1.19452	0	0	0	0
Chr01	1061628	1061628	1	+	1.78157	1061628	Chr01:1061628-1061628;+	1	Glyma.01G011100.1	Glyma.01G011100	AT5G45620.1		Proteasome component (PCI) domain protein	threeUTR	0	0	0	0	0	0	0	12	0	0	0	0	0	0	0	1.93788	0
Chr01	1084428	1084431	4	+	6.06487	1084431	Chr01:1084428-1084431;+	2	Glyma.01G011300.1	Glyma.01G011300	AT1G31920.1		Tetratricopeptide repeat (TPR)-like superfamily protein	promoter	3	7	3	0	0	11	19	0	0	0.657899	0.572848	0	0	3.56541	1.90183	0	0
Chr01	1084455	1084455	1	+	2.59511	1084455	Chr01:1084455-1084455;+	1	Glyma.01G011300.1	Glyma.01G011300	AT1G31920.1		Tetratricopeptide repeat (TPR)-like superfamily protein	promoter	0	14	2	0	0	0	6	1	2	1.3158	0.381899	0	0	0	0.600579	0.16149	0.378764
Chr01	1084494	1084499	6	+	4.94493	1084494	Chr01:1084494-1084499;+	2	Glyma.01G011300.1	Glyma.01G011300	AT1G31920.1		Tetratricopeptide repeat (TPR)-like superfamily protein	promoter	5	0	18	0	0	0	0	0	10	0	3.43709	0	0	0	0	0	1.89382
Chr01	1084531	1084531	1	+	2.0343	1084531	Chr01:1084531-1084531;+	1	Glyma.01G011300.1	Glyma.01G011300	AT1G31920.1		Tetratricopeptide repeat (TPR)-like superfamily protein	fiveUTR	0	0	10	0	0	0	0	2	0	0	1.90949	0	0	0	0	0.32298	0
Chr01	1084605	1084605	1	+	2.37543	1084605	Chr01:1084605-1084605;+	1	Glyma.01G011300.1	Glyma.01G011300	AT1G31920.1		Tetratricopeptide repeat (TPR)-like superfamily protein	fiveUTR	0	0	0	0	0	0	0	16	0	0	0	0	0	0	0	2.58384	0
Chr01	1084641	1084641	1	+	1.3899	1084641	Chr01:1084641-1084641;+	1	Glyma.01G011300.1	Glyma.01G011300	AT1G31920.1		Tetratricopeptide repeat (TPR)-like superfamily protein	fiveUTR	0	0	8	0	0	0	0	0	0	0	1.5276	0	0	0	0	0	0
Chr01	1084988	1084988	1	+	3.27178	1084988	Chr01:1084988-1084988;+	1	Glyma.01G011300.1	Glyma.01G011300	AT1G31920.1		Tetratricopeptide repeat (TPR)-like superfamily protein	CDS	0	0	0	0	0	0	0	0	18	0	0	0	0	0	0	0	3.40887
Chr01	1085296	1085296	1	+	1.21319	1085296	Chr01:1085296-1085296;+	1	Glyma.01G011300.1	Glyma.01G011300	AT1G31920.1		Tetratricopeptide repeat (TPR)-like superfamily protein	CDS	0	0	0	0	0	0	14	0	0	0	0	0	0	0	1.40135	0	0
Chr01	1085333	1085333	1	+	3.71161	1085333	Chr01:1085333-1085333;+	1	Glyma.01G011300.1	Glyma.01G011300	AT1G31920.1		Tetratricopeptide repeat (TPR)-like superfamily protein	CDS	0	0	0	0	0	0	0	25	0	0	0	0	0	0	0	4.03725	0
Chr01	1085636	1085636	1	+	1.99942	1085636	Chr01:1085636-1085636;+	1	Glyma.01G011300.1	Glyma.01G011300	AT1G31920.1		Tetratricopeptide repeat (TPR)-like superfamily protein	CDS	0	0	0	0	0	0	0	0	11	0	0	0	0	0	0	0	2.0832
Chr01	1085746	1085746	1	+	1.85739	1085746	Chr01:1085746-1085746;+	1	Glyma.01G011300.1	Glyma.01G011300	AT1G31920.1		Tetratricopeptide repeat (TPR)-like superfamily protein	CDS	0	0	3	0	0	0	0	9	0	0	0.572848	0	0	0	0	1.45341	0
Chr01	1085799	1085799	1	+	1.21616	1085799	Chr01:1085799-1085799;+	1	Glyma.01G011300.1	Glyma.01G011300	AT1G31920.1		Tetratricopeptide repeat (TPR)-like superfamily protein	CDS	0	0	7	0	0	0	0	0	0	0	1.33665	0	0	0	0	0	0
Chr01	1086104	1086104	1	+	1.73737	1086104	Chr01:1086104-1086104;+	1	Glyma.01G011300.1	Glyma.01G011300	AT1G31920.1		Tetratricopeptide repeat (TPR)-like superfamily protein	CDS	0	0	10	0	0	0	0	0	0	0	1.90949	0	0	0	0	0	0
Chr01	1087784	1087784	1	+	5.90963	1087784	Chr01:1087784-1087784;+	1	Glyma.01G011400.1	Glyma.01G011400	AT4G19003.2	VPS25	E2F/DP family winged-helix DNA-binding domain	promoter	0	2	1	4	26	0	0	0	0	0.187971	0.190949	0.84248	5.17627	0	0	0	0
Chr01	1131505	1131505	1	+	1.03988	1131505	Chr01:1131505-1131505;+	1	Glyma.01G011700.1	Glyma.01G011700	AT1G31920.1		Tetratricopeptide repeat (TPR)-like superfamily protein	CDS	0	0	0	0	0	0	12	0	0	0	0	0	0	0	1.20116	0	0
Chr01	1157138	1157138	1	+	3.44544	1157138	Chr01:1157138-1157138;+	2	Glyma.01G012000.1	Glyma.01G012000	AT3G14470.1		NB-ARC domain-containing disease resistance protein	promoter	0	26	0	0	0	0	0	8	0	2.44363	0	0	0	0	0	1.29192	0
Chr01	1157164	1157172	9	+	5.92498	1157164	Chr01:1157164-1157172;+	2	Glyma.01G012000.1	Glyma.01G012000	AT3G14470.1		NB-ARC domain-containing disease resistance protein	promoter	8	35	13	0	0	0	0	3	1	3.2895	2.48234	0	0	0	0	0.48447	0.189382
Chr01	1157204	1157231	28	+	11.69	1157204	Chr01:1157204-1157231;+	3	Glyma.01G012000.1	Glyma.01G012000	AT3G14470.1		NB-ARC domain-containing disease resistance protein	fiveUTR	25	55	0	0	0	0	0	38	7	5.16921	0	0	0	0	0	6.13662	1.32567
Chr01	1157253	1157269	17	+	2.5239	1157269	Chr01:1157253-1157269;+	1	Glyma.01G012000.1	Glyma.01G012000	AT3G14470.1		NB-ARC domain-containing disease resistance protein	CDS	16	0	0	0	0	0	0	17	0	0	0	0	0	0	0	2.74533	0
Chr01	1157336	1157338	3	+	6.01976	1157336	Chr01:1157336-1157338;+	2	Glyma.01G012000.1	Glyma.01G012000	AT3G14470.1		NB-ARC domain-containing disease resistance protein	CDS	0	6	0	0	0	0	0	15	18	0.563914	0	0	0	0	0	2.42235	3.40887
Chr01	1157394	1157394	1	+	2.90825	1157394	Chr01:1157394-1157394;+	1	Glyma.01G012000.1	Glyma.01G012000	AT3G14470.1		NB-ARC domain-containing disease resistance protein	CDS	0	0	0	0	0	0	0	0	16	0	0	0	0	0	0	0	3.03011
Chr01	1157451	1157451	1	+	2.90825	1157451	Chr01:1157451-1157451;+	1	Glyma.01G012000.1	Glyma.01G012000	AT3G14470.1		NB-ARC domain-containing disease resistance protein	CDS	0	0	0	0	0	0	0	0	16	0	0	0	0	0	0	0	3.03011
Chr01	1157671	1157671	1	+	2.01965	1157671	Chr01:1157671-1157671;+	1	Glyma.01G012000.1	Glyma.01G012000	AT3G14470.1		NB-ARC domain-containing disease resistance protein	CDS	0	13	0	0	0	0	0	6	0	1.22181	0	0	0	0	0	0.968939	0
Chr01	1158127	1158127	1	+	3.03647	1158127	Chr01:1158127-1158127;+	2	Glyma.01G012000.1	Glyma.01G012000	AT3G14470.1		NB-ARC domain-containing disease resistance protein	CDS	0	23	0	0	0	0	0	7	0	2.16167	0	0	0	0	0	1.13043	0
Chr01	1158217	1158217	1	+	1.03925	1158217	Chr01:1158217-1158217;+	1	Glyma.01G012000.1	Glyma.01G012000	AT3G14470.1		NB-ARC domain-containing disease resistance protein	CDS	0	0	0	0	0	0	0	7	0	0	0	0	0	0	0	1.13043	0
Chr01	1197820	1197820	1	+	7.62851	1197820	Chr01:1197820-1197820;+	4	Glyma.01G012400.1	Glyma.01G012400	AT1G32160.1		Protein of unknown function (DUF760)	promoter	0	13	5	9	2	0	11	18	0	1.22181	0.954747	1.89558	0.398175	0	1.10106	2.90682	0
Chr01	1197848	1197848	1	+	5.08944	1197848	Chr01:1197848-1197848;+	1	Glyma.01G012400.1	Glyma.01G012400	AT1G32160.1		Protein of unknown function (DUF760)	promoter	0	0	0	0	0	0	0	0	28	0	0	0	0	0	0	0	5.30269
Chr01	1204017	1204017	1	+	1.04242	1204017	Chr01:1204017-1204017;+	1	Glyma.01G012500.1	Glyma.01G012500	AT1G32130.1	ATIWS1,IWS1	Transcription elongation factor (TFIIS) family protein	promoter	0	0	6	0	0	0	0	0	0	0	1.1457	0	0	0	0	0	0
Chr01	1204046	1204049	4	+	21.3729	1204046	Chr01:1204046-1204049;+	5	Glyma.01G012500.1	Glyma.01G012500	AT1G32130.1	ATIWS1,IWS1	Transcription elongation factor (TFIIS) family protein	promoter	0	28	11	9	50	3	60	0	0	2.6316	2.10044	1.89558	9.95437	0.972385	6.00579	0	0
Chr01	1204099	1204124	26	+	445.924	1204124	Chr01:1204099-1204124;+	8	Glyma.01G012500.1	Glyma.01G012500	AT1G32130.1	ATIWS1,IWS1	Transcription elongation factor (TFIIS) family protein	promoter	18	671	276	270	523	203	540	269	253	63.0644	52.702	56.8674	104.123	65.798	54.0521	43.4408	47.9136
Chr01	1204237	1204237	1	+	2.62438	1204237	Chr01:1204237-1204237;+	1	Glyma.01G012500.1	Glyma.01G012500	AT1G32130.1	ATIWS1,IWS1	Transcription elongation factor (TFIIS) family protein	fiveUTR	0	8	7	1	0	0	1	3	0	0.751885	1.33665	0.21062	0	0	0.100097	0.48447	0
Chr01	1204270	1204270	1	+	3.31523	1204270	Chr01:1204270-1204270;+	1	Glyma.01G012500.1	Glyma.01G012500	AT1G32130.1	ATIWS1,IWS1	Transcription elongation factor (TFIIS) family protein	fiveUTR	0	0	14	2	0	0	6	0	0	0	2.67329	0.42124	0	0	0.600579	0	0
Chr01	1204301	1204325	25	+	5.99226	1204301	Chr01:1204301-1204325;+	2	Glyma.01G012500.1	Glyma.01G012500	AT1G32130.1	ATIWS1,IWS1	Transcription elongation factor (TFIIS) family protein	fiveUTR	9	27	2	3	0	8	0	0	2	2.53761	0.381899	0.63186	0	2.59303	0	0	0.378764
Chr01	1204619	1204619	1	+	1.04202	1204619	Chr01:1204619-1204619;+	1	Glyma.01G012500.1	Glyma.01G012500	AT1G32130.1	ATIWS1,IWS1	Transcription elongation factor (TFIIS) family protein	CDS	0	12	0	0	0	0	0	0	0	1.12783	0	0	0	0	0	0	0
Chr01	1204675	1204675	1	+	1.42083	1204675	Chr01:1204675-1204675;+	1	Glyma.01G012500.1	Glyma.01G012500	AT1G32130.1	ATIWS1,IWS1	Transcription elongation factor (TFIIS) family protein	CDS	0	0	0	0	0	0	0	1	7	0	0	0	0	0	0	0.16149	1.32567
Chr01	1204724	1204725	2	+	5.33674	1204724	Chr01:1204724-1204725;+	2	Glyma.01G012500.1	Glyma.01G012500	AT1G32130.1	ATIWS1,IWS1	Transcription elongation factor (TFIIS) family protein	CDS	1	0	13	4	3	6	0	0	0	0	2.48234	0.84248	0.597262	1.94477	0	0	0
Chr01	1204766	1204767	2	+	4.18691	1204766	Chr01:1204766-1204767;+	1	Glyma.01G012500.1	Glyma.01G012500	AT1G32130.1	ATIWS1,IWS1	Transcription elongation factor (TFIIS) family protein	CDS	1	0	1	4	0	10	0	2	0	0	0.190949	0.84248	0	3.24128	0	0.32298	0
Chr01	1204896	1204896	1	+	2.38254	1204896	Chr01:1204896-1204896;+	1	Glyma.01G012500.1	Glyma.01G012500	AT1G32130.1	ATIWS1,IWS1	Transcription elongation factor (TFIIS) family protein	CDS	0	21	0	0	0	1	3	0	0	1.9737	0	0	0	0.324128	0.30029	0	0
Chr01	1205566	1205566	1	+	1.33618	1205566	Chr01:1205566-1205566;+	1	Glyma.01G012500.1	Glyma.01G012500	AT1G32130.1	ATIWS1,IWS1	Transcription elongation factor (TFIIS) family protein	CDS	0	0	0	0	0	0	0	9	0	0	0	0	0	0	0	1.45341	0
Chr01	1211136	1211136	1	+	3.90759	1211136	Chr01:1211136-1211136;+	1	Glyma.01G012700.1	Glyma.01G012700	AT3G23670.1	KINESIN-12B,PAKRP1L	phragmoplast-associated kinesin-related protein, putative	promoter	0	45	0	0	0	0	0	0	0	4.22935	0	0	0	0	0	0	0
Chr01	1211157	1211157	1	+	1.70783	1211157	Chr01:1211157-1211157;+	1	Glyma.01G012700.1	Glyma.01G012700	AT3G23670.1	KINESIN-12B,PAKRP1L	phragmoplast-associated kinesin-related protein, putative	promoter	0	1	0	0	0	0	5	8	0	0.0939856	0	0	0	0	0.500483	1.29192	0
Chr01	1214767	1214767	1	+	1.19612	1214767	Chr01:1214767-1214767;+	1	Glyma.01G012700.1	Glyma.01G012700	AT3G23670.1	KINESIN-12B,PAKRP1L	phragmoplast-associated kinesin-related protein, putative	intron	0	0	0	0	0	4	0	0	0	0	0	0	0	1.29651	0	0	0
Chr01	1224038	1224038	1	+	2.25224	1224038	Chr01:1224038-1224038;+	1	Glyma.01G012800.1	Glyma.01G012800	AT4G16070.1		Mono-/di-acylglycerol lipase, N-terminal;Lipase, class 3	CDS	0	0	1	0	0	0	0	14	0	0	0.190949	0	0	0	0	2.26086	0
Chr01	1267907	1267907	1	+	1.45215	1267907	Chr01:1267907-1267907;+	1	Glyma.01G013300.1	Glyma.01G013300	AT5G04700.1		Ankyrin repeat family protein	promoter	0	0	0	7	0	0	0	0	1	0	0	1.47434	0	0	0	0	0.189382
Chr01	1268010	1268016	7	+	19.3158	1268013	Chr01:1268010-1268016;+	1	Glyma.01G013300.1	Glyma.01G013300	AT5G04700.1		Ankyrin repeat family protein	promoter	0	0	0	105	0	0	3	0	0	0	0	22.1151	0	0	0.30029	0	0
Chr01	1268066	1268066	1	+	1.27039	1268066	Chr01:1268066-1268066;+	1	Glyma.01G013300.1	Glyma.01G013300	AT5G04700.1		Ankyrin repeat family protein	fiveUTR	0	0	0	7	0	0	0	0	0	0	0	1.47434	0	0	0	0	0
Chr01	1268135	1268135	1	+	1.11607	1268135	Chr01:1268135-1268135;+	1	Glyma.01G013300.1	Glyma.01G013300	AT5G04700.1		Ankyrin repeat family protein	fiveUTR	0	0	0	0	6	0	0	0	0	0	0	0	1.19452	0	0	0	0
Chr01	1302509	1302509	1	+	2.08485	1302509	Chr01:1302509-1302509;+	1	NA	Glyma.01G013600				antisense	0	0	12	0	0	0	0	0	0	0	2.29139	0	0	0	0	0	0
Chr01	1314255	1314292	38	+	20.254	1314269	Chr01:1314255-1314292;+	4	Glyma.01G013800.1	Glyma.01G013800	AT2G35540.1		DNAJ heat shock N-terminal domain-containing protein	promoter	11	1	31	7	1	0	100	2	24	0.0939856	5.91943	1.47434	0.199087	0	10.0097	0.32298	4.54517
Chr01	1314890	1314890	1	+	4.55283	1314890	Chr01:1314890-1314890;+	2	Glyma.01G013800.1	Glyma.01G013800	AT2G35540.1		DNAJ heat shock N-terminal domain-containing protein	CDS	0	1	9	0	0	2	6	1	9	0.0939856	1.71854	0	0	0.648256	0.600579	0.16149	1.70444
Chr01	1314916	1314916	1	+	1.23906	1314916	Chr01:1314916-1314916;+	1	Glyma.01G013800.1	Glyma.01G013800	AT2G35540.1		DNAJ heat shock N-terminal domain-containing protein	CDS	0	0	0	0	0	0	0	1	6	0	0	0	0	0	0	0.16149	1.13629
Chr01	1314953	1314959	7	+	5.1715	1314959	Chr01:1314953-1314959;+	2	Glyma.01G013800.1	Glyma.01G013800	AT2G35540.1		DNAJ heat shock N-terminal domain-containing protein	CDS	6	0	0	0	0	10	0	0	12	0	0	0	0	3.24128	0	0	2.27258
Chr01	1315146	1315146	1	+	1.19612	1315146	Chr01:1315146-1315146;+	1	Glyma.01G013800.1	Glyma.01G013800	AT2G35540.1		DNAJ heat shock N-terminal domain-containing protein	CDS	0	0	0	0	0	4	0	0	0	0	0	0	0	1.29651	0	0	0
Chr01	1315280	1315280	1	+	1.19612	1315280	Chr01:1315280-1315280;+	1	Glyma.01G013800.1	Glyma.01G013800	AT2G35540.1		DNAJ heat shock N-terminal domain-containing protein	CDS	0	0	0	0	0	4	0	0	0	0	0	0	0	1.29651	0	0	0
Chr01	1327875	1327899	25	+	89.0357	1327894	Chr01:1327875-1327899;+	5	Glyma.01G013900.1	Glyma.01G013900	AT1G32170.1	XTH30,XTR4	xyloglucan endotransglucosylase/hydrolase 30	promoter	6	18	413	24	35	2	39	1	4	1.69174	78.8621	5.05488	6.96806	0.648256	3.90377	0.16149	0.757528
Chr01	1328380	1328380	1	+	1.04242	1328380	Chr01:1328380-1328380;+	1	Glyma.01G013900.1;Glyma.01G013900.2	Glyma.01G013900	AT1G32170.1	XTH30,XTR4	xyloglucan endotransglucosylase/hydrolase 30	proximal	0	0	6	0	0	0	0	0	0	0	1.1457	0	0	0	0	0	0
Chr01	1329170	1329176	7	+	2.43232	1329176	Chr01:1329170-1329176;+	1	Glyma.01G013900.1;Glyma.01G013900.2	Glyma.01G013900	AT1G32170.1	XTH30,XTR4	xyloglucan endotransglucosylase/hydrolase 30	CDS	6	0	14	0	0	0	0	0	0	0	2.67329	0	0	0	0	0	0
Chr01	1355942	1355947	6	+	3.56315	1355942	Chr01:1355942-1355947;+	1	NA	Glyma.01G014100				antisense	5	0	0	0	0	0	0	24	0	0	0	0	0	0	0	3.87576	0
Chr01	1389132	1389143	12	+	78.1606	1389132	Chr01:1389132-1389143;+	8	Glyma.01G014400.1;Glyma.01G014400.2	Glyma.01G014400	AT1G32220.1		NAD(P)-binding Rossmann-fold superfamily protein	promoter	1	240	25	9	74	22	90	62	77	22.5566	4.77373	1.89558	14.7325	7.13082	9.00869	10.0124	14.5824
Chr01	1389197	1389197	1	+	3.27178	1389197	Chr01:1389197-1389197;+	1	Glyma.01G014400.1;Glyma.01G014400.2	Glyma.01G014400	AT1G32220.1		NAD(P)-binding Rossmann-fold superfamily protein	promoter	0	0	0	0	0	0	0	0	18	0	0	0	0	0	0	0	3.40887
Chr01	1389281	1389281	1	+	2.39225	1389281	Chr01:1389281-1389281;+	1	Glyma.01G014400.1;Glyma.01G014400.2	Glyma.01G014400	AT1G32220.1		NAD(P)-binding Rossmann-fold superfamily protein	CDS	0	0	0	0	0	8	0	0	0	0	0	0	0	2.59303	0	0	0
Chr01	1391417	1391417	1	+	1.21319	1391417	Chr01:1391417-1391417;+	1	Glyma.01G014400.1;Glyma.01G014400.2	Glyma.01G014400	AT1G32220.1		NAD(P)-binding Rossmann-fold superfamily protein	CDS	0	0	0	0	0	0	14	0	0	0	0	0	0	0	1.40135	0	0
Chr01	1392914	1392914	1	+	1.48809	1392914	Chr01:1392914-1392914;+	1	Glyma.01G014400.1;Glyma.01G014400.2	Glyma.01G014400	AT1G32220.1		NAD(P)-binding Rossmann-fold superfamily protein	threeUTR	0	0	0	0	8	0	0	0	0	0	0	0	1.5927	0	0	0	0
Chr01	1404446	1404498	53	+	86.2554	1404488	Chr01:1404446-1404498;+	7	Glyma.01G014600.2;Glyma.01G014600.1;Glyma.01G014600.3;Glyma.01G014600.4;Glyma.01G014600.5	Glyma.01G014600	AT5G46880.1	HB-7,HDG5	homeobox-7	promoter	0	68	37	0	14	17	634	32	36	6.39102	7.06513	0	2.78722	5.51018	63.4612	5.16768	6.81775
Chr01	1404521	1404553	33	+	38.217	1404551	Chr01:1404521-1404553;+	5	Glyma.01G014600.2;Glyma.01G014600.1;Glyma.01G014600.3;Glyma.01G014600.4;Glyma.01G014600.5	Glyma.01G014600	AT5G46880.1	HB-7,HDG5	homeobox-7	promoter	27	21	12	0	0	1	273	33	30	1.9737	2.29139	0	0	0.324128	27.3264	5.32917	5.68146
Chr01	1404577	1404585	9	+	23.1318	1404577	Chr01:1404577-1404585;+	4	Glyma.01G014600.2;Glyma.01G014600.1;Glyma.01G014600.3;Glyma.01G014600.4;Glyma.01G014600.5	Glyma.01G014600	AT5G46880.1	HB-7,HDG5	homeobox-7	promoter	8	1	8	0	0	0	66	40	55	0.0939856	1.5276	0	0	0	6.60637	6.4596	10.416
Chr01	1404616	1404616	1	+	11.3632	1404616	Chr01:1404616-1404616;+	1	Glyma.01G014600.2;Glyma.01G014600.1;Glyma.01G014600.3;Glyma.01G014600.4;Glyma.01G014600.5	Glyma.01G014600	AT5G46880.1	HB-7,HDG5	homeobox-7	promoter	0	0	0	0	0	38	0	0	0	0	0	0	0	12.3169	0	0	0
Chr01	1405794	1405794	1	+	1.48464	1405794	Chr01:1405794-1405794;+	1	Glyma.01G014600.2;Glyma.01G014600.1;Glyma.01G014600.3;Glyma.01G014600.4;Glyma.01G014600.5;Glyma.01G014600.6	Glyma.01G014600	AT5G46880.1	HB-7,HDG5	homeobox-7	promoter	0	0	0	0	0	0	0	10	0	0	0	0	0	0	0	1.6149	0
Chr01	1406256	1406256	1	+	2.18119	1406256	Chr01:1406256-1406256;+	1	Glyma.01G014600.2;Glyma.01G014600.1;Glyma.01G014600.3;Glyma.01G014600.4;Glyma.01G014600.5;Glyma.01G014600.6	Glyma.01G014600	AT5G46880.1	HB-7,HDG5	homeobox-7	intron	0	0	0	0	0	0	0	0	12	0	0	0	0	0	0	0	2.27258
Chr01	1427698	1427698	1	+	1.18772	1427698	Chr01:1427698-1427698;+	1	Glyma.01G014700.2;Glyma.01G014700.3	Glyma.01G014700	AT5G46910.1		Transcription factor jumonji (jmj) family protein / zinc finger (C5HC2 type) family protein	proximal	0	0	0	0	0	0	0	8	0	0	0	0	0	0	0	1.29192	0
Chr01	1427800	1427812	13	+	27.8184	1427808	Chr01:1427800-1427812;+	6	Glyma.01G014700.2;Glyma.01G014700.3;Glyma.01G014700.1	Glyma.01G014700	AT5G46910.1		Transcription factor jumonji (jmj) family protein / zinc finger (C5HC2 type) family protein	promoter	6	52	21	16	52	5	61	2	0	4.88725	4.00994	3.36992	10.3525	1.62064	6.10589	0.32298	0
Chr01	1427836	1427836	1	+	1.56304	1427836	Chr01:1427836-1427836;+	1	Glyma.01G014700.2;Glyma.01G014700.3;Glyma.01G014700.1	Glyma.01G014700	AT5G46910.1		Transcription factor jumonji (jmj) family protein / zinc finger (C5HC2 type) family protein	promoter	0	18	0	0	0	0	0	0	0	1.69174	0	0	0	0	0	0	0
Chr01	1429017	1429017	1	+	1.45187	1429017	Chr01:1429017-1429017;+	1	Glyma.01G014700.2;Glyma.01G014700.3;Glyma.01G014700.1;Glyma.01G014700.4	Glyma.01G014700	AT5G46910.1		Transcription factor jumonji (jmj) family protein / zinc finger (C5HC2 type) family protein	fiveUTR	0	0	0	8	0	0	0	0	0	0	0	1.68496	0	0	0	0	0
Chr01	1431577	1431577	1	+	1.2157	1431577	Chr01:1431577-1431577;+	1	Glyma.01G014700.2;Glyma.01G014700.3;Glyma.01G014700.1;Glyma.01G014700.4	Glyma.01G014700	AT5G46910.1		Transcription factor jumonji (jmj) family protein / zinc finger (C5HC2 type) family protein	intron	0	14	0	0	0	0	0	0	0	1.3158	0	0	0	0	0	0	0
Chr01	1432042	1432042	1	+	1.4437	1432042	Chr01:1432042-1432042;+	1	Glyma.01G014700.2;Glyma.01G014700.3;Glyma.01G014700.1;Glyma.01G014700.4	Glyma.01G014700	AT5G46910.1		Transcription factor jumonji (jmj) family protein / zinc finger (C5HC2 type) family protein	CDS	0	0	0	7	0	0	2	0	0	0	0	1.47434	0	0	0.200193	0	0
Chr01	1432609	1432609	1	+	1.0889	1432609	Chr01:1432609-1432609;+	1	Glyma.01G014700.2;Glyma.01G014700.3;Glyma.01G014700.1;Glyma.01G014700.4	Glyma.01G014700	AT5G46910.1		Transcription factor jumonji (jmj) family protein / zinc finger (C5HC2 type) family protein	CDS	0	0	0	6	0	0	0	0	0	0	0	1.26372	0	0	0	0	0
Chr01	1433178	1433178	1	+	3.3482	1433178	Chr01:1433178-1433178;+	1	Glyma.01G014700.2;Glyma.01G014700.3;Glyma.01G014700.1;Glyma.01G014700.4	Glyma.01G014700	AT5G46910.1		Transcription factor jumonji (jmj) family protein / zinc finger (C5HC2 type) family protein	CDS	0	0	0	0	18	0	0	0	0	0	0	0	3.58357	0	0	0	0
Chr01	1459603	1459608	6	+	2.7798	1459603	Chr01:1459603-1459608;+	1	Glyma.01G014800.1	Glyma.01G014800	AT1G32240.1	KAN2	Homeodomain-like superfamily protein	promoter	5	0	16	0	0	0	0	0	0	0	3.05519	0	0	0	0	0	0
Chr01	1463346	1463350	5	+	6.1046	1463350	Chr01:1463346-1463350;+	2	Glyma.01G014800.1	Glyma.01G014800	AT1G32240.1	KAN2	Homeodomain-like superfamily protein	intron	4	2	20	2	0	7	0	0	0	0.187971	3.81899	0.42124	0	2.2689	0	0	0
Chr01	1463531	1463531	1	+	1.03925	1463531	Chr01:1463531-1463531;+	1	Glyma.01G014800.1	Glyma.01G014800	AT1G32240.1	KAN2	Homeodomain-like superfamily protein	intron	0	0	0	0	0	0	0	7	0	0	0	0	0	0	0	1.13043	0
Chr01	1480027	1480027	1	+	3.17671	1480027	Chr01:1480027-1480027;+	1	Glyma.01G014900.1	Glyma.01G014900	AT2G35500.1	SKL2	shikimate kinase like 2	promoter	0	0	0	0	2	0	3	0	14	0	0	0	0.398175	0	0.30029	0	2.65135
Chr01	1480071	1480071	1	+	1.38905	1480071	Chr01:1480071-1480071;+	1	Glyma.01G014900.1	Glyma.01G014900	AT2G35500.1	SKL2	shikimate kinase like 2	promoter	0	0	6	0	0	0	4	0	0	0	1.1457	0	0	0	0.400386	0	0
Chr01	1481187	1481187	1	+	2.25858	1481187	Chr01:1481187-1481187;+	1	Glyma.01G014900.1	Glyma.01G014900	AT2G35500.1	SKL2	shikimate kinase like 2	CDS	0	0	13	0	0	0	0	0	0	0	2.48234	0	0	0	0	0	0
Chr01	1496895	1496911	17	+	3.18078	1496911	Chr01:1496895-1496911;+	2	Glyma.01G015100.1;Glyma.01G015100.2	Glyma.01G015100	AT2G35490.1		Plastid-lipid associated protein PAP / fibrillin family protein	promoter	16	0	0	0	1	0	14	12	0	0	0	0	0.199087	0	1.40135	1.93788	0
Chr01	1496933	1496933	1	+	5.86213	1496933	Chr01:1496933-1496933;+	3	Glyma.01G015100.1;Glyma.01G015100.2	Glyma.01G015100	AT2G35490.1		Plastid-lipid associated protein PAP / fibrillin family protein	promoter	0	0	8	0	3	0	0	8	15	0	1.5276	0	0.597262	0	0	1.29192	2.84073
Chr01	1497088	1497088	1	+	2.07976	1497088	Chr01:1497088-1497088;+	1	Glyma.01G015100.1;Glyma.01G015100.2	Glyma.01G015100	AT2G35490.1		Plastid-lipid associated protein PAP / fibrillin family protein	CDS	0	0	0	0	0	0	24	0	0	0	0	0	0	0	2.40232	0	0
Chr01	1497168	1497168	1	+	1.03988	1497168	Chr01:1497168-1497168;+	1	Glyma.01G015100.1;Glyma.01G015100.2	Glyma.01G015100	AT2G35490.1		Plastid-lipid associated protein PAP / fibrillin family protein	CDS	0	0	0	0	0	0	12	0	0	0	0	0	0	0	1.20116	0	0
Chr01	1497201	1497201	1	+	1.81766	1497201	Chr01:1497201-1497201;+	1	Glyma.01G015100.1;Glyma.01G015100.2	Glyma.01G015100	AT2G35490.1		Plastid-lipid associated protein PAP / fibrillin family protein	CDS	0	0	0	0	0	0	0	0	10	0	0	0	0	0	0	0	1.89382
Chr01	1521995	1521995	1	+	6.88241	1521995	Chr01:1521995-1521995;+	1	Glyma.01G015600.1	Glyma.01G015600	AT5G46860.1	ATSYP22,ATVAM3,SGR3,SYP22,VAM3	Syntaxin/t-SNARE family protein	promoter	0	0	0	0	37	0	0	0	0	0	0	0	7.36623	0	0	0	0
Chr01	1522045	1522073	29	+	16.4458	1522051	Chr01:1522045-1522073;+	5	Glyma.01G015600.1	Glyma.01G015600	AT5G46860.1	ATSYP22,ATVAM3,SGR3,SYP22,VAM3	Syntaxin/t-SNARE family protein	promoter	6	58	3	7	38	0	14	9	0	5.45117	0.572848	1.47434	7.56532	0	1.40135	1.45341	0
Chr01	1528840	1528841	2	+	11.0867	1528841	Chr01:1528840-1528841;+	4	Glyma.01G015700.2;Glyma.01G015700.3;Glyma.01G015700.1;Glyma.01G015700.4;Glyma.01G015700.5;Glyma.01G015700.6;Glyma.01G015700.7	Glyma.01G015700	AT1G32310.1			promoter	0	27	10	0	4	1	41	15	1	2.53761	1.90949	0	0.79635	0.324128	4.10396	2.42235	0.189382
Chr01	1528865	1528865	1	+	2.3416	1528865	Chr01:1528865-1528865;+	2	Glyma.01G015700.2;Glyma.01G015700.3;Glyma.01G015700.1;Glyma.01G015700.4;Glyma.01G015700.5;Glyma.01G015700.6;Glyma.01G015700.7	Glyma.01G015700	AT1G32310.1			promoter	0	14	0	0	0	0	1	7	0	1.3158	0	0	0	0	0.100097	1.13043	0
Chr01	1528903	1528903	1	+	6.53654	1528903	Chr01:1528903-1528903;+	4	Glyma.01G015700.2;Glyma.01G015700.3;Glyma.01G015700.1;Glyma.01G015700.4;Glyma.01G015700.5;Glyma.01G015700.6;Glyma.01G015700.7	Glyma.01G015700	AT1G32310.1			promoter	0	16	4	7	0	0	7	10	6	1.50377	0.763798	1.47434	0	0	0.700676	1.6149	1.13629
Chr01	1562048	1562048	1	+	2.43232	1562048	Chr01:1562048-1562048;+	1	Glyma.01G016400.1;Glyma.01G016400.2	Glyma.01G016400	AT4G18230.1			intron	0	0	14	0	0	0	0	0	0	0	2.67329	0	0	0	0	0	0
Chr01	1573771	1573776	6	+	34.3391	1573771	Chr01:1573771-1573776;+	5	Glyma.01G016500.1;Glyma.01G016500.2	Glyma.01G016500	AT4G25960.1	PGP2	P-glycoprotein 2	promoter	0	40	9	0	0	31	179	28	2	3.75943	1.71854	0	0	10.048	17.9173	4.52172	0.378764
Chr01	1573845	1573864	20	+	8.42314	1573845	Chr01:1573845-1573864;+	3	Glyma.01G016500.1;Glyma.01G016500.2	Glyma.01G016500	AT4G25960.1	PGP2	P-glycoprotein 2	promoter	4	0	0	0	0	9	0	8	25	0	0	0	0	2.91715	0	1.29192	4.73455
Chr01	1573973	1573973	1	+	1.56304	1573973	Chr01:1573973-1573973;+	1	Glyma.01G016500.1;Glyma.01G016500.2	Glyma.01G016500	AT4G25960.1	PGP2	P-glycoprotein 2	fiveUTR	0	18	0	0	0	0	0	0	0	1.69174	0	0	0	0	0	0	0
Chr01	1574054	1574073	20	+	7.30086	1574073	Chr01:1574054-1574073;+	2	Glyma.01G016500.1;Glyma.01G016500.2	Glyma.01G016500	AT4G25960.1	PGP2	P-glycoprotein 2	fiveUTR	0	0	0	0	0	0	26	34	0	0	0	0	0	0	2.60251	5.49066	0
Chr01	1574099	1574122	24	+	76.1533	1574107	Chr01:1574099-1574122;+	5	Glyma.01G016500.1;Glyma.01G016500.2	Glyma.01G016500	AT4G25960.1	PGP2	P-glycoprotein 2	fiveUTR	3	93	29	0	0	10	451	140	1	8.74066	5.53753	0	0	3.24128	45.1435	22.6086	0.189382
Chr01	1574152	1574198	47	+	42.2272	1574198	Chr01:1574152-1574198;+	5	Glyma.01G016500.1;Glyma.01G016500.2	Glyma.01G016500	AT4G25960.1	PGP2	P-glycoprotein 2	fiveUTR	16	18	20	2	0	12	130	148	0	1.69174	3.81899	0.42124	0	3.88954	13.0126	23.9005	0
Chr01	1574250	1574251	2	+	4.25716	1574250	Chr01:1574250-1574251;+	2	Glyma.01G016500.1;Glyma.01G016500.2	Glyma.01G016500	AT4G25960.1	PGP2	P-glycoprotein 2	fiveUTR	1	0	11	0	0	0	4	0	11	0	2.10044	0	0	0	0.400386	0	2.0832
Chr01	1574284	1574284	1	+	3.92452	1574284	Chr01:1574284-1574284;+	2	Glyma.01G016500.1;Glyma.01G016500.2	Glyma.01G016500	AT4G25960.1	PGP2	P-glycoprotein 2	fiveUTR	0	2	0	0	0	0	5	15	6	0.187971	0	0	0	0	0.500483	2.42235	1.13629
Chr01	1574314	1574324	11	+	2.16534	1574324	Chr01:1574314-1574324;+	1	Glyma.01G016500.1;Glyma.01G016500.2	Glyma.01G016500	AT4G25960.1	PGP2	P-glycoprotein 2	CDS	10	1	0	0	0	0	0	14	0	0.0939856	0	0	0	0	0	2.26086	0
Chr01	1574689	1574689	1	+	2.5997	1574689	Chr01:1574689-1574689;+	1	Glyma.01G016500.1;Glyma.01G016500.2	Glyma.01G016500	AT4G25960.1	PGP2	P-glycoprotein 2	intron	0	0	0	0	0	0	30	0	0	0	0	0	0	0	3.0029	0	0
Chr01	1574769	1574769	1	+	1.21616	1574769	Chr01:1574769-1574769;+	1	Glyma.01G016500.1;Glyma.01G016500.2	Glyma.01G016500	AT4G25960.1	PGP2	P-glycoprotein 2	CDS	0	0	7	0	0	0	0	0	0	0	1.33665	0	0	0	0	0	0
Chr01	1574805	1574814	10	+	2.94612	1574805	Chr01:1574805-1574814;+	2	Glyma.01G016500.1;Glyma.01G016500.2	Glyma.01G016500	AT4G25960.1	PGP2	P-glycoprotein 2	CDS	9	0	1	0	0	0	20	7	0	0	0.190949	0	0	0	2.00193	1.13043	0
Chr01	1574935	1574935	1	+	1.55982	1574935	Chr01:1574935-1574935;+	1	Glyma.01G016500.1;Glyma.01G016500.2	Glyma.01G016500	AT4G25960.1	PGP2	P-glycoprotein 2	CDS	0	0	0	0	0	0	18	0	0	0	0	0	0	0	1.80174	0	0
Chr01	1576179	1576179	1	+	4.41948	1576179	Chr01:1576179-1576179;+	1	Glyma.01G016500.1;Glyma.01G016500.2	Glyma.01G016500	AT4G25960.1	PGP2	P-glycoprotein 2	intron	0	0	0	0	0	0	51	0	0	0	0	0	0	0	5.10492	0	0
Chr01	1576260	1576260	1	+	2.20547	1576260	Chr01:1576260-1576260;+	1	Glyma.01G016500.1;Glyma.01G016500.2	Glyma.01G016500	AT4G25960.1	PGP2	P-glycoprotein 2	intron	0	0	0	0	0	1	22	0	0	0	0	0	0	0.324128	2.20212	0	0
Chr01	1579163	1579163	1	+	2.82083	1579163	Chr01:1579163-1579163;+	1	Glyma.01G016500.1;Glyma.01G016500.2	Glyma.01G016500	AT4G25960.1	PGP2	P-glycoprotein 2	CDS	0	0	0	0	0	0	0	19	0	0	0	0	0	0	0	3.06831	0
Chr01	1581527	1581527	1	+	1.91026	1581527	Chr01:1581527-1581527;+	1	Glyma.01G016500.1;Glyma.01G016500.2	Glyma.01G016500	AT4G25960.1	PGP2	P-glycoprotein 2	CDS	0	0	9	0	0	0	4	0	0	0	1.71854	0	0	0	0.400386	0	0
Chr01	1582192	1582196	5	+	2.34178	1582196	Chr01:1582192-1582196;+	2	Glyma.01G016500.1;Glyma.01G016500.2	Glyma.01G016500	AT4G25960.1	PGP2	P-glycoprotein 2	CDS	4	15	0	0	0	0	0	7	0	1.40978	0	0	0	0	0	1.13043	0
Chr01	1582723	1582723	1	+	1.12653	1582723	Chr01:1582723-1582723;+	1	Glyma.01G016500.1;Glyma.01G016500.2	Glyma.01G016500	AT4G25960.1	PGP2	P-glycoprotein 2	CDS	0	0	0	0	0	0	13	0	0	0	0	0	0	0	1.30126	0	0
Chr01	1592891	1592896	6	+	10.4784	1592891	Chr01:1592891-1592896;+	3	Glyma.01G016600.1	Glyma.01G016600	AT4G17785.1	MYB39	myb domain protein 39	promoter	2	0	4	27	15	7	0	0	0	0	0.763798	5.68674	2.98631	2.2689	0	0	0
Chr01	1609184	1609187	4	+	64.105	1609184	Chr01:1609184-1609187;+	8	Glyma.01G016800.1	Glyma.01G016800	AT4G17790.1		SNARE associated Golgi protein family	promoter	0	95	74	23	30	44	42	41	57	8.92864	14.1303	4.84426	5.97262	14.2616	4.20405	6.62109	10.7948
Chr01	1609223	1609223	1	+	7.73074	1609223	Chr01:1609223-1609223;+	3	Glyma.01G016800.1	Glyma.01G016800	AT4G17790.1		SNARE associated Golgi protein family	promoter	0	2	9	3	21	4	4	0	0	0.187971	1.71854	0.63186	4.18084	1.29651	0.400386	0	0
Chr01	1609516	1609516	1	+	3.27178	1609516	Chr01:1609516-1609516;+	1	Glyma.01G016800.1	Glyma.01G016800	AT4G17790.1		SNARE associated Golgi protein family	intron	0	0	0	0	0	0	0	0	18	0	0	0	0	0	0	0	3.40887
Chr01	1623686	1623686	1	+	1.79418	1623686	Chr01:1623686-1623686;+	1	NA	Glyma.01G017000				antisense	0	0	0	0	0	6	0	0	0	0	0	0	0	1.94477	0	0	0
Chr01	1623872	1623872	1	+	1.56363	1623872	Chr01:1623872-1623872;+	1	NA	Glyma.01G017000				antisense	0	0	9	0	0	0	0	0	0	0	1.71854	0	0	0	0	0	0
Chr01	1634016	1634020	5	+	5.71229	1634016	Chr01:1634016-1634020;+	2	Glyma.01G017100.1	Glyma.01G017100	AT2G23910.1		NAD(P)-binding Rossmann-fold superfamily protein	promoter	4	16	0	20	0	0	8	0	0	1.50377	0	4.2124	0	0	0.800772	0	0
Chr01	1634047	1634064	18	+	81.589	1634050	Chr01:1634047-1634064;+	7	Glyma.01G017100.1	Glyma.01G017100	AT2G23910.1		NAD(P)-binding Rossmann-fold superfamily protein	promoter	0	189	99	142	17	17	96	38	0	17.7633	18.904	29.908	3.38449	5.51018	9.60927	6.13662	0
Chr01	1634113	1634145	33	+	119.651	1634125	Chr01:1634113-1634145;+	6	Glyma.01G017100.1	Glyma.01G017100	AT2G23910.1		NAD(P)-binding Rossmann-fold superfamily protein	fiveUTR	2	167	199	35	0	1	108	250	96	15.6956	37.9989	7.3717	0	0.324128	10.8104	40.3725	18.1807
Chr01	1634206	1634206	1	+	5.46342	1634206	Chr01:1634206-1634206;+	2	Glyma.01G017100.1	Glyma.01G017100	AT2G23910.1		NAD(P)-binding Rossmann-fold superfamily protein	CDS	0	4	13	0	2	2	5	0	8	0.375943	2.48234	0	0.398175	0.648256	0.500483	0	1.51506
Chr01	1634271	1634271	1	+	2.02801	1634271	Chr01:1634271-1634271;+	1	Glyma.01G017100.1	Glyma.01G017100	AT2G23910.1		NAD(P)-binding Rossmann-fold superfamily protein	CDS	0	0	0	4	7	0	0	0	0	0	0	0.84248	1.39361	0	0	0	0
Chr01	1636029	1636029	1	+	1.09059	1636029	Chr01:1636029-1636029;+	1	Glyma.01G017100.1	Glyma.01G017100	AT2G23910.1		NAD(P)-binding Rossmann-fold superfamily protein	CDS	0	0	0	0	0	0	0	0	6	0	0	0	0	0	0	0	1.13629
Chr01	1636053	1636053	1	+	6.13187	1636053	Chr01:1636053-1636053;+	2	Glyma.01G017100.1	Glyma.01G017100	AT2G23910.1		NAD(P)-binding Rossmann-fold superfamily protein	CDS	0	0	6	0	0	0	0	0	28	0	1.1457	0	0	0	0	0	5.30269
Chr01	1722247	1722271	25	+	163.162	1722247	Chr01:1722247-1722271;+	8	Glyma.01G017800.1;Glyma.01G017800.2	Glyma.01G017800	AT1G32690.1			promoter	13	113	154	197	69	108	11	86	176	10.6204	29.4062	41.4921	13.737	35.0058	1.10106	13.8881	33.3312
Chr01	1722529	1722529	1	+	1.81766	1722529	Chr01:1722529-1722529;+	1	Glyma.01G017800.1;Glyma.01G017800.2	Glyma.01G017800	AT1G32690.1			CDS	0	0	0	0	0	0	0	0	10	0	0	0	0	0	0	0	1.89382
Chr01	1722567	1722583	17	+	11.6807	1722583	Chr01:1722567-1722583;+	4	Glyma.01G017800.1;Glyma.01G017800.2	Glyma.01G017800	AT1G32690.1			CDS	0	5	7	21	1	12	0	3	11	0.469928	1.33665	4.42302	0.199087	3.88954	0	0.48447	2.0832
Chr01	1734608	1734651	44	+	152.875	1734643	Chr01:1734608-1734651;+	8	Glyma.01G017900.1	Glyma.01G017900	AT5G46720.1		AIG2-like (avirulence induced gene) family protein	fiveUTR	8	104	205	49	47	95	35	85	256	9.77451	39.1446	10.3204	9.35711	30.7922	3.50338	13.7266	48.4818
Chr01	1734672	1734672	1	+	1.6741	1734672	Chr01:1734672-1734672;+	1	Glyma.01G017900.1	Glyma.01G017900	AT5G46720.1		AIG2-like (avirulence induced gene) family protein	CDS	0	0	0	0	9	0	0	0	0	0	0	0	1.79179	0	0	0	0
Chr01	1734708	1734708	1	+	1.93436	1734708	Chr01:1734708-1734708;+	1	Glyma.01G017900.1	Glyma.01G017900	AT5G46720.1		AIG2-like (avirulence induced gene) family protein	CDS	0	0	0	2	0	1	0	0	7	0	0	0.42124	0	0.324128	0	0	1.32567
Chr01	1734935	1734935	1	+	1.19612	1734935	Chr01:1734935-1734935;+	1	Glyma.01G017900.1	Glyma.01G017900	AT5G46720.1		AIG2-like (avirulence induced gene) family protein	CDS	0	0	0	0	0	4	0	0	0	0	0	0	0	1.29651	0	0	0
Chr01	1734965	1734983	19	+	4.83533	1734983	Chr01:1734965-1734983;+	2	Glyma.01G017900.1	Glyma.01G017900	AT5G46720.1		AIG2-like (avirulence induced gene) family protein	CDS	18	1	2	1	0	4	0	2	15	0.0939856	0.381899	0.21062	0	1.29651	0	0.32298	2.84073
Chr01	1745272	1745272	1	+	1.19612	1745272	Chr01:1745272-1745272;+	1	Glyma.01G018100.1;Glyma.01G018100.2	Glyma.01G018100				promoter	0	0	0	0	0	4	0	0	0	0	0	0	0	1.29651	0	0	0
Chr01	1745318	1745318	1	+	1.49515	1745318	Chr01:1745318-1745318;+	1	Glyma.01G018100.1;Glyma.01G018100.2	Glyma.01G018100				promoter	0	0	0	0	0	5	0	0	0	0	0	0	0	1.62064	0	0	0
Chr01	1745402	1745420	19	+	2.85435	1745402	Chr01:1745402-1745420;+	2	Glyma.01G018100.1;Glyma.01G018100.2	Glyma.01G018100				CDS	18	1	0	0	0	5	0	0	7	0.0939856	0	0	0	1.62064	0	0	1.32567
Chr01	1745450	1745450	1	+	1.79418	1745450	Chr01:1745450-1745450;+	1	Glyma.01G018100.1;Glyma.01G018100.2	Glyma.01G018100				CDS	0	0	0	0	0	6	0	0	0	0	0	0	0	1.94477	0	0	0
Chr01	1772695	1772695	1	+	1.19612	1772695	Chr01:1772695-1772695;+	1	Glyma.01G018400.1	Glyma.01G018400	AT4G17880.1		Basic helix-loop-helix (bHLH) DNA-binding family protein	proximal	0	0	0	0	0	4	0	0	0	0	0	0	0	1.29651	0	0	0
Chr01	1772718	1772724	7	+	5.05591	1772718	Chr01:1772718-1772724;+	2	Glyma.01G018400.1	Glyma.01G018400	AT4G17880.1		Basic helix-loop-helix (bHLH) DNA-binding family protein	proximal	6	0	1	3	13	0	1	5	6	0	0.190949	0.63186	2.58814	0	0.100097	0.807449	1.13629
Chr01	1772755	1772755	1	+	5.48213	1772755	Chr01:1772755-1772755;+	2	Glyma.01G018400.1	Glyma.01G018400	AT4G17880.1		Basic helix-loop-helix (bHLH) DNA-binding family protein	proximal	0	36	2	0	10	0	0	1	0	3.38348	0.381899	0	1.99087	0	0	0.16149	0
Chr01	1772804	1772804	1	+	29.7174	1772804	Chr01:1772804-1772804;+	6	Glyma.01G018400.1	Glyma.01G018400	AT4G17880.1		Basic helix-loop-helix (bHLH) DNA-binding family protein	promoter	0	92	26	29	15	13	6	32	0	8.64668	4.96468	6.10798	2.98631	4.21367	0.600579	5.16768	0
Chr01	1773172	1773172	1	+	4.46427	1773172	Chr01:1773172-1773172;+	1	Glyma.01G018400.1	Glyma.01G018400	AT4G17880.1		Basic helix-loop-helix (bHLH) DNA-binding family protein	CDS	0	0	0	0	24	0	0	0	0	0	0	0	4.7781	0	0	0	0
Chr01	1773413	1773413	1	+	2.21769	1773413	Chr01:1773413-1773413;+	1	Glyma.01G018400.1	Glyma.01G018400	AT4G17880.1		Basic helix-loop-helix (bHLH) DNA-binding family protein	CDS	0	6	7	1	0	1	0	0	0	0.563914	1.33665	0.21062	0	0.324128	0	0	0
Chr01	1773503	1773503	1	+	1.72713	1773503	Chr01:1773503-1773503;+	1	Glyma.01G018400.1	Glyma.01G018400	AT4G17880.1		Basic helix-loop-helix (bHLH) DNA-binding family protein	CDS	0	14	0	2	0	0	0	1	0	1.3158	0	0.42124	0	0	0	0.16149	0
Chr01	1773593	1773593	1	+	1.23906	1773593	Chr01:1773593-1773593;+	1	Glyma.01G018400.1	Glyma.01G018400	AT4G17880.1		Basic helix-loop-helix (bHLH) DNA-binding family protein	CDS	0	0	0	0	0	0	0	1	6	0	0	0	0	0	0	0.16149	1.13629
Chr01	1773626	1773628	3	+	2.31281	1773626	Chr01:1773626-1773628;+	2	Glyma.01G018400.1	Glyma.01G018400	AT4G17880.1		Basic helix-loop-helix (bHLH) DNA-binding family protein	CDS	2	0	6	7	0	0	0	0	0	0	1.1457	1.47434	0	0	0	0	0
Chr01	1773718	1773724	7	+	4.86815	1773718	Chr01:1773718-1773724;+	2	Glyma.01G018400.1	Glyma.01G018400	AT4G17880.1		Basic helix-loop-helix (bHLH) DNA-binding family protein	CDS	6	0	9	3	2	6	0	4	0	0	1.71854	0.63186	0.398175	1.94477	0	0.64596	0
Chr01	1773842	1773865	24	+	5.71726	1773865	Chr01:1773842-1773865;+	2	Glyma.01G018400.1	Glyma.01G018400	AT4G17880.1		Basic helix-loop-helix (bHLH) DNA-binding family protein	CDS	23	22	0	0	20	0	1	0	0	2.06768	0	0	3.98175	0	0.100097	0	0
Chr01	1773893	1773913	21	+	3.26671	1773913	Chr01:1773893-1773913;+	1	Glyma.01G018400.1	Glyma.01G018400	AT4G17880.1		Basic helix-loop-helix (bHLH) DNA-binding family protein	CDS	20	0	0	18	0	0	0	0	0	0	0	3.79116	0	0	0	0	0
Chr01	1773946	1773946	1	+	1.11607	1773946	Chr01:1773946-1773946;+	1	Glyma.01G018400.1	Glyma.01G018400	AT4G17880.1		Basic helix-loop-helix (bHLH) DNA-binding family protein	CDS	0	0	0	0	6	0	0	0	0	0	0	0	1.19452	0	0	0	0
Chr01	1774029	1774034	6	+	12.0419	1774034	Chr01:1774029-1774034;+	5	Glyma.01G018400.1	Glyma.01G018400	AT4G17880.1		Basic helix-loop-helix (bHLH) DNA-binding family protein	CDS	4	12	20	11	10	9	1	6	0	1.12783	3.81899	2.31682	1.99087	2.91715	0.100097	0.968939	0
Chr01	1774081	1774084	4	+	8.07545	1774081	Chr01:1774081-1774084;+	3	Glyma.01G018400.1	Glyma.01G018400	AT4G17880.1		Basic helix-loop-helix (bHLH) DNA-binding family protein	CDS	3	12	26	11	0	0	6	0	0	1.12783	4.96468	2.31682	0	0	0.600579	0	0
Chr01	1774107	1774107	1	+	6.20396	1774107	Chr01:1774107-1774107;+	2	Glyma.01G018400.1	Glyma.01G018400	AT4G17880.1		Basic helix-loop-helix (bHLH) DNA-binding family protein	CDS	0	1	5	10	0	9	0	5	0	0.0939856	0.954747	2.1062	0	2.91715	0	0.807449	0
Chr01	1774144	1774230	87	+	49.8775	1774192	Chr01:1774144-1774230;+	8	Glyma.01G018400.1	Glyma.01G018400	AT4G17880.1		Basic helix-loop-helix (bHLH) DNA-binding family protein	CDS	65	49	29	109	9	18	17	19	52	4.6053	5.53753	22.9576	1.79179	5.83431	1.70164	3.06831	9.84786
Chr01	1774251	1774282	32	+	21.7142	1774282	Chr01:1774251-1774282;+	5	Glyma.01G018400.1	Glyma.01G018400	AT4G17880.1		Basic helix-loop-helix (bHLH) DNA-binding family protein	CDS	31	54	3	27	3	15	9	12	22	5.07522	0.572848	5.68674	0.597262	4.86192	0.900869	1.93788	4.1664
Chr01	1774341	1774359	19	+	9.30765	1774346	Chr01:1774341-1774359;+	3	Glyma.01G018400.1	Glyma.01G018400	AT4G17880.1		Basic helix-loop-helix (bHLH) DNA-binding family protein	CDS	5	2	3	9	2	0	0	9	29	0.187971	0.572848	1.89558	0.398175	0	0	1.45341	5.49207
Chr01	1774423	1774423	1	+	1.56363	1774423	Chr01:1774423-1774423;+	1	Glyma.01G018400.1	Glyma.01G018400	AT4G17880.1		Basic helix-loop-helix (bHLH) DNA-binding family protein	CDS	0	0	9	0	0	0	0	0	0	0	1.71854	0	0	0	0	0	0
Chr01	1774513	1774513	1	+	3.28934	1774513	Chr01:1774513-1774513;+	1	Glyma.01G018400.1	Glyma.01G018400	AT4G17880.1		Basic helix-loop-helix (bHLH) DNA-binding family protein	CDS	0	0	0	0	0	11	0	0	0	0	0	0	0	3.56541	0	0	0
Chr01	1774576	1774576	1	+	1.43595	1774576	Chr01:1774576-1774576;+	1	Glyma.01G018400.1	Glyma.01G018400	AT4G17880.1		Basic helix-loop-helix (bHLH) DNA-binding family protein	CDS	0	0	1	6	0	0	2	0	0	0	0.190949	1.26372	0	0	0.200193	0	0
Chr01	1774651	1774651	1	+	5.67833	1774651	Chr01:1774651-1774651;+	2	Glyma.01G018400.1	Glyma.01G018400	AT4G17880.1		Basic helix-loop-helix (bHLH) DNA-binding family protein	CDS	0	3	7	13	0	3	5	1	2	0.281957	1.33665	2.73806	0	0.972385	0.500483	0.16149	0.378764
Chr01	1774699	1774703	5	+	6.87848	1774703	Chr01:1774699-1774703;+	2	Glyma.01G018400.1	Glyma.01G018400	AT4G17880.1		Basic helix-loop-helix (bHLH) DNA-binding family protein	CDS	4	0	1	7	26	2	0	0	0	0	0.190949	1.47434	5.17627	0.648256	0	0	0
Chr01	1774859	1774859	1	+	1.86011	1774859	Chr01:1774859-1774859;+	1	Glyma.01G018400.1	Glyma.01G018400	AT4G17880.1		Basic helix-loop-helix (bHLH) DNA-binding family protein	CDS	0	0	0	0	10	0	0	0	0	0	0	0	1.99087	0	0	0	0
Chr01	1786267	1786267	1	+	1.3899	1786267	Chr01:1786267-1786267;+	1	NA	Glyma.01G018600				antisense	0	0	8	0	0	0	0	0	0	0	1.5276	0	0	0	0	0	0
Chr01	1792811	1792811	1	+	1.45413	1792811	Chr01:1792811-1792811;+	1	NA	NA				intergenic	0	0	0	0	0	0	0	0	8	0	0	0	0	0	0	0	1.51506
Chr01	1804320	1804320	1	+	3.20861	1804320	Chr01:1804320-1804320;+	1	NA	Glyma.01G018800				antisense	0	0	0	0	0	2	1	17	0	0	0	0	0	0.648256	0.100097	2.74533	0
Chr01	1804362	1804362	1	+	1.12886	1804362	Chr01:1804362-1804362;+	1	NA	Glyma.01G018800				antisense	0	13	0	0	0	0	0	0	0	1.22181	0	0	0	0	0	0	0
Chr01	1804530	1804530	1	+	1.63311	1804530	Chr01:1804530-1804530;+	1	NA	Glyma.01G018800				antisense	0	0	0	0	0	0	0	11	0	0	0	0	0	0	0	1.77639	0
Chr01	1844915	1844915	1	+	1.6741	1844915	Chr01:1844915-1844915;+	1	NA	Glyma.01G019200				antisense	0	0	0	0	9	0	0	0	0	0	0	0	1.79179	0	0	0	0
Chr01	1866434	1866434	1	+	1.12653	1866434	Chr01:1866434-1866434;+	1	NA	Glyma.01G019300				antisense	0	0	0	0	0	0	13	0	0	0	0	0	0	0	1.30126	0	0
Chr01	1866777	1866781	5	+	9.10763	1866781	Chr01:1866777-1866781;+	2	NA	Glyma.01G019300				antisense	4	6	0	0	18	14	7	3	0	0.563914	0	0	3.58357	4.53779	0.700676	0.48447	0
Chr01	1866939	1866939	1	+	1.21616	1866939	Chr01:1866939-1866939;+	1	NA	Glyma.01G019300				antisense	0	0	7	0	0	0	0	0	0	0	1.33665	0	0	0	0	0	0
Chr01	1905830	1905830	1	+	12.174	1905830	Chr01:1905830-1905830;+	3	Glyma.01G019500.1	Glyma.01G019500	AT5G65660.1		hydroxyproline-rich glycoprotein family protein	promoter	0	95	1	6	0	1	0	0	13	8.92864	0.190949	1.26372	0	0.324128	0	0	2.46196
Chr01	1929941	1929941	1	+	1.91111	1929941	Chr01:1929941-1929941;+	1	Glyma.01G019600.1	Glyma.01G019600	AT3G53440.1		Homeodomain-like superfamily protein	promoter	0	0	11	0	0	0	0	0	0	0	2.10044	0	0	0	0	0	0
Chr01	1929984	1929990	7	+	6.76693	1929990	Chr01:1929984-1929990;+	3	Glyma.01G019600.1	Glyma.01G019600	AT3G53440.1		Homeodomain-like superfamily protein	fiveUTR	5	3	14	1	0	0	23	3	8	0.281957	2.67329	0.21062	0	0	2.30222	0.48447	1.51506
Chr01	1930014	1930143	130	+	226.547	1930070	Chr01:1930014-1930143;+	7	Glyma.01G019600.1	Glyma.01G019600	AT3G53440.1		Homeodomain-like superfamily protein	fiveUTR	35	256	153	92	5	32	378	262	434	24.0603	29.2153	19.377	0.995437	10.3721	37.8365	42.3104	82.1917
Chr01	1930192	1930192	1	+	7.98658	1930192	Chr01:1930192-1930192;+	5	Glyma.01G019600.1	Glyma.01G019600	AT3G53440.1		Homeodomain-like superfamily protein	CDS	0	17	10	5	0	1	12	6	9	1.59776	1.90949	1.0531	0	0.324128	1.20116	0.968939	1.70444
Chr01	1930331	1930331	1	+	2.90825	1930331	Chr01:1930331-1930331;+	1	Glyma.01G019600.1	Glyma.01G019600	AT3G53440.1		Homeodomain-like superfamily protein	CDS	0	0	0	0	0	0	0	0	16	0	0	0	0	0	0	0	3.03011
Chr01	1930795	1930795	1	+	1.2157	1930795	Chr01:1930795-1930795;+	1	Glyma.01G019600.1	Glyma.01G019600	AT3G53440.1		Homeodomain-like superfamily protein	CDS	0	14	0	0	0	0	0	0	0	1.3158	0	0	0	0	0	0	0
Chr01	1979312	1979312	1	+	2.72226	1979312	Chr01:1979312-1979312;+	1	NA	Glyma.01G019900				antisense	0	0	0	15	0	0	0	0	0	0	0	3.1593	0	0	0	0	0
Chr01	1999669	1999686	18	+	3.53421	1999669	Chr01:1999669-1999686;+	1	Glyma.01G020100.1	Glyma.01G020100	AT1G67720.1		Leucine-rich repeat protein kinase family protein	proximal	17	0	0	0	19	0	0	0	0	0	0	0	3.78266	0	0	0	0
Chr01	1999910	1999910	1	+	3.53421	1999910	Chr01:1999910-1999910;+	1	Glyma.01G020100.1	Glyma.01G020100	AT1G67720.1		Leucine-rich repeat protein kinase family protein	promoter	0	0	0	0	19	0	0	0	0	0	0	0	3.78266	0	0	0	0
Chr01	1999983	2000031	49	+	41.4624	2000007	Chr01:1999983-2000031;+	1	Glyma.01G020100.1	Glyma.01G020100	AT1G67720.1		Leucine-rich repeat protein kinase family protein	fiveUTR	14	0	0	4	219	0	0	0	0	0	0	0.84248	43.6001	0	0	0	0
Chr01	2000052	2000052	1	+	2.23213	2000052	Chr01:2000052-2000052;+	1	Glyma.01G020100.1	Glyma.01G020100	AT1G67720.1		Leucine-rich repeat protein kinase family protein	fiveUTR	0	0	0	0	12	0	0	0	0	0	0	0	2.38905	0	0	0	0
Chr01	2000073	2000149	77	+	57.0839	2000109	Chr01:2000073-2000149;+	2	Glyma.01G020100.1	Glyma.01G020100	AT1G67720.1		Leucine-rich repeat protein kinase family protein	fiveUTR	11	3	0	103	201	0	0	5	0	0.281957	0	21.6938	40.0166	0	0	0.807449	0
Chr01	2000312	2000312	1	+	1.63788	2000312	Chr01:2000312-2000312;+	1	Glyma.01G020100.1	Glyma.01G020100	AT1G67720.1		Leucine-rich repeat protein kinase family protein	fiveUTR	0	0	0	8	1	0	0	0	0	0	0	1.68496	0.199087	0	0	0	0
Chr01	2001200	2001200	1	+	3.3482	2001200	Chr01:2001200-2001200;+	1	Glyma.01G020100.1	Glyma.01G020100	AT1G67720.1		Leucine-rich repeat protein kinase family protein	CDS	0	0	0	0	18	0	0	0	0	0	0	0	3.58357	0	0	0	0
Chr01	2001254	2001254	1	+	1.11607	2001254	Chr01:2001254-2001254;+	1	Glyma.01G020100.1	Glyma.01G020100	AT1G67720.1		Leucine-rich repeat protein kinase family protein	CDS	0	0	0	0	6	0	0	0	0	0	0	0	1.19452	0	0	0	0
Chr01	2007768	2007768	1	+	1.66957	2007768	Chr01:2007768-2007768;+	1	Glyma.01G020100.1	Glyma.01G020100	AT1G67720.1		Leucine-rich repeat protein kinase family protein	CDS	0	0	0	1	8	0	0	0	0	0	0	0.21062	1.5927	0	0	0	0
Chr01	2007949	2007949	1	+	2.79017	2007949	Chr01:2007949-2007949;+	1	Glyma.01G020100.1	Glyma.01G020100	AT1G67720.1		Leucine-rich repeat protein kinase family protein	CDS	0	0	0	0	15	0	0	0	0	0	0	0	2.98631	0	0	0	0
Chr01	2010593	2010593	1	+	1.19612	2010593	Chr01:2010593-2010593;+	1	NA	Glyma.01G020300				antisense	0	0	0	0	0	4	0	0	0	0	0	0	0	1.29651	0	0	0
Chr01	2019579	2019579	1	+	3.45355	2019579	Chr01:2019579-2019579;+	1	NA	Glyma.01G020300				antisense	0	0	0	0	0	0	0	0	19	0	0	0	0	0	0	0	3.59826
Chr01	2035542	2035542	1	+	3.96519	2035542	Chr01:2035542-2035542;+	2	Glyma.01G020400.1	Glyma.01G020400				promoter	0	0	10	1	0	0	4	9	2	0	1.90949	0.21062	0	0	0.400386	1.45341	0.378764
Chr01	2035579	2035579	1	+	2.67974	2035579	Chr01:2035579-2035579;+	2	Glyma.01G020400.1	Glyma.01G020400				fiveUTR	0	0	6	0	0	2	0	7	0	0	1.1457	0	0	0.648256	0	1.13043	0
Chr01	2092362	2092362	1	+	3.90522	2092362	Chr01:2092362-2092362;+	3	Glyma.01G020800.1	Glyma.01G020800	AT2G22620.1		Rhamnogalacturonate lyase family protein	fiveUTR	0	21	6	0	0	0	0	7	0	1.9737	1.1457	0	0	0	0	1.13043	0
Chr01	2096231	2096231	1	+	1.03925	2096231	Chr01:2096231-2096231;+	1	Glyma.01G020800.1	Glyma.01G020800	AT2G22620.1		Rhamnogalacturonate lyase family protein	CDS	0	0	0	0	0	0	0	7	0	0	0	0	0	0	0	1.13043	0
Chr01	2122672	2122674	3	+	31.4231	2122672	Chr01:2122672-2122674;+	3	Glyma.01G021000.1	Glyma.01G021000	AT4G37990.1	ATCAD8,CAD-B2,ELI3,ELI3-2	elicitor-activated gene 3-2	promoter	2	0	121	0	0	0	0	37	27	0	23.1049	0	0	0	0	5.97513	5.11331
Chr01	2122725	2122730	6	+	14.8267	2122730	Chr01:2122725-2122730;+	2	Glyma.01G021000.1	Glyma.01G021000	AT4G37990.1	ATCAD8,CAD-B2,ELI3,ELI3-2	elicitor-activated gene 3-2	fiveUTR	0	2	68	0	0	0	0	13	5	0.187971	12.9846	0	0	0	0	2.09937	0.946909
Chr01	2122829	2122829	1	+	1.57166	2122829	Chr01:2122829-2122829;+	1	Glyma.01G021000.1	Glyma.01G021000	AT4G37990.1	ATCAD8,CAD-B2,ELI3,ELI3-2	elicitor-activated gene 3-2	CDS	0	0	8	0	0	0	0	0	1	0	1.5276	0	0	0	0	0	0.189382
Chr01	2140576	2140576	1	+	2.32603	2140576	Chr01:2140576-2140576;+	1	Glyma.01G021100.1	Glyma.01G021100	AT5G65590.1		Dof-type zinc finger DNA-binding family protein	fiveUTR	0	0	0	3	0	0	0	12	0	0	0	0.63186	0	0	0	1.93788	0
Chr01	2159661	2159675	15	+	5.44035	2159668	Chr01:2159661-2159675;+	3	Glyma.01G021300.1	Glyma.01G021300	AT4G38040.1		Exostosin family protein	promoter	14	16	0	2	0	0	22	12	0	1.50377	0	0.42124	0	0	2.20212	1.93788	0
Chr01	2159743	2159743	1	+	3.29975	2159743	Chr01:2159743-2159743;+	1	Glyma.01G021300.1	Glyma.01G021300	AT4G38040.1		Exostosin family protein	fiveUTR	0	38	0	0	0	0	0	0	0	3.57145	0	0	0	0	0	0	0
Chr01	2160224	2160224	1	+	1.04202	2160224	Chr01:2160224-2160224;+	1	Glyma.01G021300.1	Glyma.01G021300	AT4G38040.1		Exostosin family protein	CDS	0	12	0	0	0	0	0	0	0	1.12783	0	0	0	0	0	0	0
Chr01	2197788	2197788	1	+	2.5239	2197788	Chr01:2197788-2197788;+	1	Glyma.01G021700.1	Glyma.01G021700	AT1G22380.1	AtUGT85A3,UGT85A3	UDP-glucosyl transferase 85A3	promoter	0	0	0	0	0	0	0	17	0	0	0	0	0	0	0	2.74533	0
Chr01	2205344	2205344	1	+	7.08887	2205344	Chr01:2205344-2205344;+	1	Glyma.01G021900.1	Glyma.01G021900	AT1G22380.1	AtUGT85A3,UGT85A3	UDP-glucosyl transferase 85A3	promoter	0	0	0	0	0	0	0	0	39	0	0	0	0	0	0	0	7.38589
Chr01	2205394	2205394	1	+	1.73737	2205394	Chr01:2205394-2205394;+	1	Glyma.01G021900.1	Glyma.01G021900	AT1G22380.1	AtUGT85A3,UGT85A3	UDP-glucosyl transferase 85A3	promoter	0	0	10	0	0	0	0	0	0	0	1.90949	0	0	0	0	0	0
Chr01	2205449	2205449	1	+	1.63589	2205449	Chr01:2205449-2205449;+	1	Glyma.01G021900.1	Glyma.01G021900	AT1G22380.1	AtUGT85A3,UGT85A3	UDP-glucosyl transferase 85A3	promoter	0	0	0	0	0	0	0	0	9	0	0	0	0	0	0	0	1.70444
Chr01	2210751	2210759	9	+	124.595	2210751	Chr01:2210751-2210759;+	8	Glyma.01G022100.1	Glyma.01G022100	AT1G51060.1	HTA10	histone H2A 10	promoter	2	107	41	49	106	5	169	153	224	10.0565	7.82892	10.3204	21.1033	1.62064	16.9163	24.708	42.4215
Chr01	2210790	2210796	7	+	8.55309	2210796	Chr01:2210790-2210796;+	5	Glyma.01G022100.1	Glyma.01G022100	AT1G51060.1	HTA10	histone H2A 10	promoter	6	14	1	8	2	1	13	8	15	1.3158	0.190949	1.68496	0.398175	0.324128	1.30126	1.29192	2.84073
Chr01	2210862	2210881	20	+	2.21713	2210881	Chr01:2210862-2210881;+	2	Glyma.01G022100.1	Glyma.01G022100	AT1G51060.1	HTA10	histone H2A 10	CDS	19	0	0	0	0	0	13	0	6	0	0	0	0	0	1.30126	0	1.13629
Chr01	2210907	2210907	1	+	1.78998	2210907	Chr01:2210907-2210907;+	1	Glyma.01G022100.1	Glyma.01G022100	AT1G51060.1	HTA10	histone H2A 10	CDS	0	0	0	0	0	4	0	4	0	0	0	0	0	1.29651	0	0.64596	0
Chr01	2211249	2211249	1	+	1.38937	2211249	Chr01:2211249-2211249;+	1	Glyma.01G022100.1	Glyma.01G022100	AT1G51060.1	HTA10	histone H2A 10	CDS	0	16	0	0	0	0	0	0	0	1.50377	0	0	0	0	0	0	0
Chr01	2235832	2235833	2	+	58.2587	2235833	Chr01:2235832-2235833;+	3	Glyma.01G022400.1	Glyma.01G022400	AT5G65530.1		Protein kinase superfamily protein	promoter	0	1	5	7	286	0	7	15	0	0.0939856	0.954747	1.47434	56.939	0	0.700676	2.42235	0
Chr01	2235920	2235920	1	+	2.04612	2235920	Chr01:2235920-2235920;+	1	Glyma.01G022400.1	Glyma.01G022400	AT5G65530.1		Protein kinase superfamily protein	fiveUTR	0	0	0	0	11	0	0	0	0	0	0	0	2.18996	0	0	0	0
Chr01	2235944	2235944	1	+	4.00633	2235944	Chr01:2235944-2235944;+	2	Glyma.01G022400.1	Glyma.01G022400	AT5G65530.1		Protein kinase superfamily protein	fiveUTR	0	0	7	0	15	0	0	0	0	0	1.33665	0	2.98631	0	0	0	0
Chr01	2236509	2236509	1	+	2.41815	2236509	Chr01:2236509-2236509;+	1	Glyma.01G022400.1	Glyma.01G022400	AT5G65530.1		Protein kinase superfamily protein	CDS	0	0	0	0	13	0	0	0	0	0	0	0	2.58814	0	0	0	0
Chr01	2239241	2239241	1	+	1.04202	2239241	Chr01:2239241-2239241;+	1	Glyma.01G022400.1	Glyma.01G022400	AT5G65530.1		Protein kinase superfamily protein	intron	0	12	0	0	0	0	0	0	0	1.12783	0	0	0	0	0	0	0
Chr01	2239865	2239865	1	+	1.33618	2239865	Chr01:2239865-2239865;+	1	Glyma.01G022400.1	Glyma.01G022400	AT5G65530.1		Protein kinase superfamily protein	CDS	0	0	0	0	0	0	0	9	0	0	0	0	0	0	0	1.45341	0
Chr01	2281446	2281464	19	+	4.45425	2281446	Chr01:2281446-2281464;+	2	Glyma.01G022600.1	Glyma.01G022600	AT5G65500.1		U-box domain-containing protein kinase family protein	promoter	18	22	0	3	0	0	0	0	11	2.06768	0	0.63186	0	0	0	0	2.0832
Chr01	2281581	2281586	6	+	8.16334	2281586	Chr01:2281581-2281586;+	2	Glyma.01G022600.1	Glyma.01G022600	AT5G65500.1		U-box domain-containing protein kinase family protein	fiveUTR	5	0	3	5	29	2	0	5	0	0	0.572848	1.0531	5.77353	0.648256	0	0.807449	0
Chr01	2281643	2281643	1	+	1.6741	2281643	Chr01:2281643-2281643;+	1	Glyma.01G022600.1	Glyma.01G022600	AT5G65500.1		U-box domain-containing protein kinase family protein	fiveUTR	0	0	0	0	9	0	0	0	0	0	0	0	1.79179	0	0	0	0
Chr01	2281665	2281665	1	+	1.86011	2281665	Chr01:2281665-2281665;+	1	Glyma.01G022600.1	Glyma.01G022600	AT5G65500.1		U-box domain-containing protein kinase family protein	CDS	0	0	0	0	10	0	0	0	0	0	0	0	1.99087	0	0	0	0
Chr01	2282321	2282321	1	+	3.45355	2282321	Chr01:2282321-2282321;+	1	Glyma.01G022600.1	Glyma.01G022600	AT5G65500.1		U-box domain-containing protein kinase family protein	CDS	0	0	0	0	0	0	0	0	19	0	0	0	0	0	0	0	3.59826
Chr01	2282785	2282785	1	+	1.04242	2282785	Chr01:2282785-2282785;+	1	Glyma.01G022600.1	Glyma.01G022600	AT5G65500.1		U-box domain-containing protein kinase family protein	CDS	0	0	6	0	0	0	0	0	0	0	1.1457	0	0	0	0	0	0
Chr01	2283080	2283082	3	+	4.88928	2283080	Chr01:2283080-2283082;+	2	Glyma.01G022600.1	Glyma.01G022600	AT5G65500.1		U-box domain-containing protein kinase family protein	intron	2	27	0	0	0	0	0	0	14	2.53761	0	0	0	0	0	0	2.65135
Chr01	2283118	2283118	1	+	1.09059	2283118	Chr01:2283118-2283118;+	1	Glyma.01G022600.1	Glyma.01G022600	AT5G65500.1		U-box domain-containing protein kinase family protein	intron	0	0	0	0	0	0	0	0	6	0	0	0	0	0	0	0	1.13629
Chr01	2283229	2283248	20	+	6.3618	2283229	Chr01:2283229-2283248;+	1	Glyma.01G022600.1	Glyma.01G022600	AT5G65500.1		U-box domain-containing protein kinase family protein	intron	19	0	0	0	0	0	0	0	35	0	0	0	0	0	0	0	6.62837
Chr01	2285355	2285355	1	+	1.99942	2285355	Chr01:2285355-2285355;+	1	Glyma.01G022600.1	Glyma.01G022600	AT5G65500.1		U-box domain-containing protein kinase family protein	CDS	0	0	0	0	0	0	0	0	11	0	0	0	0	0	0	0	2.0832
Chr01	2285467	2285467	1	+	1.11607	2285467	Chr01:2285467-2285467;+	1	Glyma.01G022600.1	Glyma.01G022600	AT5G65500.1		U-box domain-containing protein kinase family protein	CDS	0	0	0	0	6	0	0	0	0	0	0	0	1.19452	0	0	0	0
Chr01	2285534	2285534	1	+	6.97475	2285534	Chr01:2285534-2285534;+	2	Glyma.01G022600.1	Glyma.01G022600	AT5G65500.1		U-box domain-containing protein kinase family protein	CDS	0	0	0	1	16	0	0	0	21	0	0	0.21062	3.1854	0	0	0	3.97702
Chr01	2285643	2285643	1	+	1.84263	2285643	Chr01:2285643-2285643;+	1	Glyma.01G022600.1	Glyma.01G022600	AT5G65500.1		U-box domain-containing protein kinase family protein	CDS	0	0	2	0	0	5	0	0	0	0	0.381899	0	0	1.62064	0	0	0
Chr01	2285737	2285737	1	+	1.26433	2285737	Chr01:2285737-2285737;+	1	Glyma.01G022600.1	Glyma.01G022600	AT5G65500.1		U-box domain-containing protein kinase family protein	CDS	0	0	1	0	0	0	0	0	6	0	0.190949	0	0	0	0	0	1.13629
Chr01	2298263	2298265	3	+	21.4773	2298263	Chr01:2298263-2298265;+	4	Glyma.01G022800.1;Glyma.01G022800.2	Glyma.01G022800	AT5G65490.1			promoter	0	39	1	1	60	2	21	28	0	3.66544	0.190949	0.21062	11.9452	0.648256	2.10203	4.52172	0
Chr01	2298825	2298825	1	+	1.3865	2298825	Chr01:2298825-2298825;+	1	Glyma.01G022800.1;Glyma.01G022800.2	Glyma.01G022800	AT5G65490.1			fiveUTR	0	0	0	0	0	0	16	0	0	0	0	0	0	0	1.60154	0	0
Chr01	2299257	2299257	1	+	1.03925	2299257	Chr01:2299257-2299257;+	1	Glyma.01G022800.1;Glyma.01G022800.2	Glyma.01G022800	AT5G65490.1			CDS	0	0	0	0	0	0	0	7	0	0	0	0	0	0	0	1.13043	0
Chr01	2324325	2324325	1	+	1.3899	2324325	Chr01:2324325-2324325;+	1	NA	NA				intergenic	0	0	8	0	0	0	0	0	0	0	1.5276	0	0	0	0	0	0
Chr01	2327656	2327656	1	+	1.56363	2327656	Chr01:2327656-2327656;+	1	Glyma.01G023100.2;Glyma.01G023100.1	Glyma.01G023100	AT4G38070.1		basic helix-loop-helix (bHLH) DNA-binding superfamily protein	promoter	0	0	9	0	0	0	0	0	0	0	1.71854	0	0	0	0	0	0
Chr01	2331725	2331759	35	+	58.7518	2331758	Chr01:2331725-2331759;+	8	Glyma.01G023200.1;Glyma.01G023200.2;Glyma.01G023200.3	Glyma.01G023200	AT5G10490.2	MSL2	MSCS-like 2	promoter	23	47	126	21	11	37	95	33	15	4.41733	24.0596	4.42302	2.18996	11.9927	9.50917	5.32917	2.84073
Chr01	2334122	2334122	1	+	1.91111	2334122	Chr01:2334122-2334122;+	1	Glyma.01G023200.1;Glyma.01G023200.2;Glyma.01G023200.3	Glyma.01G023200	AT5G10490.2	MSL2	MSCS-like 2	CDS	0	0	11	0	0	0	0	0	0	0	2.10044	0	0	0	0	0	0
Chr01	2336152	2336152	1	+	1.3899	2336152	Chr01:2336152-2336152;+	1	Glyma.01G023200.1;Glyma.01G023200.2;Glyma.01G023200.3	Glyma.01G023200	AT5G10490.2	MSL2	MSCS-like 2	CDS	0	0	8	0	0	0	0	0	0	0	1.5276	0	0	0	0	0	0
Chr01	2347094	2347094	1	+	1.6741	2347094	Chr01:2347094-2347094;+	1	NA	Glyma.01G023300				antisense	0	0	0	0	9	0	0	0	0	0	0	0	1.79179	0	0	0	0
Chr01	2380892	2380892	1	+	1.9255	2380892	Chr01:2380892-2380892;+	1	Glyma.01G023600.2;Glyma.01G023600.1	Glyma.01G023600	AT5G10470.2	KAC1,KCA1	kinesin like protein for actin based chloroplast movement 1	promoter	0	12	0	0	0	0	6	0	2	1.12783	0	0	0	0	0.600579	0	0.378764
Chr01	2380994	2381052	59	+	103.02	2380999	Chr01:2380994-2381052;+	8	Glyma.01G023600.2;Glyma.01G023600.1	Glyma.01G023600	AT5G10470.2	KAC1,KCA1	kinesin like protein for actin based chloroplast movement 1	promoter	15	297	111	40	12	58	176	86	17	27.9137	21.1954	8.4248	2.38905	18.7994	17.617	13.8881	3.21949
Chr01	2381655	2381655	1	+	1.04242	2381655	Chr01:2381655-2381655;+	1	Glyma.01G023600.2;Glyma.01G023600.1	Glyma.01G023600	AT5G10470.2	KAC1,KCA1	kinesin like protein for actin based chloroplast movement 1	intron	0	0	6	0	0	0	0	0	0	0	1.1457	0	0	0	0	0	0
Chr01	2387202	2387202	1	+	1.03925	2387202	Chr01:2387202-2387202;+	1	Glyma.01G023600.2;Glyma.01G023600.1	Glyma.01G023600	AT5G10470.2	KAC1,KCA1	kinesin like protein for actin based chloroplast movement 1	CDS	0	0	0	0	0	0	0	7	0	0	0	0	0	0	0	1.13043	0
Chr01	2405115	2405117	3	+	13.0535	2405115	Chr01:2405115-2405117;+	5	Glyma.01G023700.1;Glyma.01G023700.2	Glyma.01G023700	AT2G22530.1		Alkaline-phosphatase-like family protein	promoter	0	20	0	0	10	1	11	32	19	1.87971	0	0	1.99087	0.324128	1.10106	5.16768	3.59826
Chr01	2405522	2405522	1	+	5.27121	2405522	Chr01:2405522-2405522;+	1	Glyma.01G023700.1;Glyma.01G023700.2	Glyma.01G023700	AT2G22530.1		Alkaline-phosphatase-like family protein	intron	0	0	0	0	0	0	0	0	29	0	0	0	0	0	0	0	5.49207
Chr01	2412375	2412375	1	+	1.47316	2412375	Chr01:2412375-2412375;+	1	Glyma.01G023700.1;Glyma.01G023700.2	Glyma.01G023700	AT2G22530.1		Alkaline-phosphatase-like family protein	CDS	0	0	0	0	0	0	17	0	0	0	0	0	0	0	1.70164	0	0
Chr01	2455824	2455830	7	+	10.6232	2455826	Chr01:2455824-2455830;+	3	Glyma.01G024000.1	Glyma.01G024000	AT2G22500.1	ATPUMP5,DIC1,UCP5	uncoupling protein 5	promoter	4	21	5	15	24	1	0	3	0	1.9737	0.954747	3.1593	4.7781	0.324128	0	0.48447	0
Chr01	2456429	2456429	1	+	1.86011	2456429	Chr01:2456429-2456429;+	1	Glyma.01G024000.1	Glyma.01G024000	AT2G22500.1	ATPUMP5,DIC1,UCP5	uncoupling protein 5	CDS	0	0	0	0	10	0	0	0	0	0	0	0	1.99087	0	0	0	0
Chr01	2484174	2484174	1	+	1.53497	2484174	Chr01:2484174-2484174;+	1	Glyma.01G024300.1	Glyma.01G024300				promoter	0	0	0	0	0	0	16	1	0	0	0	0	0	0	1.60154	0.16149	0
Chr01	2484210	2484250	41	+	28.9	2484231	Chr01:2484210-2484250;+	6	Glyma.01G024300.1	Glyma.01G024300				promoter	10	182	16	5	4	19	11	10	3	17.1054	3.05519	1.0531	0.79635	6.15844	1.10106	1.6149	0.568146
Chr01	2484276	2484296	21	+	8.8675	2484276	Chr01:2484276-2484296;+	3	Glyma.01G024300.1	Glyma.01G024300				promoter	19	44	17	0	0	7	0	0	0	4.13537	3.24614	0	0	2.2689	0	0	0
Chr01	2484341	2484353	13	+	23.0667	2484341	Chr01:2484341-2484353;+	4	Glyma.01G024300.1	Glyma.01G024300				CDS	3	86	14	0	0	38	17	1	1	8.08277	2.67329	0	0	12.3169	1.70164	0.16149	0.189382
Chr01	2484921	2484921	1	+	1.19612	2484921	Chr01:2484921-2484921;+	1	Glyma.01G024300.1	Glyma.01G024300				CDS	0	0	0	0	0	4	0	0	0	0	0	0	0	1.29651	0	0	0
Chr01	2502685	2502689	5	+	2.98905	2502685	Chr01:2502685-2502689;+	2	Glyma.01G024500.1	Glyma.01G024500				promoter	4	18	6	0	0	0	1	2	0	1.69174	1.1457	0	0	0	0.100097	0.32298	0
Chr01	2502828	2502848	21	+	17.0016	2502832	Chr01:2502828-2502848;+	3	Glyma.01G024500.1	Glyma.01G024500				fiveUTR	7	132	5	2	4	6	5	9	0	12.4061	0.954747	0.42124	0.79635	1.94477	0.500483	1.45341	0
Chr01	2529236	2529239	4	+	6.10293	2529236	Chr01:2529236-2529239;+	3	Glyma.01G024700.1	Glyma.01G024700	AT5G65420.1	CYCD4;1	CYCLIN D4;1	promoter	3	38	6	0	9	0	1	0	0	3.57145	1.1457	0	1.79179	0	0.100097	0	0
Chr01	2529260	2529278	19	+	6.36508	2529278	Chr01:2529260-2529278;+	3	Glyma.01G024700.1	Glyma.01G024700	AT5G65420.1	CYCD4;1	CYCLIN D4;1	promoter	0	1	1	2	0	6	13	19	0	0.0939856	0.190949	0.42124	0	1.94477	1.30126	3.06831	0
Chr01	2529299	2529314	16	+	11.4483	2529299	Chr01:2529299-2529314;+	4	Glyma.01G024700.1	Glyma.01G024700	AT5G65420.1	CYCD4;1	CYCLIN D4;1	promoter	0	9	5	4	7	5	45	16	0	0.845871	0.954747	0.84248	1.39361	1.62064	4.50434	2.58384	0
Chr01	2529382	2529387	6	+	56.4124	2529382	Chr01:2529382-2529387;+	7	Glyma.01G024700.1	Glyma.01G024700	AT5G65420.1	CYCD4;1	CYCLIN D4;1	fiveUTR	0	109	35	7	4	17	232	70	18	10.2444	6.68323	1.47434	0.79635	5.51018	23.2224	11.3043	3.40887
Chr01	2529447	2529447	1	+	1.81766	2529447	Chr01:2529447-2529447;+	1	Glyma.01G024700.1	Glyma.01G024700	AT5G65420.1	CYCD4;1	CYCLIN D4;1	fiveUTR	0	0	0	0	0	0	0	0	10	0	0	0	0	0	0	0	1.89382
Chr01	2529515	2529515	1	+	4.28016	2529515	Chr01:2529515-2529515;+	2	Glyma.01G024700.1	Glyma.01G024700	AT5G65420.1	CYCD4;1	CYCLIN D4;1	CDS	0	0	15	0	9	0	0	0	0	0	2.86424	0	1.79179	0	0	0	0
Chr01	2529566	2529566	1	+	1.82368	2529566	Chr01:2529566-2529566;+	1	Glyma.01G024700.1	Glyma.01G024700	AT5G65420.1	CYCD4;1	CYCLIN D4;1	CDS	0	17	2	0	0	0	0	0	0	1.59776	0.381899	0	0	0	0	0	0
Chr01	2531125	2531125	1	+	2.23213	2531125	Chr01:2531125-2531125;+	1	Glyma.01G024700.1	Glyma.01G024700	AT5G65420.1	CYCD4;1	CYCLIN D4;1	CDS	0	0	0	0	12	0	0	0	0	0	0	0	2.38905	0	0	0	0
Chr01	2531262	2531262	1	+	2.97618	2531262	Chr01:2531262-2531262;+	1	Glyma.01G024700.1	Glyma.01G024700	AT5G65420.1	CYCD4;1	CYCLIN D4;1	CDS	0	0	0	0	16	0	0	0	0	0	0	0	3.1854	0	0	0	0
Chr01	2601477	2601477	1	+	1.56363	2601477	Chr01:2601477-2601477;+	1	Glyma.01G025100.1	Glyma.01G025100				promoter	0	0	9	0	0	0	0	0	0	0	1.71854	0	0	0	0	0	0
Chr01	2601515	2601515	1	+	5.27121	2601515	Chr01:2601515-2601515;+	1	Glyma.01G025100.1	Glyma.01G025100				promoter	0	0	0	0	0	0	0	0	29	0	0	0	0	0	0	0	5.49207
Chr01	2601588	2601588	1	+	3.07948	2601588	Chr01:2601588-2601588;+	1	Glyma.01G025100.1	Glyma.01G025100				fiveUTR	0	2	0	7	5	0	3	3	0	0.187971	0	1.47434	0.995437	0	0.30029	0.48447	0
Chr01	2601624	2601643	20	+	495.365	2601629	Chr01:2601624-2601643;+	8	Glyma.01G025100.1	Glyma.01G025100				fiveUTR	3	981	168	1349	198	97	97	149	219	92.1999	32.0795	284.126	39.4193	31.4404	9.70936	24.062	41.4746
Chr01	2601666	2601666	1	+	1.62561	2601666	Chr01:2601666-2601666;+	1	Glyma.01G025100.1	Glyma.01G025100				fiveUTR	0	0	1	8	0	0	0	0	0	0	0.190949	1.68496	0	0	0	0	0
Chr01	2601696	2601701	6	+	5.70961	2601701	Chr01:2601696-2601701;+	1	Glyma.01G025100.1	Glyma.01G025100				CDS	5	1	1	29	1	0	0	0	0	0.0939856	0.190949	6.10798	0.199087	0	0	0	0
Chr01	2601734	2601735	2	+	3.53174	2601734	Chr01:2601734-2601735;+	1	Glyma.01G025100.1	Glyma.01G025100				CDS	1	3	0	17	1	0	0	0	0	0.281957	0	3.58054	0.199087	0	0	0	0
Chr01	2601767	2601767	1	+	2.98276	2601767	Chr01:2601767-2601767;+	1	Glyma.01G025100.1	Glyma.01G025100				CDS	0	3	0	15	0	0	0	0	0	0.281957	0	3.1593	0	0	0	0	0
Chr01	2601797	2601797	1	+	1.69635	2601797	Chr01:2601797-2601797;+	1	Glyma.01G025100.1	Glyma.01G025100				CDS	0	0	2	6	0	0	3	0	0	0	0.381899	1.26372	0	0	0.30029	0	0
Chr01	2616327	2616327	1	+	1.18772	2616327	Chr01:2616327-2616327;+	1	Glyma.01G025200.1	Glyma.01G025200	AT5G65380.1		MATE efflux family protein	promoter	0	0	0	0	0	0	0	8	0	0	0	0	0	0	0	1.29192	0
Chr01	2616393	2616393	1	+	3.23164	2616393	Chr01:2616393-2616393;+	1	Glyma.01G025200.1	Glyma.01G025200	AT5G65380.1		MATE efflux family protein	fiveUTR	0	0	5	0	0	0	0	0	13	0	0.954747	0	0	0	0	0	2.46196
Chr01	2616444	2616459	16	+	20.3546	2616446	Chr01:2616444-2616459;+	4	Glyma.01G025200.1	Glyma.01G025200	AT5G65380.1		MATE efflux family protein	fiveUTR	2	0	15	0	0	1	42	82	9	0	2.86424	0	0	0.324128	4.20405	13.2422	1.70444
Chr01	2616582	2616582	1	+	2.82083	2616582	Chr01:2616582-2616582;+	1	Glyma.01G025200.1	Glyma.01G025200	AT5G65380.1		MATE efflux family protein	CDS	0	0	0	0	0	0	0	19	0	0	0	0	0	0	0	3.06831	0
Chr01	2616722	2616722	1	+	1.3865	2616722	Chr01:2616722-2616722;+	1	Glyma.01G025200.1	Glyma.01G025200	AT5G65380.1		MATE efflux family protein	CDS	0	0	0	0	0	0	16	0	0	0	0	0	0	0	1.60154	0	0
Chr01	2617175	2617175	1	+	3.27178	2617175	Chr01:2617175-2617175;+	1	Glyma.01G025200.1	Glyma.01G025200	AT5G65380.1		MATE efflux family protein	CDS	0	0	0	0	0	0	0	0	18	0	0	0	0	0	0	0	3.40887
Chr01	2649184	2649184	1	+	1.66847	2649184	Chr01:2649184-2649184;+	1	Glyma.01G025300.1	Glyma.01G025300	AT1G67900.1		Phototropic-responsive NPH3 family protein	proximal	0	0	0	0	0	5	2	0	0	0	0	0	0	1.62064	0.200193	0	0
Chr01	2649302	2649302	1	+	1.75288	2649302	Chr01:2649302-2649302;+	1	Glyma.01G025300.1	Glyma.01G025300	AT1G67900.1		Phototropic-responsive NPH3 family protein	proximal	0	0	0	1	0	1	0	0	7	0	0	0.21062	0	0.324128	0	0	1.32567
Chr01	2715484	2715484	1	+	1.21319	2715484	Chr01:2715484-2715484;+	1	NA	Glyma.01G025800				antisense	0	0	0	0	0	0	14	0	0	0	0	0	0	0	1.40135	0	0
Chr01	2743854	2743859	6	+	102.89	2743856	Chr01:2743854-2743859;+	8	Glyma.01G026100.1	Glyma.01G026100	AT1G70600.1		Ribosomal protein L18e/L15 superfamily protein	fiveUTR	0	439	39	88	17	5	35	148	68	41.2597	7.44703	18.5345	3.38449	1.62064	3.50338	23.9005	12.878
Chr01	2765922	2765922	1	+	1.33618	2765922	Chr01:2765922-2765922;+	1	Glyma.01G026400.1	Glyma.01G026400	AT3G26600.1	ARO4	armadillo repeat only 4	CDS	0	0	0	0	0	0	0	9	0	0	0	0	0	0	0	1.45341	0
Chr01	2807906	2807906	1	+	1.03925	2807906	Chr01:2807906-2807906;+	1	NA	Glyma.01G026700				antisense	0	0	0	0	0	0	0	7	0	0	0	0	0	0	0	1.13043	0
Chr01	2820476	2820476	1	+	1.64987	2820476	Chr01:2820476-2820476;+	1	Glyma.01G026800.1	Glyma.01G026800	AT1G10700.1	PRS3	phosphoribosyl pyrophosphate (PRPP) synthase 3	CDS	0	19	0	0	0	0	0	0	0	1.78573	0	0	0	0	0	0	0
Chr01	2827095	2827106	12	+	22.0715	2827106	Chr01:2827095-2827106;+	2	NA	NA				intergenic	11	8	1	3	2	11	183	4	3	0.751885	0.190949	0.63186	0.398175	3.56541	18.3177	0.64596	0.568146
Chr01	2827143	2827157	15	+	481.758	2827146	Chr01:2827143-2827157;+	8	NA	NA				intergenic	0	49	85	189	22	295	2955	134	331	4.6053	16.2307	39.8072	4.37992	95.6178	295.785	21.6396	62.6854
Chr01	2835913	2835924	12	+	56.7288	2835913	Chr01:2835913-2835924;+	7	NA	NA				intergenic	0	3	16	100	10	17	257	12	25	0.281957	3.05519	21.062	1.99087	5.51018	25.7248	1.93788	4.73455
Chr01	2835961	2835972	12	+	130.935	2835964	Chr01:2835961-2835972;+	7	NA	NA				intergenic	0	13	26	33	5	92	896	18	58	1.22181	4.96468	6.95046	0.995437	29.8198	89.6865	2.90682	10.9841
Chr01	2845056	2845056	1	+	2.39225	2845056	Chr01:2845056-2845056;+	1	Glyma.01G027100.1	Glyma.01G027100	AT1G51940.1		protein kinase family protein / peptidoglycan-binding LysM domain-containing protein	intron	0	0	0	0	0	8	0	0	0	0	0	0	0	2.59303	0	0	0
Chr01	2852052	2852091	40	+	73.6486	2852071	Chr01:2852052-2852091;+	8	Glyma.01G027300.1	Glyma.01G027300	AT1G60780.1	HAP13	Clathrin adaptor complexes medium subunit family protein	promoter	16	263	33	10	86	33	17	84	19	24.7182	6.30133	2.1062	17.1215	10.6962	1.70164	13.5652	3.59826
Chr01	2852113	2852137	25	+	133.814	2852115	Chr01:2852113-2852137;+	8	Glyma.01G027300.1	Glyma.01G027300	AT1G60780.1	HAP13	Clathrin adaptor complexes medium subunit family protein	promoter	14	444	35	122	93	61	100	84	57	41.7296	6.68323	25.6956	18.5151	19.7718	10.0097	13.5652	10.7948
Chr01	2852201	2852201	1	+	1.04242	2852201	Chr01:2852201-2852201;+	1	Glyma.01G027300.1	Glyma.01G027300	AT1G60780.1	HAP13	Clathrin adaptor complexes medium subunit family protein	CDS	0	0	6	0	0	0	0	0	0	0	1.1457	0	0	0	0	0	0
Chr01	2923587	2923587	1	+	1.03988	2923587	Chr01:2923587-2923587;+	1	Glyma.01G028000.1	Glyma.01G028000	AT1G70530.1	CRK3	cysteine-rich RLK (RECEPTOR-like protein kinase) 3	proximal	0	0	0	0	0	0	12	0	0	0	0	0	0	0	1.20116	0	0
Chr01	2930609	2930624	16	+	7.70802	2930609	Chr01:2930609-2930624;+	2	Glyma.01G028100.1;Glyma.01G028100.2;Glyma.01G028100.3;Glyma.01G028100.4	Glyma.01G028100	AT1G70520.1	CRK2	cysteine-rich RLK (RECEPTOR-like protein kinase) 2	fiveUTR	0	3	0	0	32	5	0	0	0	0.281957	0	0	6.3708	1.62064	0	0	0
Chr01	2930687	2930687	1	+	1.6741	2930687	Chr01:2930687-2930687;+	1	Glyma.01G028100.1;Glyma.01G028100.2;Glyma.01G028100.3;Glyma.01G028100.4	Glyma.01G028100	AT1G70520.1	CRK2	cysteine-rich RLK (RECEPTOR-like protein kinase) 2	fiveUTR	0	0	0	0	9	0	0	0	0	0	0	0	1.79179	0	0	0	0
Chr01	2930784	2930784	1	+	1.19612	2930784	Chr01:2930784-2930784;+	1	Glyma.01G028100.1;Glyma.01G028100.2;Glyma.01G028100.3;Glyma.01G028100.4	Glyma.01G028100	AT1G70520.1	CRK2	cysteine-rich RLK (RECEPTOR-like protein kinase) 2	fiveUTR	0	0	0	0	0	4	0	0	0	0	0	0	0	1.29651	0	0	0
Chr01	2931860	2931860	1	+	2.23213	2931860	Chr01:2931860-2931860;+	1	Glyma.01G028100.1;Glyma.01G028100.2;Glyma.01G028100.3;Glyma.01G028100.4	Glyma.01G028100	AT1G70520.1	CRK2	cysteine-rich RLK (RECEPTOR-like protein kinase) 2	CDS	0	0	0	0	12	0	0	0	0	0	0	0	2.38905	0	0	0	0
Chr01	3000760	3000776	17	+	37.7603	3000760	Chr01:3000760-3000776;+	1	Glyma.01G028500.1	Glyma.01G028500				fiveUTR	12	0	0	0	203	0	0	0	0	0	0	0	40.4147	0	0	0	0
Chr01	3000828	3000828	1	+	1.30208	3000828	Chr01:3000828-3000828;+	1	Glyma.01G028500.1	Glyma.01G028500				fiveUTR	0	0	0	0	7	0	0	0	0	0	0	0	1.39361	0	0	0	0
Chr01	3000856	3000856	1	+	1.86011	3000856	Chr01:3000856-3000856;+	1	Glyma.01G028500.1	Glyma.01G028500				fiveUTR	0	0	0	0	10	0	0	0	0	0	0	0	1.99087	0	0	0	0
Chr01	3000937	3000937	1	+	4.83629	3000937	Chr01:3000937-3000937;+	1	Glyma.01G028500.1	Glyma.01G028500				CDS	0	0	0	0	26	0	0	0	0	0	0	0	5.17627	0	0	0	0
Chr01	3079644	3079729	86	+	452.926	3079712	Chr01:3079644-3079729;+	8	Glyma.01G029000.1	Glyma.01G029000	AT5G05670.2		signal recognition particle binding	promoter	40	948	248	270	200	144	808	614	204	89.0984	47.3554	56.8674	39.8175	46.6745	80.878	99.1548	38.6339
Chr01	3079769	3079769	1	+	2.00305	3079769	Chr01:3079769-3079769;+	1	Glyma.01G029000.1	Glyma.01G029000	AT5G05670.2		signal recognition particle binding	fiveUTR	0	12	0	2	0	2	0	0	0	1.12783	0	0.42124	0	0.648256	0	0	0
Chr01	3079795	3079816	22	+	7.81026	3079795	Chr01:3079795-3079816;+	3	Glyma.01G029000.1	Glyma.01G029000	AT5G05670.2		signal recognition particle binding	fiveUTR	13	0	13	1	0	0	14	28	0	0	2.48234	0.21062	0	0	1.40135	4.52172	0
Chr01	3079888	3079888	1	+	3.8874	3079888	Chr01:3079888-3079888;+	1	Glyma.01G029000.1	Glyma.01G029000	AT5G05670.2		signal recognition particle binding	CDS	0	0	0	0	0	13	0	0	0	0	0	0	0	4.21367	0	0	0
Chr01	3079910	3079910	1	+	1.19612	3079910	Chr01:3079910-3079910;+	1	Glyma.01G029000.1	Glyma.01G029000	AT5G05670.2		signal recognition particle binding	CDS	0	0	0	0	0	4	0	0	0	0	0	0	0	1.29651	0	0	0
Chr01	3080838	3080838	1	+	1.37761	3080838	Chr01:3080838-3080838;+	1	Glyma.01G029000.1	Glyma.01G029000	AT5G05670.2		signal recognition particle binding	CDS	0	0	0	1	0	4	0	0	0	0	0	0.21062	0	1.29651	0	0	0
Chr01	3081103	3081103	1	+	1.48809	3081103	Chr01:3081103-3081103;+	1	Glyma.01G029000.1	Glyma.01G029000	AT5G05670.2		signal recognition particle binding	CDS	0	0	0	0	8	0	0	0	0	0	0	0	1.5927	0	0	0	0
Chr01	3098712	3098712	1	+	1.82178	3098712	Chr01:3098712-3098712;+	1	Glyma.01G029200.1	Glyma.01G029200	AT1G23410.1		Ribosomal protein S27a / Ubiquitin family protein	promoter	0	13	0	3	0	0	0	1	0	1.22181	0	0.63186	0	0	0	0.16149	0
Chr01	3098760	3098760	1	+	1.8443	3098760	Chr01:3098760-3098760;+	1	Glyma.01G029200.1	Glyma.01G029200	AT1G23410.1		Ribosomal protein S27a / Ubiquitin family protein	promoter	0	0	0	3	0	0	15	0	0	0	0	0.63186	0	0	1.50145	0	0
Chr01	3098799	3098868	70	+	8894.82	3098806	Chr01:3098799-3098868;+	8	Glyma.01G029200.1	Glyma.01G029200	AT1G23410.1		Ribosomal protein S27a / Ubiquitin family protein	promoter	0	14339	5322	9541	2268	2706	8112	9551	9031	1347.66	1016.23	2009.52	451.53	877.091	811.983	1542.39	1710.31
Chr01	3098892	3098892	1	+	9.2364	3098892	Chr01:3098892-3098892;+	5	Glyma.01G029200.1	Glyma.01G029200	AT1G23410.1		Ribosomal protein S27a / Ubiquitin family protein	CDS	0	10	4	9	1	5	16	9	9	0.939856	0.763798	1.89558	0.199087	1.62064	1.60154	1.45341	1.70444
Chr01	3098947	3098948	2	+	20.2899	3098948	Chr01:3098947-3098948;+	7	Glyma.01G029200.1	Glyma.01G029200	AT1G23410.1		Ribosomal protein S27a / Ubiquitin family protein	CDS	0	35	13	22	0	10	16	14	25	3.2895	2.48234	4.63364	0	3.24128	1.60154	2.26086	4.73455
Chr01	3098986	3099041	56	+	79.3957	3098986	Chr01:3098986-3099041;+	7	Glyma.01G029200.1	Glyma.01G029200	AT1G23410.1		Ribosomal protein S27a / Ubiquitin family protein	CDS	0	71	63	205	3	44	29	18	34	6.67298	12.0298	43.1771	0.597262	14.2616	2.9028	2.90682	6.43898
Chr01	3099151	3099151	1	+	2.95461	3099151	Chr01:3099151-3099151;+	2	Glyma.01G029200.1	Glyma.01G029200	AT1G23410.1		Ribosomal protein S27a / Ubiquitin family protein	CDS	0	11	0	0	0	0	0	0	11	1.03384	0	0	0	0	0	0	2.0832
Chr01	3114845	3114846	2	+	3.47432	3114845	Chr01:3114845-3114846;+	1	NA	NA				intergenic	1	0	19	0	0	0	2	0	0	0	3.62804	0	0	0	0.200193	0	0
Chr01	3130794	3130794	1	+	1.30253	3130794	Chr01:3130794-3130794;+	1	Glyma.01G029500.1;Glyma.01G029500.2;Glyma.01G029500.3;Glyma.01G029500.4	Glyma.01G029500	AT1G10650.2		SBP (S-ribonuclease binding protein) family protein	promoter	0	15	0	0	0	0	0	0	0	1.40978	0	0	0	0	0	0	0
Chr01	3130840	3130840	1	+	13.2233	3130840	Chr01:3130840-3130840;+	6	Glyma.01G029500.1;Glyma.01G029500.2;Glyma.01G029500.3;Glyma.01G029500.4	Glyma.01G029500	AT1G10650.2		SBP (S-ribonuclease binding protein) family protein	promoter	0	44	0	8	14	6	29	7	0	4.13537	0	1.68496	2.78722	1.94477	2.9028	1.13043	0
Chr01	3131353	3131353	1	+	10.0446	3131353	Chr01:3131353-3131353;+	1	Glyma.01G029500.1;Glyma.01G029500.2;Glyma.01G029500.3;Glyma.01G029500.4	Glyma.01G029500	AT1G10650.2		SBP (S-ribonuclease binding protein) family protein	fiveUTR	0	0	0	0	54	0	0	0	0	0	0	0	10.7507	0	0	0	0
Chr01	3134092	3134092	1	+	3.3482	3134092	Chr01:3134092-3134092;+	1	Glyma.01G029500.1;Glyma.01G029500.2;Glyma.01G029500.3;Glyma.01G029500.4;Glyma.01G029500.5	Glyma.01G029500	AT1G10650.2		SBP (S-ribonuclease binding protein) family protein	CDS	0	0	0	0	18	0	0	0	0	0	0	0	3.58357	0	0	0	0
Chr01	3137016	3137051	36	+	37.7802	3137027	Chr01:3137016-3137051;+	7	Glyma.01G029600.1	Glyma.01G029600	AT2G46290.1		Transducin/WD40 repeat-like superfamily protein	promoter	0	152	21	23	11	6	36	66	0	14.2858	4.00994	4.84426	2.18996	1.94477	3.60348	10.6583	0
Chr01	3137189	3137189	1	+	4.49524	3137189	Chr01:3137189-3137189;+	1	Glyma.01G029600.1	Glyma.01G029600	AT2G46290.1		Transducin/WD40 repeat-like superfamily protein	fiveUTR	0	0	0	2	19	2	0	0	0	0	0	0.42124	3.78266	0.648256	0	0	0
Chr01	3137221	3137221	1	+	2.22697	3137221	Chr01:3137221-3137221;+	1	Glyma.01G029600.1	Glyma.01G029600	AT2G46290.1		Transducin/WD40 repeat-like superfamily protein	fiveUTR	0	0	0	0	0	0	0	15	0	0	0	0	0	0	0	2.42235	0
Chr01	3138012	3138012	1	+	1.19612	3138012	Chr01:3138012-3138012;+	1	Glyma.01G029600.1	Glyma.01G029600	AT2G46290.1		Transducin/WD40 repeat-like superfamily protein	CDS	0	0	0	0	0	4	0	0	0	0	0	0	0	1.29651	0	0	0
Chr01	3138226	3138226	1	+	1.03925	3138226	Chr01:3138226-3138226;+	1	Glyma.01G029600.1	Glyma.01G029600	AT2G46290.1		Transducin/WD40 repeat-like superfamily protein	CDS	0	0	0	0	0	0	0	7	0	0	0	0	0	0	0	1.13043	0
Chr01	3148616	3148683	68	+	34.0306	3148665	Chr01:3148616-3148683;+	7	Glyma.01G029800.1;Glyma.01G029800.2;Glyma.01G029800.3;Glyma.01G029800.4	Glyma.01G029800	AT5G14670.1	ARFA1B,ATARFA1B	ADP-ribosylation factor A1B	promoter	35	53	7	2	45	6	78	54	16	4.98124	1.33665	0.42124	8.95893	1.94477	7.80753	8.72045	3.03011
Chr01	3148704	3148762	59	+	983.134	3148759	Chr01:3148704-3148762;+	8	Glyma.01G029800.1;Glyma.01G029800.2;Glyma.01G029800.3;Glyma.01G029800.4	Glyma.01G029800	AT5G14670.1	ARFA1B,ATARFA1B	ADP-ribosylation factor A1B	promoter	3	1048	622	729	717	501	1660	713	654	98.497	118.771	153.542	142.746	162.388	166.16	115.142	123.856
Chr01	3148788	3148788	1	+	6.20987	3148788	Chr01:3148788-3148788;+	3	Glyma.01G029800.1;Glyma.01G029800.2;Glyma.01G029800.3;Glyma.01G029800.4	Glyma.01G029800	AT5G14670.1	ARFA1B,ATARFA1B	ADP-ribosylation factor A1B	promoter	0	6	14	5	0	2	0	2	8	0.563914	2.67329	1.0531	0	0.648256	0	0.32298	1.51506
Chr01	3148830	3148839	10	+	17.4503	3148839	Chr01:3148830-3148839;+	5	Glyma.01G029800.1;Glyma.01G029800.2;Glyma.01G029800.3;Glyma.01G029800.4	Glyma.01G029800	AT5G14670.1	ARFA1B,ATARFA1B	ADP-ribosylation factor A1B	fiveUTR	9	3	17	13	0	30	12	4	7	0.281957	3.24614	2.73806	0	9.72385	1.20116	0.64596	1.32567
Chr01	3149278	3149278	1	+	2.02439	3149278	Chr01:3149278-3149278;+	1	Glyma.01G029800.1;Glyma.01G029800.2;Glyma.01G029800.3;Glyma.01G029800.4	Glyma.01G029800	AT5G14670.1	ARFA1B,ATARFA1B	ADP-ribosylation factor A1B	fiveUTR	0	0	2	0	0	5	0	0	1	0	0.381899	0	0	1.62064	0	0	0.189382
Chr01	3149415	3149415	1	+	1.82354	3149415	Chr01:3149415-3149415;+	1	Glyma.01G029800.1;Glyma.01G029800.2;Glyma.01G029800.3;Glyma.01G029800.4	Glyma.01G029800	AT5G14670.1	ARFA1B,ATARFA1B	ADP-ribosylation factor A1B	CDS	0	21	0	0	0	0	0	0	0	1.9737	0	0	0	0	0	0	0
Chr01	3160070	3160091	22	+	10.9673	3160076	Chr01:3160070-3160091;+	4	Glyma.01G030000.1	Glyma.01G030000	AT1G23530.1			fiveUTR	3	52	10	12	0	0	7	13	0	4.88725	1.90949	2.52744	0	0	0.700676	2.09937	0
Chr01	3160190	3160190	1	+	1.47602	3160190	Chr01:3160190-3160190;+	1	Glyma.01G030000.1	Glyma.01G030000	AT1G23530.1			fiveUTR	0	16	0	0	0	0	1	0	0	1.50377	0	0	0	0	0.100097	0	0
Chr01	3160233	3160233	1	+	2.28015	3160233	Chr01:3160233-3160233;+	1	Glyma.01G030000.1	Glyma.01G030000	AT1G23530.1			fiveUTR	0	16	0	0	0	0	0	6	0	1.50377	0	0	0	0	0	0.968939	0
Chr01	3178275	3178290	16	+	25.6042	3178286	Chr01:3178275-3178290;+	7	Glyma.01G030300.1	Glyma.01G030300	AT1G70420.1		Protein of unknown function (DUF1645)	fiveUTR	4	65	10	8	6	38	24	10	4	6.10907	1.90949	1.68496	1.19452	12.3169	2.40232	1.6149	0.757528
Chr01	3178330	3178391	62	+	527.966	3178340	Chr01:3178330-3178391;+	8	Glyma.01G030300.1	Glyma.01G030300	AT1G70420.1		Protein of unknown function (DUF1645)	fiveUTR	6	1080	307	363	679	309	154	250	252	101.504	58.6215	76.455	135.18	100.156	15.4149	40.3725	47.7242
Chr01	3178415	3178419	5	+	9.79978	3178415	Chr01:3178415-3178419;+	5	Glyma.01G030300.1	Glyma.01G030300	AT1G70420.1		Protein of unknown function (DUF1645)	fiveUTR	4	15	8	8	2	11	7	2	6	1.40978	1.5276	1.68496	0.398175	3.56541	0.700676	0.32298	1.13629
Chr01	3178451	3178454	4	+	15.5885	3178454	Chr01:3178451-3178454;+	4	Glyma.01G030300.1	Glyma.01G030300	AT1G70420.1		Protein of unknown function (DUF1645)	CDS	1	1	3	0	6	4	7	69	10	0.0939856	0.572848	0	1.19452	1.29651	0.700676	11.1428	1.89382
Chr01	3178683	3178683	1	+	1.21292	3178683	Chr01:3178683-3178683;+	1	Glyma.01G030300.1	Glyma.01G030300	AT1G70420.1		Protein of unknown function (DUF1645)	CDS	0	2	0	0	0	0	0	7	0	0.187971	0	0	0	0	0	1.13043	0
Chr01	3178739	3178754	16	+	2.9331	3178754	Chr01:3178739-3178754;+	2	Glyma.01G030300.1	Glyma.01G030300	AT1G70420.1		Protein of unknown function (DUF1645)	CDS	15	12	4	0	0	4	0	0	0	1.12783	0.763798	0	0	1.29651	0	0	0
Chr01	3178864	3178864	1	+	1.63335	3178864	Chr01:3178864-3178864;+	1	Glyma.01G030300.1	Glyma.01G030300	AT1G70420.1		Protein of unknown function (DUF1645)	CDS	0	0	0	9	0	0	0	0	0	0	0	1.89558	0	0	0	0	0
Chr01	3189196	3189196	1	+	4.36238	3189196	Chr01:3189196-3189196;+	1	Glyma.01G030500.2;Glyma.01G030500.3;Glyma.01G030500.1	Glyma.01G030500	AT5G14740.2	BETA CA2,CA18,CA2	carbonic anhydrase 2	promoter	0	0	0	0	0	0	0	0	24	0	0	0	0	0	0	0	4.54517
Chr01	3189219	3189219	1	+	1.99942	3189219	Chr01:3189219-3189219;+	1	Glyma.01G030500.2;Glyma.01G030500.3;Glyma.01G030500.1	Glyma.01G030500	AT5G14740.2	BETA CA2,CA18,CA2	carbonic anhydrase 2	promoter	0	0	0	0	0	0	0	0	11	0	0	0	0	0	0	0	2.0832
Chr01	3189260	3189273	14	+	40.0806	3189262	Chr01:3189260-3189273;+	3	Glyma.01G030500.2;Glyma.01G030500.3;Glyma.01G030500.1	Glyma.01G030500	AT5G14740.2	BETA CA2,CA18,CA2	carbonic anhydrase 2	promoter	2	35	0	0	0	0	0	23	185	3.2895	0	0	0	0	0	3.71427	35.0356
Chr01	3189307	3189307	1	+	1.27236	3189307	Chr01:3189307-3189307;+	1	Glyma.01G030500.2;Glyma.01G030500.3;Glyma.01G030500.1	Glyma.01G030500	AT5G14740.2	BETA CA2,CA18,CA2	carbonic anhydrase 2	promoter	0	0	0	0	0	0	0	0	7	0	0	0	0	0	0	0	1.32567
Chr01	3189354	3189354	1	+	1.45413	3189354	Chr01:3189354-3189354;+	1	Glyma.01G030500.2;Glyma.01G030500.3;Glyma.01G030500.1	Glyma.01G030500	AT5G14740.2	BETA CA2,CA18,CA2	carbonic anhydrase 2	promoter	0	0	0	0	0	0	0	0	8	0	0	0	0	0	0	0	1.51506
Chr01	3193946	3193953	8	+	5.18171	3193953	Chr01:3193946-3193953;+	2	Glyma.01G030500.2;Glyma.01G030500.3;Glyma.01G030500.1;Glyma.01G030500.4	Glyma.01G030500	AT5G14740.2	BETA CA2,CA18,CA2	carbonic anhydrase 2	promoter	7	4	17	0	0	6	1	0	0	0.375943	3.24614	0	0	1.94477	0.100097	0	0
Chr01	3193980	3193980	1	+	5.66699	3193980	Chr01:3193980-3193980;+	1	Glyma.01G030500.2;Glyma.01G030500.3;Glyma.01G030500.1;Glyma.01G030500.4	Glyma.01G030500	AT5G14740.2	BETA CA2,CA18,CA2	carbonic anhydrase 2	promoter	0	0	0	0	30	0	1	0	0	0	0	0	5.97262	0	0.100097	0	0
Chr01	3194002	3194011	10	+	11.1245	3194002	Chr01:3194002-3194011;+	6	Glyma.01G030500.2;Glyma.01G030500.3;Glyma.01G030500.1;Glyma.01G030500.4	Glyma.01G030500	AT5G14740.2	BETA CA2,CA18,CA2	carbonic anhydrase 2	promoter	0	17	10	0	15	10	12	0	6	1.59776	1.90949	0	2.98631	3.24128	1.20116	0	1.13629
Chr01	3194660	3194660	1	+	1.56363	3194660	Chr01:3194660-3194660;+	1	Glyma.01G030500.2;Glyma.01G030500.3;Glyma.01G030500.1;Glyma.01G030500.4	Glyma.01G030500	AT5G14740.2	BETA CA2,CA18,CA2	carbonic anhydrase 2	intron	0	0	9	0	0	0	0	0	0	0	1.71854	0	0	0	0	0	0
Chr01	3208213	3208290	78	+	461.072	3208247	Chr01:3208213-3208290;+	8	Glyma.01G030800.1;Glyma.01G030800.2	Glyma.01G030800	AT1G23750.1		Nucleic acid-binding, OB-fold-like protein	promoter	0	643	274	286	271	196	785	284	476	60.4328	52.3201	60.2373	53.9527	63.5291	78.5758	45.8631	90.1458
Chr01	3208325	3208325	1	+	1.81979	3208325	Chr01:3208325-3208325;+	1	Glyma.01G030800.1;Glyma.01G030800.2	Glyma.01G030800	AT1G23750.1		Nucleic acid-binding, OB-fold-like protein	promoter	0	0	0	0	0	0	21	0	0	0	0	0	0	0	2.10203	0	0
Chr01	3208911	3208911	1	+	1.99942	3208911	Chr01:3208911-3208911;+	1	Glyma.01G030800.1;Glyma.01G030800.2	Glyma.01G030800	AT1G23750.1		Nucleic acid-binding, OB-fold-like protein	fiveUTR	0	0	0	0	0	0	0	0	11	0	0	0	0	0	0	0	2.0832
Chr01	3209039	3209039	1	+	3.90623	3209039	Chr01:3209039-3209039;+	1	Glyma.01G030800.1;Glyma.01G030800.2	Glyma.01G030800	AT1G23750.1		Nucleic acid-binding, OB-fold-like protein	CDS	0	0	0	0	21	0	0	0	0	0	0	0	4.18084	0	0	0	0
Chr01	3215195	3215195	1	+	1.4762	3215195	Chr01:3215195-3215195;+	1	Glyma.01G030800.1;Glyma.01G030800.2	Glyma.01G030800	AT1G23750.1		Nucleic acid-binding, OB-fold-like protein	CDS	0	17	0	0	0	0	0	0	0	1.59776	0	0	0	0	0	0	0
Chr01	3234394	3234394	1	+	2.69263	3234394	Chr01:3234394-3234394;+	1	Glyma.01G030900.1;Glyma.01G030900.2	Glyma.01G030900	AT1G70370.2	PG2	polygalacturonase 2	promoter	0	9	11	0	0	0	0	0	0	0.845871	2.10044	0	0	0	0	0	0
Chr01	3234983	3234983	1	+	2.90847	3234983	Chr01:3234983-3234983;+	2	Glyma.01G030900.1;Glyma.01G030900.2	Glyma.01G030900	AT1G70370.2	PG2	polygalacturonase 2	promoter	0	2	0	0	0	0	11	12	0	0.187971	0	0	0	0	1.10106	1.93788	0
Chr01	3235122	3235122	1	+	3.90623	3235122	Chr01:3235122-3235122;+	1	Glyma.01G030900.1;Glyma.01G030900.2	Glyma.01G030900	AT1G70370.2	PG2	polygalacturonase 2	fiveUTR	0	0	0	0	21	0	0	0	0	0	0	0	4.18084	0	0	0	0
Chr01	3235170	3235177	8	+	28.6317	3235170	Chr01:3235170-3235177;+	4	Glyma.01G030900.1;Glyma.01G030900.2	Glyma.01G030900	AT1G70370.2	PG2	polygalacturonase 2	fiveUTR	7	66	55	4	0	35	6	11	0	6.20305	10.5022	0.84248	0	11.3445	0.600579	1.77639	0
Chr01	3235524	3235524	1	+	6.9071	3235524	Chr01:3235524-3235524;+	1	Glyma.01G030900.1;Glyma.01G030900.2	Glyma.01G030900	AT1G70370.2	PG2	polygalacturonase 2	CDS	0	0	0	0	0	0	0	0	38	0	0	0	0	0	0	0	7.19651
Chr01	3235577	3235577	1	+	1.03988	3235577	Chr01:3235577-3235577;+	1	Glyma.01G030900.1;Glyma.01G030900.2	Glyma.01G030900	AT1G70370.2	PG2	polygalacturonase 2	CDS	0	0	0	0	0	0	12	0	0	0	0	0	0	0	1.20116	0	0
Chr01	3236606	3236606	1	+	1.7121	3236606	Chr01:3236606-3236606;+	1	Glyma.01G030900.1;Glyma.01G030900.2	Glyma.01G030900	AT1G70370.2	PG2	polygalacturonase 2	CDS	0	0	9	0	0	0	0	1	0	0	1.71854	0	0	0	0	0.16149	0
Chr01	3236813	3236814	2	+	4.08952	3236814	Chr01:3236813-3236814;+	2	Glyma.01G030900.1;Glyma.01G030900.2	Glyma.01G030900	AT1G70370.2	PG2	polygalacturonase 2	CDS	1	0	0	0	0	6	16	0	5	0	0	0	0	1.94477	1.60154	0	0.946909
Chr01	3248472	3248472	1	+	1.68343	3248472	Chr01:3248472-3248472;+	1	Glyma.01G031200.2;Glyma.01G031200.1	Glyma.01G031200	AT1G70350.1			promoter	0	0	0	0	0	0	16	2	0	0	0	0	0	0	1.60154	0.32298	0
Chr01	3257892	3257892	1	+	6.50988	3257892	Chr01:3257892-3257892;+	2	Glyma.01G031300.1	Glyma.01G031300	AT1G70340.1		Plant protein of unknown function (DUF936)	promoter	0	63	0	0	0	0	0	7	0	5.9211	0	0	0	0	0	1.13043	0
Chr01	3258749	3258749	1	+	1.63311	3258749	Chr01:3258749-3258749;+	1	Glyma.01G031300.1	Glyma.01G031300	AT1G70340.1		Plant protein of unknown function (DUF936)	CDS	0	0	0	0	0	0	0	11	0	0	0	0	0	0	0	1.77639	0
Chr01	3264672	3264672	1	+	1.38891	3264672	Chr01:3264672-3264672;+	1	Glyma.01G031400.1;Glyma.01G031400.2;Glyma.01G031400.3	Glyma.01G031400	AT1G60200.1		splicing factor PWI domain-containing protein / RNA recognition motif (RRM)-containing protein	promoter	0	1	0	0	7	0	0	0	0	0.0939856	0	0	1.39361	0	0	0	0
Chr01	3264724	3264732	9	+	21.1534	3264730	Chr01:3264724-3264732;+	3	Glyma.01G031400.1;Glyma.01G031400.2;Glyma.01G031400.3	Glyma.01G031400	AT1G60200.1		splicing factor PWI domain-containing protein / RNA recognition motif (RRM)-containing protein	promoter	0	2	6	0	100	0	0	9	0	0.187971	1.1457	0	19.9087	0	0	1.45341	0
Chr01	3266461	3266461	1	+	1.56363	3266461	Chr01:3266461-3266461;+	1	Glyma.01G031400.1;Glyma.01G031400.2;Glyma.01G031400.3;Glyma.01G031400.4	Glyma.01G031400	AT1G60200.1		splicing factor PWI domain-containing protein / RNA recognition motif (RRM)-containing protein	CDS	0	0	9	0	0	0	0	0	0	0	1.71854	0	0	0	0	0	0
Chr01	3267069	3267069	1	+	1.0889	3267069	Chr01:3267069-3267069;+	1	Glyma.01G031400.1;Glyma.01G031400.2;Glyma.01G031400.3;Glyma.01G031400.4	Glyma.01G031400	AT1G60200.1		splicing factor PWI domain-containing protein / RNA recognition motif (RRM)-containing protein	CDS	0	0	0	6	0	0	0	0	0	0	0	1.26372	0	0	0	0	0
Chr01	3268968	3268968	1	+	3.27857	3268968	Chr01:3268968-3268968;+	1	Glyma.01G031400.1;Glyma.01G031400.2;Glyma.01G031400.3;Glyma.01G031400.4	Glyma.01G031400	AT1G60200.1		splicing factor PWI domain-containing protein / RNA recognition motif (RRM)-containing protein	CDS	0	1	0	2	2	7	0	0	2	0.0939856	0	0.42124	0.398175	2.2689	0	0	0.378764
Chr01	3298917	3298935	19	+	350.458	3298921	Chr01:3298917-3298935;+	8	Glyma.01G031700.1	Glyma.01G031700	AT1G23820.1	SPDS1	spermidine synthase 1	promoter	2	348	106	742	87	50	649	224	256	32.707	20.2406	156.28	17.3206	16.2064	64.9627	36.1737	48.4818
Chr01	3299042	3299042	1	+	6.29343	3299042	Chr01:3299042-3299042;+	3	Glyma.01G031700.1	Glyma.01G031700	AT1G23820.1	SPDS1	spermidine synthase 1	CDS	0	13	9	15	0	0	5	3	0	1.22181	1.71854	3.1593	0	0	0.500483	0.48447	0
Chr01	3299089	3299089	1	+	1.27039	3299089	Chr01:3299089-3299089;+	1	Glyma.01G031700.1	Glyma.01G031700	AT1G23820.1	SPDS1	spermidine synthase 1	CDS	0	0	0	7	0	0	0	0	0	0	0	1.47434	0	0	0	0	0
Chr01	3300885	3300885	1	+	1.04242	3300885	Chr01:3300885-3300885;+	1	Glyma.01G031700.1	Glyma.01G031700	AT1G23820.1	SPDS1	spermidine synthase 1	CDS	0	0	6	0	0	0	0	0	0	0	1.1457	0	0	0	0	0	0
Chr01	3306851	3306851	1	+	1.30253	3306851	Chr01:3306851-3306851;+	1	NA	NA				intergenic	0	15	0	0	0	0	0	0	0	1.40978	0	0	0	0	0	0	0
Chr01	3328142	3328144	3	+	8.72442	3328142	Chr01:3328142-3328144;+	1	Glyma.01G031800.1	Glyma.01G031800	AT1G70300.1	KUP6	K+ uptake permease 6	promoter	2	0	0	4	43	0	0	0	0	0	0	0.84248	8.56076	0	0	0	0
Chr01	3328176	3328176	1	+	4.09225	3328176	Chr01:3328176-3328176;+	1	Glyma.01G031800.1	Glyma.01G031800	AT1G70300.1	KUP6	K+ uptake permease 6	promoter	0	0	0	0	22	0	0	0	0	0	0	0	4.37992	0	0	0	0
Chr01	3328220	3328220	1	+	2.41815	3328220	Chr01:3328220-3328220;+	1	Glyma.01G031800.1	Glyma.01G031800	AT1G70300.1	KUP6	K+ uptake permease 6	promoter	0	0	0	0	13	0	0	0	0	0	0	0	2.58814	0	0	0	0
Chr01	3328247	3328291	45	+	135.079	3328257	Chr01:3328247-3328291;+	5	Glyma.01G031800.1	Glyma.01G031800	AT1G70300.1	KUP6	K+ uptake permease 6	fiveUTR	11	10	27	162	520	1	22	8	0	0.939856	5.15563	34.1204	103.525	0.324128	2.20212	1.29192	0
Chr01	3328366	3328366	1	+	9.51908	3328366	Chr01:3328366-3328366;+	3	Glyma.01G031800.1	Glyma.01G031800	AT1G70300.1	KUP6	K+ uptake permease 6	fiveUTR	0	5	0	28	15	0	14	0	0	0.469928	0	5.89736	2.98631	0	1.40135	0	0
Chr01	3328401	3328401	1	+	5.5023	3328401	Chr01:3328401-3328401;+	2	Glyma.01G031800.1	Glyma.01G031800	AT1G70300.1	KUP6	K+ uptake permease 6	CDS	0	0	1	14	0	0	7	0	12	0	0.190949	2.94868	0	0	0.700676	0	2.27258
Chr01	3328423	3328423	1	+	2.79996	3328423	Chr01:3328423-3328423;+	1	Glyma.01G031800.1	Glyma.01G031800	AT1G70300.1	KUP6	K+ uptake permease 6	CDS	0	0	0	2	3	0	7	0	7	0	0	0.42124	0.597262	0	0.700676	0	1.32567
Chr01	3328466	3328474	9	+	4.84234	3328474	Chr01:3328466-3328474;+	2	Glyma.01G031800.1	Glyma.01G031800	AT1G70300.1	KUP6	K+ uptake permease 6	intron	0	0	0	15	10	0	3	0	0	0	0	3.1593	1.99087	0	0.30029	0	0
Chr01	3328529	3328529	1	+	1.46092	3328529	Chr01:3328529-3328529;+	1	Glyma.01G031800.1;Glyma.01G031800.2	Glyma.01G031800	AT1G70300.1	KUP6	K+ uptake permease 6	proximal	0	0	0	6	2	0	0	0	0	0	0	1.26372	0.398175	0	0	0	0
Chr01	3328737	3328737	1	+	1.11607	3328737	Chr01:3328737-3328737;+	1	Glyma.01G031800.1;Glyma.01G031800.2	Glyma.01G031800	AT1G70300.1	KUP6	K+ uptake permease 6	proximal	0	0	0	0	6	0	0	0	0	0	0	0	1.19452	0	0	0	0
Chr01	3329478	3329478	1	+	3.16219	3329478	Chr01:3329478-3329478;+	1	Glyma.01G031800.1;Glyma.01G031800.2	Glyma.01G031800	AT1G70300.1	KUP6	K+ uptake permease 6	promoter	0	0	0	0	17	0	0	0	0	0	0	0	3.38449	0	0	0	0
Chr01	3331589	3331589	1	+	1.11607	3331589	Chr01:3331589-3331589;+	1	Glyma.01G031800.1;Glyma.01G031800.2	Glyma.01G031800	AT1G70300.1	KUP6	K+ uptake permease 6	CDS	0	0	0	0	6	0	0	0	0	0	0	0	1.19452	0	0	0	0
Chr01	3331889	3331889	1	+	1.30208	3331889	Chr01:3331889-3331889;+	1	Glyma.01G031800.1;Glyma.01G031800.2	Glyma.01G031800	AT1G70300.1	KUP6	K+ uptake permease 6	CDS	0	0	0	0	7	0	0	0	0	0	0	0	1.39361	0	0	0	0
Chr01	3332298	3332298	1	+	1.86011	3332298	Chr01:3332298-3332298;+	1	Glyma.01G031800.1;Glyma.01G031800.2	Glyma.01G031800	AT1G70300.1	KUP6	K+ uptake permease 6	CDS	0	0	0	0	10	0	0	0	0	0	0	0	1.99087	0	0	0	0
Chr01	3333292	3333292	1	+	1.60111	3333292	Chr01:3333292-3333292;+	1	Glyma.01G031800.1;Glyma.01G031800.2	Glyma.01G031800	AT1G70300.1	KUP6	K+ uptake permease 6	CDS	0	0	0	0	7	1	0	0	0	0	0	0	1.39361	0.324128	0	0	0
Chr01	3334929	3334929	1	+	3.53421	3334929	Chr01:3334929-3334929;+	1	NA	NA				intergenic	0	0	0	0	19	0	0	0	0	0	0	0	3.78266	0	0	0	0
Chr01	3342324	3342324	1	+	2.5048	3342324	Chr01:3342324-3342324;+	1	Glyma.01G031900.1	Glyma.01G031900	AT1G23870.1	ATTPS9,TPS9	trehalose-phosphatase/synthase 9	promoter	0	0	0	0	13	0	1	0	0	0	0	0	2.58814	0	0.100097	0	0
Chr01	3342380	3342394	15	+	104.923	3342388	Chr01:3342380-3342394;+	6	Glyma.01G031900.1	Glyma.01G031900	AT1G23870.1	ATTPS9,TPS9	trehalose-phosphatase/synthase 9	promoter	0	130	73	178	176	19	8	63	1	12.2181	13.9393	37.4903	35.0394	6.15844	0.800772	10.1739	0.189382
Chr01	3343332	3343332	1	+	5.39432	3343332	Chr01:3343332-3343332;+	1	Glyma.01G031900.1	Glyma.01G031900	AT1G23870.1	ATTPS9,TPS9	trehalose-phosphatase/synthase 9	intron	0	0	0	0	29	0	0	0	0	0	0	0	5.77353	0	0	0	0
Chr01	3344619	3344619	1	+	1.0889	3344619	Chr01:3344619-3344619;+	1	Glyma.01G031900.1	Glyma.01G031900	AT1G23870.1	ATTPS9,TPS9	trehalose-phosphatase/synthase 9	fiveUTR	0	0	0	6	0	0	0	0	0	0	0	1.26372	0	0	0	0	0
Chr01	3344975	3344975	1	+	1.91038	3344975	Chr01:3344975-3344975;+	1	Glyma.01G031900.1	Glyma.01G031900	AT1G23870.1	ATTPS9,TPS9	trehalose-phosphatase/synthase 9	CDS	0	22	0	0	0	0	0	0	0	2.06768	0	0	0	0	0	0	0
Chr01	3345663	3345663	1	+	1.0889	3345663	Chr01:3345663-3345663;+	1	Glyma.01G031900.1	Glyma.01G031900	AT1G23870.1	ATTPS9,TPS9	trehalose-phosphatase/synthase 9	CDS	0	0	0	6	0	0	0	0	0	0	0	1.26372	0	0	0	0	0
Chr01	3345856	3345856	1	+	2.60416	3345856	Chr01:3345856-3345856;+	1	Glyma.01G031900.1	Glyma.01G031900	AT1G23870.1	ATTPS9,TPS9	trehalose-phosphatase/synthase 9	CDS	0	0	0	0	14	0	0	0	0	0	0	0	2.78722	0	0	0	0
Chr01	3346229	3346249	21	+	10.0401	3346249	Chr01:3346229-3346249;+	1	Glyma.01G031900.1	Glyma.01G031900	AT1G23870.1	ATTPS9,TPS9	trehalose-phosphatase/synthase 9	CDS	0	0	0	1	53	0	0	0	0	0	0	0.21062	10.5516	0	0	0	0
Chr01	3346305	3346305	1	+	2.44781	3346305	Chr01:3346305-3346305;+	1	Glyma.01G031900.1	Glyma.01G031900	AT1G23870.1	ATTPS9,TPS9	trehalose-phosphatase/synthase 9	CDS	0	0	12	2	0	0	0	0	0	0	2.29139	0.42124	0	0	0	0	0
Chr01	3346802	3346802	1	+	1.37761	3346802	Chr01:3346802-3346802;+	1	Glyma.01G031900.1	Glyma.01G031900	AT1G23870.1	ATTPS9,TPS9	trehalose-phosphatase/synthase 9	CDS	0	0	0	1	0	4	0	0	0	0	0	0.21062	0	1.29651	0	0	0
Chr01	3346950	3346950	1	+	2.54472	3346950	Chr01:3346950-3346950;+	1	Glyma.01G031900.1	Glyma.01G031900	AT1G23870.1	ATTPS9,TPS9	trehalose-phosphatase/synthase 9	CDS	0	0	0	0	0	0	0	0	14	0	0	0	0	0	0	0	2.65135
Chr01	3363669	3363669	1	+	2.67236	3363669	Chr01:3363669-3363669;+	1	Glyma.01G032000.1	Glyma.01G032000	AT1G70280.2		NHL domain-containing protein	promoter	0	0	0	0	0	0	0	18	0	0	0	0	0	0	0	2.90682	0
Chr01	3363703	3363717	15	+	5.38502	3363717	Chr01:3363703-3363717;+	3	Glyma.01G032000.1	Glyma.01G032000	AT1G70280.2		NHL domain-containing protein	promoter	14	26	0	0	0	4	4	7	3	2.44363	0	0	0	1.29651	0.400386	1.13043	0.568146
Chr01	3363739	3363739	1	+	5.44962	3363739	Chr01:3363739-3363739;+	3	Glyma.01G032000.1	Glyma.01G032000	AT1G70280.2		NHL domain-containing protein	fiveUTR	0	13	8	0	0	2	5	3	8	1.22181	1.5276	0	0	0.648256	0.500483	0.48447	1.51506
Chr01	3363805	3363805	1	+	1.2157	3363805	Chr01:3363805-3363805;+	1	Glyma.01G032000.1	Glyma.01G032000	AT1G70280.2		NHL domain-containing protein	fiveUTR	0	14	0	0	0	0	0	0	0	1.3158	0	0	0	0	0	0	0
Chr01	3374204	3374225	22	+	10.4981	3374221	Chr01:3374204-3374225;+	4	Glyma.01G032100.1	Glyma.01G032100	AT1G60070.1		Adaptor protein complex AP-1, gamma subunit	promoter	4	25	7	3	26	5	1	1	0	2.34964	1.33665	0.63186	5.17627	1.62064	0.100097	0.16149	0
Chr01	3374260	3374294	35	+	105.918	3374263	Chr01:3374260-3374294;+	8	Glyma.01G032100.1	Glyma.01G032100	AT1G60070.1		Adaptor protein complex AP-1, gamma subunit	promoter	3	263	60	35	118	39	172	99	17	24.7182	11.457	7.3717	23.4923	12.641	17.2166	15.9875	3.21949
Chr01	3374325	3374340	16	+	15.2712	3374325	Chr01:3374325-3374340;+	6	Glyma.01G032100.1	Glyma.01G032100	AT1G60070.1		Adaptor protein complex AP-1, gamma subunit	promoter	8	13	18	12	0	10	33	14	5	1.22181	3.43709	2.52744	0	3.24128	3.30319	2.26086	0.946909
Chr01	3375756	3375756	1	+	2.97618	3375756	Chr01:3375756-3375756;+	1	Glyma.01G032100.1	Glyma.01G032100	AT1G60070.1		Adaptor protein complex AP-1, gamma subunit	CDS	0	0	0	0	16	0	0	0	0	0	0	0	3.1854	0	0	0	0
Chr01	3404862	3404862	1	+	1.2157	3404862	Chr01:3404862-3404862;+	1	Glyma.01G032400.1;Glyma.01G032400.2	Glyma.01G032400	AT5G17680.1		disease resistance protein (TIR-NBS-LRR class), putative	promoter	0	14	0	0	0	0	0	0	0	1.3158	0	0	0	0	0	0	0
Chr01	3415115	3415115	1	+	2.77229	3415115	Chr01:3415115-3415115;+	1	Glyma.01G032500.1	Glyma.01G032500	AT5G26830.1		Threonyl-tRNA synthetase	promoter	0	3	0	0	0	0	5	14	0	0.281957	0	0	0	0	0.500483	2.26086	0
Chr01	3415215	3415303	89	+	156.971	3415226	Chr01:3415215-3415303;+	8	Glyma.01G032500.1	Glyma.01G032500	AT5G26830.1		Threonyl-tRNA synthetase	promoter	21	399	104	51	83	28	213	256	81	37.5003	19.8587	10.7416	16.5243	9.07559	21.3206	41.3414	15.3399
Chr01	3415339	3415339	1	+	1.4762	3415339	Chr01:3415339-3415339;+	1	Glyma.01G032500.1	Glyma.01G032500	AT5G26830.1		Threonyl-tRNA synthetase	CDS	0	17	0	0	0	0	0	0	0	1.59776	0	0	0	0	0	0	0
Chr01	3415361	3415361	1	+	3.09002	3415361	Chr01:3415361-3415361;+	1	Glyma.01G032500.1	Glyma.01G032500	AT5G26830.1		Threonyl-tRNA synthetase	CDS	0	0	0	0	0	0	0	0	17	0	0	0	0	0	0	0	3.21949
Chr01	3415443	3415457	15	+	3.38282	3415443	Chr01:3415443-3415457;+	2	Glyma.01G032500.1	Glyma.01G032500	AT5G26830.1		Threonyl-tRNA synthetase	CDS	14	18	0	0	0	0	21	0	0	1.69174	0	0	0	0	2.10203	0	0
Chr01	3415509	3415524	16	+	2.34727	3415509	Chr01:3415509-3415524;+	2	Glyma.01G032500.1	Glyma.01G032500	AT5G26830.1		Threonyl-tRNA synthetase	CDS	15	0	0	1	0	0	13	7	0	0	0	0.21062	0	0	1.30126	1.13043	0
Chr01	3415728	3415728	1	+	1.48888	3415728	Chr01:3415728-3415728;+	1	Glyma.01G032500.1	Glyma.01G032500	AT5G26830.1		Threonyl-tRNA synthetase	CDS	0	0	0	2	0	0	1	7	0	0	0	0.42124	0	0	0.100097	1.13043	0
Chr01	3416112	3416112	1	+	1.97491	3416112	Chr01:3416112-3416112;+	1	Glyma.01G032500.1	Glyma.01G032500	AT5G26830.1		Threonyl-tRNA synthetase	CDS	0	0	2	0	0	0	2	0	8	0	0.381899	0	0	0	0.200193	0	1.51506
Chr01	3419759	3419759	1	+	3.95651	3419759	Chr01:3419759-3419759;+	2	Glyma.01G032500.1	Glyma.01G032500	AT5G26830.1		Threonyl-tRNA synthetase	CDS	0	24	0	2	0	0	2	9	0	2.25566	0	0.42124	0	0	0.200193	1.45341	0
Chr01	3422542	3422542	1	+	6.51039	3422542	Chr01:3422542-3422542;+	1	Glyma.01G032500.1	Glyma.01G032500	AT5G26830.1		Threonyl-tRNA synthetase	CDS	0	0	0	0	35	0	0	0	0	0	0	0	6.96806	0	0	0	0
Chr01	3440043	3440043	1	+	1.4762	3440043	Chr01:3440043-3440043;+	1	Glyma.01G032800.1	Glyma.01G032800				promoter	0	17	0	0	0	0	0	0	0	1.59776	0	0	0	0	0	0	0
Chr01	3440102	3440102	1	+	1.90761	3440102	Chr01:3440102-3440102;+	1	Glyma.01G032800.1	Glyma.01G032800				promoter	0	10	0	0	0	0	0	7	0	0.939856	0	0	0	0	0	1.13043	0
Chr01	3440273	3440273	1	+	2.3311	3440273	Chr01:3440273-3440273;+	1	Glyma.01G032800.1	Glyma.01G032800				CDS	0	4	8	0	0	0	0	4	0	0.375943	1.5276	0	0	0	0	0.64596	0
Chr01	3455340	3455340	1	+	2.38388	3455340	Chr01:3455340-3455340;+	1	Glyma.01G032900.1	Glyma.01G032900	AT5G17680.1		disease resistance protein (TIR-NBS-LRR class), putative	promoter	0	0	12	0	0	1	0	0	0	0	2.29139	0	0	0.324128	0	0	0
Chr01	3455858	3455861	4	+	13.9274	3455861	Chr01:3455858-3455861;+	5	Glyma.01G032900.1	Glyma.01G032900	AT5G17680.1		disease resistance protein (TIR-NBS-LRR class), putative	intron	3	37	21	9	0	0	25	22	0	3.47747	4.00994	1.89558	0	0	2.50241	3.55278	0
Chr01	3455901	3455901	1	+	6.63694	3455901	Chr01:3455901-3455901;+	4	Glyma.01G032900.1	Glyma.01G032900	AT5G17680.1		disease resistance protein (TIR-NBS-LRR class), putative	fiveUTR	0	1	9	8	0	4	3	14	0	0.0939856	1.71854	1.68496	0	1.29651	0.30029	2.26086	0
Chr01	3455923	3455923	1	+	5.66076	3455923	Chr01:3455923-3455923;+	1	Glyma.01G032900.1	Glyma.01G032900	AT5G17680.1		disease resistance protein (TIR-NBS-LRR class), putative	fiveUTR	0	9	4	2	1	0	0	0	20	0.845871	0.763798	0.42124	0.199087	0	0	0	3.78764
Chr01	3455985	3455994	10	+	7.02015	3455985	Chr01:3455985-3455994;+	4	Glyma.01G032900.1	Glyma.01G032900	AT5G17680.1		disease resistance protein (TIR-NBS-LRR class), putative	fiveUTR	9	26	16	0	6	0	10	0	0	2.44363	3.05519	0	1.19452	0	1.00097	0	0
Chr01	3456026	3456026	1	+	3.23695	3456026	Chr01:3456026-3456026;+	1	Glyma.01G032900.1	Glyma.01G032900	AT5G17680.1		disease resistance protein (TIR-NBS-LRR class), putative	fiveUTR	0	4	5	2	0	0	2	10	0	0.375943	0.954747	0.42124	0	0	0.200193	1.6149	0
Chr01	3456048	3456056	9	+	4.71341	3456048	Chr01:3456048-3456056;+	1	Glyma.01G032900.1	Glyma.01G032900	AT5G17680.1		disease resistance protein (TIR-NBS-LRR class), putative	fiveUTR	8	0	5	0	0	8	4	5	2	0	0.954747	0	0	2.59303	0.400386	0.807449	0.378764
Chr01	3456094	3456094	1	+	2.78564	3456094	Chr01:3456094-3456094;+	1	Glyma.01G032900.1	Glyma.01G032900	AT5G17680.1		disease resistance protein (TIR-NBS-LRR class), putative	CDS	0	0	0	1	14	0	0	0	0	0	0	0.21062	2.78722	0	0	0	0
Chr01	3487092	3487092	1	+	1.0889	3487092	Chr01:3487092-3487092;+	1	Glyma.01G033200.1	Glyma.01G033200	AT1G69550.1		disease resistance protein (TIR-NBS-LRR class)	proximal	0	0	0	6	0	0	0	0	0	0	0	1.26372	0	0	0	0	0
Chr01	3487331	3487361	31	+	65.1825	3487347	Chr01:3487331-3487361;+	7	Glyma.01G033200.1	Glyma.01G033200	AT1G69550.1		disease resistance protein (TIR-NBS-LRR class)	promoter	8	72	125	9	0	31	48	99	41	6.76697	23.8687	1.89558	0	10.048	4.80463	15.9875	7.76466
Chr01	3498710	3498733	24	+	35.0666	3498712	Chr01:3498710-3498733;+	5	Glyma.01G033300.1	Glyma.01G033300	AT5G17680.1		disease resistance protein (TIR-NBS-LRR class), putative	proximal	0	1	24	7	0	79	46	13	0	0.0939856	4.58279	1.47434	0	25.6061	4.60444	2.09937	0
Chr01	3499388	3499441	54	+	239.894	3499434	Chr01:3499388-3499441;+	8	Glyma.01G033300.1	Glyma.01G033300	AT5G17680.1		disease resistance protein (TIR-NBS-LRR class), putative	promoter	5	434	450	128	30	91	118	290	81	40.7898	85.9272	26.9593	5.97262	29.4957	11.8114	46.8321	15.3399
Chr01	3499473	3499473	1	+	2.12257	3499473	Chr01:3499473-3499473;+	1	Glyma.01G033300.1	Glyma.01G033300	AT5G17680.1		disease resistance protein (TIR-NBS-LRR class), putative	promoter	0	21	0	0	0	1	0	0	0	1.9737	0	0	0	0.324128	0	0	0
Chr01	3499775	3499775	1	+	1.04242	3499775	Chr01:3499775-3499775;+	1	Glyma.01G033300.1	Glyma.01G033300	AT5G17680.1		disease resistance protein (TIR-NBS-LRR class), putative	CDS	0	0	6	0	0	0	0	0	0	0	1.1457	0	0	0	0	0	0
Chr01	3499947	3499947	1	+	1.30253	3499947	Chr01:3499947-3499947;+	1	Glyma.01G033300.1	Glyma.01G033300	AT5G17680.1		disease resistance protein (TIR-NBS-LRR class), putative	CDS	0	15	0	0	0	0	0	0	0	1.40978	0	0	0	0	0	0	0
Chr01	3500882	3500882	1	+	2.54472	3500882	Chr01:3500882-3500882;+	1	Glyma.01G033300.1	Glyma.01G033300	AT5G17680.1		disease resistance protein (TIR-NBS-LRR class), putative	CDS	0	0	0	0	0	0	0	0	14	0	0	0	0	0	0	0	2.65135
Chr01	3514110	3514110	1	+	2.51855	3514110	Chr01:3514110-3514110;+	1	Glyma.01G033500.1	Glyma.01G033500	AT5G40240.1		nodulin MtN21 /EamA-like transporter family protein	promoter	0	0	13	0	0	0	3	0	0	0	2.48234	0	0	0	0.30029	0	0
Chr01	3526394	3526405	12	+	7.10651	3526394	Chr01:3526394-3526405;+	2	Glyma.01G033700.1	Glyma.01G033700	AT5G40210.1		nodulin MtN21 /EamA-like transporter family protein	promoter	11	2	0	0	0	8	1	30	0	0.187971	0	0	0	2.59303	0.100097	4.8447	0
Chr01	3526454	3526454	1	+	14.8306	3526454	Chr01:3526454-3526454;+	3	Glyma.01G033700.1	Glyma.01G033700	AT5G40210.1		nodulin MtN21 /EamA-like transporter family protein	promoter	0	61	2	3	0	4	9	40	4	5.73312	0.381899	0.63186	0	1.29651	0.900869	6.4596	0.757528
Chr01	3526480	3526480	1	+	3.01559	3526480	Chr01:3526480-3526480;+	1	Glyma.01G033700.1	Glyma.01G033700	AT5G40210.1		nodulin MtN21 /EamA-like transporter family protein	promoter	0	0	0	1	2	0	1	16	0	0	0	0.21062	0.398175	0	0.100097	2.58384	0
Chr01	3526504	3526508	5	+	17.3282	3526504	Chr01:3526504-3526508;+	6	Glyma.01G033700.1	Glyma.01G033700	AT5G40210.1		nodulin MtN21 /EamA-like transporter family protein	fiveUTR	4	16	6	6	7	4	6	69	3	1.50377	1.1457	1.26372	1.39361	1.29651	0.600579	11.1428	0.568146
Chr01	3535449	3535449	1	+	1.78998	3535449	Chr01:3535449-3535449;+	1	Glyma.01G033800.1	Glyma.01G033800	AT5G40240.2		nodulin MtN21 /EamA-like transporter family protein	proximal	0	0	0	0	0	4	0	4	0	0	0	0	0	1.29651	0	0.64596	0
Chr01	3535475	3535475	1	+	2.69128	3535475	Chr01:3535475-3535475;+	1	Glyma.01G033800.1	Glyma.01G033800	AT5G40240.2		nodulin MtN21 /EamA-like transporter family protein	proximal	0	0	0	0	0	9	0	0	0	0	0	0	0	2.91715	0	0	0
Chr01	3535588	3535623	36	+	7.92013	3535623	Chr01:3535588-3535623;+	2	Glyma.01G033800.1	Glyma.01G033800	AT5G40240.2		nodulin MtN21 /EamA-like transporter family protein	promoter	15	0	6	0	0	23	0	0	0	0	1.1457	0	0	7.45495	0	0	0
Chr01	3535749	3535749	1	+	3.34489	3535749	Chr01:3535749-3535749;+	2	Glyma.01G033800.1	Glyma.01G033800	AT5G40240.2		nodulin MtN21 /EamA-like transporter family protein	promoter	0	3	2	0	0	4	1	0	8	0.281957	0.381899	0	0	1.29651	0.100097	0	1.51506
Chr01	3535774	3535852	79	+	133.661	3535787	Chr01:3535774-3535852;+	7	Glyma.01G033800.1	Glyma.01G033800	AT5G40240.2		nodulin MtN21 /EamA-like transporter family protein	promoter	24	187	74	38	0	221	30	63	108	17.5753	14.1303	8.00356	0	71.6323	3.0029	10.1739	20.4532
Chr01	3535933	3535933	1	+	6.77375	3535933	Chr01:3535933-3535933;+	2	Glyma.01G033800.1	Glyma.01G033800	AT5G40240.2		nodulin MtN21 /EamA-like transporter family protein	CDS	0	26	0	3	0	0	3	25	0	2.44363	0	0.63186	0	0	0.30029	4.03725	0
Chr01	3536360	3536360	1	+	1.19612	3536360	Chr01:3536360-3536360;+	1	Glyma.01G033800.1	Glyma.01G033800	AT5G40240.2		nodulin MtN21 /EamA-like transporter family protein	intron	0	0	0	0	0	4	0	0	0	0	0	0	0	1.29651	0	0	0
Chr01	3537593	3537593	1	+	1.03925	3537593	Chr01:3537593-3537593;+	1	Glyma.01G033800.1	Glyma.01G033800	AT5G40240.2		nodulin MtN21 /EamA-like transporter family protein	CDS	0	0	0	0	0	0	0	7	0	0	0	0	0	0	0	1.13043	0
Chr01	3545179	3545179	1	+	1.99103	3545179	Chr01:3545179-3545179;+	1	Glyma.01G033900.1	Glyma.01G033900	AT5G40240.1		nodulin MtN21 /EamA-like transporter family protein	promoter	0	2	1	0	0	5	0	1	0	0.187971	0.190949	0	0	1.62064	0	0.16149	0
Chr01	3545272	3545284	13	+	7.00602	3545281	Chr01:3545272-3545284;+	3	Glyma.01G033900.1	Glyma.01G033900	AT5G40240.1		nodulin MtN21 /EamA-like transporter family protein	fiveUTR	9	1	17	0	0	9	1	8	0	0.0939856	3.24614	0	0	2.91715	0.100097	1.29192	0
Chr01	3545335	3545335	1	+	1.04242	3545335	Chr01:3545335-3545335;+	1	Glyma.01G033900.1	Glyma.01G033900	AT5G40240.1		nodulin MtN21 /EamA-like transporter family protein	CDS	0	0	6	0	0	0	0	0	0	0	1.1457	0	0	0	0	0	0
Chr01	3546006	3546006	1	+	2.6919	3546006	Chr01:3546006-3546006;+	1	Glyma.01G033900.1	Glyma.01G033900	AT5G40240.1		nodulin MtN21 /EamA-like transporter family protein	intron	0	31	0	0	0	0	0	0	0	2.91355	0	0	0	0	0	0	0
Chr01	3557954	3557967	14	+	8.82448	3557967	Chr01:3557954-3557967;+	3	NA	NA				intergenic	13	0	14	0	0	3	36	16	0	0	2.67329	0	0	0.972385	3.60348	2.58384	0
Chr01	3564186	3564186	1	+	2.54472	3564186	Chr01:3564186-3564186;+	1	Glyma.01G034100.1;Glyma.01G034100.2;Glyma.01G034100.3;Glyma.01G034100.4	Glyma.01G034100	AT1G24030.2		Protein kinase superfamily protein	fiveUTR	0	0	0	0	0	0	0	0	14	0	0	0	0	0	0	0	2.65135
Chr01	3564301	3564319	19	+	5.54792	3564319	Chr01:3564301-3564319;+	2	Glyma.01G034100.1;Glyma.01G034100.2;Glyma.01G034100.3;Glyma.01G034100.4	Glyma.01G034100	AT1G24030.2		Protein kinase superfamily protein	fiveUTR	0	0	13	0	0	11	0	0	0	0	2.48234	0	0	3.56541	0	0	0
Chr01	3564502	3564506	5	+	3.73303	3564506	Chr01:3564502-3564506;+	1	Glyma.01G034100.1;Glyma.01G034100.2;Glyma.01G034100.3;Glyma.01G034100.4	Glyma.01G034100	AT1G24030.2		Protein kinase superfamily protein	fiveUTR	4	38	0	0	0	0	5	0	0	3.57145	0	0	0	0	0.500483	0	0
Chr01	3564585	3564585	1	+	5.37204	3564585	Chr01:3564585-3564585;+	3	Glyma.01G034100.1;Glyma.01G034100.2;Glyma.01G034100.3;Glyma.01G034100.4	Glyma.01G034100	AT1G24030.2		Protein kinase superfamily protein	fiveUTR	0	25	8	0	0	2	14	0	0	2.34964	1.5276	0	0	0.648256	1.40135	0	0
Chr01	3577736	3577736	1	+	2.72649	3577736	Chr01:3577736-3577736;+	1	NA	Glyma.01G034300				antisense	0	0	0	0	0	0	0	0	15	0	0	0	0	0	0	0	2.84073
Chr01	3581965	3581965	1	+	2.0785	3581965	Chr01:3581965-3581965;+	1	Glyma.01G034400.1	Glyma.01G034400	AT1G70230.1	TBL27	TRICHOME BIREFRINGENCE-LIKE 27	promoter	0	0	0	0	0	0	0	14	0	0	0	0	0	0	0	2.26086	0
Chr01	3582025	3582025	1	+	1.18772	3582025	Chr01:3582025-3582025;+	1	Glyma.01G034400.1	Glyma.01G034400	AT1G70230.1	TBL27	TRICHOME BIREFRINGENCE-LIKE 27	promoter	0	0	0	0	0	0	0	8	0	0	0	0	0	0	0	1.29192	0
Chr01	3582753	3582753	1	+	1.73671	3582753	Chr01:3582753-3582753;+	1	Glyma.01G034400.1	Glyma.01G034400	AT1G70230.1	TBL27	TRICHOME BIREFRINGENCE-LIKE 27	CDS	0	20	0	0	0	0	0	0	0	1.87971	0	0	0	0	0	0	0
Chr01	3582855	3582855	1	+	1.18772	3582855	Chr01:3582855-3582855;+	1	Glyma.01G034400.1	Glyma.01G034400	AT1G70230.1	TBL27	TRICHOME BIREFRINGENCE-LIKE 27	CDS	0	0	0	0	0	0	0	8	0	0	0	0	0	0	0	1.29192	0
Chr01	3583263	3583263	1	+	1.99942	3583263	Chr01:3583263-3583263;+	1	Glyma.01G034400.1	Glyma.01G034400	AT1G70230.1	TBL27	TRICHOME BIREFRINGENCE-LIKE 27	CDS	0	0	0	0	0	0	0	0	11	0	0	0	0	0	0	0	2.0832
Chr01	3634154	3634162	9	+	17.5717	3634156	Chr01:3634154-3634162;+	1	Glyma.01G035100.2;Glyma.01G035100.3	Glyma.01G035100	AT1G07420.1	ATSMO2,SMO2-1	sterol 4-alpha-methyl-oxidase 2-1	fiveUTR	2	0	0	0	94	0	1	0	0	0	0	0	18.7142	0	0.100097	0	0
Chr01	3636026	3636031	6	+	6.88241	3636031	Chr01:3636026-3636031;+	1	Glyma.01G035100.2;Glyma.01G035100.3;Glyma.01G035100.1;Glyma.01G035100.4;Glyma.01G035100.5;Glyma.01G035100.6	Glyma.01G035100	AT1G07420.1	ATSMO2,SMO2-1	sterol 4-alpha-methyl-oxidase 2-1	promoter	0	0	0	0	37	0	0	0	0	0	0	0	7.36623	0	0	0	0
Chr01	3636057	3636057	1	+	1.84741	3636057	Chr01:3636057-3636057;+	1	Glyma.01G035100.2;Glyma.01G035100.3;Glyma.01G035100.1;Glyma.01G035100.4;Glyma.01G035100.5;Glyma.01G035100.6	Glyma.01G035100	AT1G07420.1	ATSMO2,SMO2-1	sterol 4-alpha-methyl-oxidase 2-1	promoter	0	0	0	0	9	0	2	0	0	0	0	0	1.79179	0	0.200193	0	0
Chr01	3636254	3636261	8	+	14.9674	3636254	Chr01:3636254-3636261;+	5	Glyma.01G035100.2;Glyma.01G035100.3;Glyma.01G035100.1;Glyma.01G035100.4;Glyma.01G035100.5;Glyma.01G035100.6	Glyma.01G035100	AT1G07420.1	ATSMO2,SMO2-1	sterol 4-alpha-methyl-oxidase 2-1	promoter	2	87	7	0	2	6	17	16	1	8.17675	1.33665	0	0.398175	1.94477	1.70164	2.58384	0.189382
Chr01	3678817	3678817	1	+	12.9939	3678817	Chr01:3678817-3678817;+	4	Glyma.01G035300.1	Glyma.01G035300	AT1G60010.1			fiveUTR	0	4	6	1	4	14	0	7	30	0.375943	1.1457	0.21062	0.79635	4.53779	0	1.13043	5.68146
Chr01	3678840	3678882	43	+	42.0988	3678846	Chr01:3678840-3678882;+	3	Glyma.01G035300.1	Glyma.01G035300	AT1G60010.1			fiveUTR	30	0	17	2	1	81	0	5	75	0	3.24614	0.42124	0.199087	26.2544	0	0.807449	14.2036
Chr01	3720108	3720108	1	+	1.21616	3720108	Chr01:3720108-3720108;+	1	NA	Glyma.01G035600				antisense	0	0	7	0	0	0	0	0	0	0	1.33665	0	0	0	0	0	0
Chr01	3738152	3738180	29	+	144.293	3738152	Chr01:3738152-3738180;+	8	Glyma.01G035700.1	Glyma.01G035700	AT1G70200.1		RNA-binding (RRM/RBD/RNP motifs) family protein	promoter	4	274	43	29	19	23	150	196	304	25.7521	8.21082	6.10798	3.78266	7.45495	15.0145	31.652	57.5721
Chr01	3738205	3738221	17	+	4.24939	3738205	Chr01:3738205-3738221;+	2	Glyma.01G035700.1	Glyma.01G035700	AT1G70200.1		RNA-binding (RRM/RBD/RNP motifs) family protein	promoter	16	25	0	0	0	0	0	14	0	2.34964	0	0	0	0	0	2.26086	0
Chr01	3738295	3738295	1	+	1.19612	3738295	Chr01:3738295-3738295;+	1	Glyma.01G035700.1	Glyma.01G035700	AT1G70200.1		RNA-binding (RRM/RBD/RNP motifs) family protein	CDS	0	0	0	0	0	4	0	0	0	0	0	0	0	1.29651	0	0	0
Chr01	3738665	3738665	1	+	1.19612	3738665	Chr01:3738665-3738665;+	1	Glyma.01G035700.1	Glyma.01G035700	AT1G70200.1		RNA-binding (RRM/RBD/RNP motifs) family protein	CDS	0	0	0	0	0	4	0	0	0	0	0	0	0	1.29651	0	0	0
Chr01	3740114	3740114	1	+	1.09059	3740114	Chr01:3740114-3740114;+	1	Glyma.01G035700.1	Glyma.01G035700	AT1G70200.1		RNA-binding (RRM/RBD/RNP motifs) family protein	CDS	0	0	0	0	0	0	0	0	6	0	0	0	0	0	0	0	1.13629
Chr01	3740144	3740144	1	+	2.18119	3740144	Chr01:3740144-3740144;+	1	Glyma.01G035700.1	Glyma.01G035700	AT1G70200.1		RNA-binding (RRM/RBD/RNP motifs) family protein	CDS	0	0	0	0	0	0	0	0	12	0	0	0	0	0	0	0	2.27258
Chr01	3755144	3755149	6	+	10.2403	3755144	Chr01:3755144-3755149;+	3	Glyma.01G035800.1	Glyma.01G035800	AT3G14470.1		NB-ARC domain-containing disease resistance protein	proximal	5	33	5	4	3	10	1	12	2	3.10153	0.954747	0.84248	0.597262	3.24128	0.100097	1.93788	0.378764
Chr01	3790059	3790059	1	+	1.19612	3790059	Chr01:3790059-3790059;+	1	NA	Glyma.01G036100				antisense	0	0	0	0	0	4	0	0	0	0	0	0	0	1.29651	0	0	0
Chr01	3813757	3813776	20	+	460.238	3813760	Chr01:3813757-3813776;+	2	Glyma.01G036300.1	Glyma.01G036300				promoter	3	0	0	2022	501	0	1	0	0	0	0	425.873	99.7428	0	0.100097	0	0
Chr01	3813812	3813821	10	+	3.52968	3813812	Chr01:3813812-3813821;+	1	Glyma.01G036300.1	Glyma.01G036300				promoter	9	0	0	1	18	0	0	0	0	0	0	0.21062	3.58357	0	0	0	0
Chr01	3813899	3813899	1	+	1.63335	3813899	Chr01:3813899-3813899;+	1	Glyma.01G036300.1	Glyma.01G036300				CDS	0	0	0	9	0	0	0	0	0	0	0	1.89558	0	0	0	0	0
Chr01	3916606	3916606	1	+	1.73737	3916606	Chr01:3916606-3916606;+	1	NA	Glyma.01G036800				antisense	0	0	10	0	0	0	0	0	0	0	1.90949	0	0	0	0	0	0
Chr01	3916994	3916994	1	+	1.21616	3916994	Chr01:3916994-3916994;+	1	NA	Glyma.01G036800				antisense	0	0	7	0	0	0	0	0	0	0	1.33665	0	0	0	0	0	0
Chr01	3986699	3986699	1	+	1.3899	3986699	Chr01:3986699-3986699;+	1	Glyma.01G037500.1	Glyma.01G037500	AT1G59940.1	ARR3	response regulator 3	promoter	0	0	8	0	0	0	0	0	0	0	1.5276	0	0	0	0	0	0
Chr01	3986741	3986741	1	+	12.3778	3986741	Chr01:3986741-3986741;+	4	Glyma.01G037500.1	Glyma.01G037500	AT1G59940.1	ARR3	response regulator 3	promoter	0	35	14	18	0	0	42	0	0	3.2895	2.67329	3.79116	0	0	4.20405	0	0
Chr01	3986806	3986806	1	+	1.04242	3986806	Chr01:3986806-3986806;+	1	Glyma.01G037500.1	Glyma.01G037500	AT1G59940.1	ARR3	response regulator 3	fiveUTR	0	0	6	0	0	0	0	0	0	0	1.1457	0	0	0	0	0	0
Chr01	4002323	4002323	1	+	4.81574	4002323	Chr01:4002323-4002323;+	2	Glyma.01G037600.1	Glyma.01G037600	AT1G70140.1	ATFH8,FH8	formin 8	promoter	0	0	13	10	0	0	0	5	0	0	2.48234	2.1062	0	0	0	0.807449	0
Chr01	4002423	4002423	1	+	2.17006	4002423	Chr01:4002423-4002423;+	1	Glyma.01G037600.1	Glyma.01G037600	AT1G70140.1	ATFH8,FH8	formin 8	promoter	0	0	1	11	0	0	0	0	0	0	0.190949	2.31682	0	0	0	0	0
Chr01	4002591	4002591	1	+	1.21616	4002591	Chr01:4002591-4002591;+	1	Glyma.01G037600.1	Glyma.01G037600	AT1G70140.1	ATFH8,FH8	formin 8	CDS	0	0	7	0	0	0	0	0	0	0	1.33665	0	0	0	0	0	0
Chr01	4011911	4011911	1	+	2.59636	4011911	Chr01:4011911-4011911;+	1	Glyma.01G037800.1	Glyma.01G037800	AT1G10460.1	GLP7	germin-like protein 7	fiveUTR	0	9	0	10	0	0	0	0	0	0.845871	0	2.1062	0	0	0	0	0
Chr01	4092660	4092660	1	+	1.19612	4092660	Chr01:4092660-4092660;+	1	Glyma.01G038400.1	Glyma.01G038400	AT1G27210.1		ARM repeat superfamily protein	CDS	0	0	0	0	0	4	0	0	0	0	0	0	0	1.29651	0	0	0
Chr01	4092743	4092743	1	+	1.91111	4092743	Chr01:4092743-4092743;+	1	Glyma.01G038400.1	Glyma.01G038400	AT1G27210.1		ARM repeat superfamily protein	CDS	0	0	11	0	0	0	0	0	0	0	2.10044	0	0	0	0	0	0
Chr01	4092973	4092973	1	+	1.91111	4092973	Chr01:4092973-4092973;+	1	Glyma.01G038400.1	Glyma.01G038400	AT1G27210.1		ARM repeat superfamily protein	CDS	0	0	11	0	0	0	0	0	0	0	2.10044	0	0	0	0	0	0
Chr01	4093967	4093969	3	+	2.77301	4093969	Chr01:4093967-4093969;+	1	Glyma.01G038400.1	Glyma.01G038400	AT1G27210.1		ARM repeat superfamily protein	CDS	2	0	0	0	0	0	32	0	0	0	0	0	0	0	3.20309	0	0
Chr01	4115996	4115996	1	+	3.63666	4115996	Chr01:4115996-4115996;+	2	Glyma.01G038500.1	Glyma.01G038500	AT1G27200.1		Domain of unknown function (DUF23)	promoter	0	11	8	3	0	0	1	2	2	1.03384	1.5276	0.63186	0	0	0.100097	0.32298	0.378764
Chr01	4116019	4116019	1	+	4.36992	4116019	Chr01:4116019-4116019;+	3	Glyma.01G038500.1	Glyma.01G038500	AT1G27200.1		Domain of unknown function (DUF23)	promoter	0	0	6	5	7	2	6	0	0	0	1.1457	1.0531	1.39361	0.648256	0.600579	0	0
Chr01	4116046	4116069	24	+	25.3532	4116048	Chr01:4116046-4116069;+	6	Glyma.01G038500.1	Glyma.01G038500	AT1G27200.1		Domain of unknown function (DUF23)	promoter	2	78	16	14	23	9	7	4	28	7.33088	3.05519	2.94868	4.57901	2.91715	0.700676	0.64596	5.30269
Chr01	4116208	4116221	14	+	14.4305	4116221	Chr01:4116208-4116221;+	4	Glyma.01G038500.1	Glyma.01G038500	AT1G27200.1		Domain of unknown function (DUF23)	fiveUTR	13	58	1	12	25	8	0	0	0	5.45117	0.190949	2.52744	4.97718	2.59303	0	0	0
Chr01	4116265	4116265	1	+	5.95236	4116265	Chr01:4116265-4116265;+	1	Glyma.01G038500.1	Glyma.01G038500	AT1G27200.1		Domain of unknown function (DUF23)	CDS	0	0	0	0	32	0	0	0	0	0	0	0	6.3708	0	0	0	0
Chr01	4116313	4116313	1	+	1.2157	4116313	Chr01:4116313-4116313;+	1	Glyma.01G038500.1	Glyma.01G038500	AT1G27200.1		Domain of unknown function (DUF23)	CDS	0	14	0	0	0	0	0	0	0	1.3158	0	0	0	0	0	0	0
Chr01	4116787	4116787	1	+	4.83629	4116787	Chr01:4116787-4116787;+	1	Glyma.01G038500.1	Glyma.01G038500	AT1G27200.1		Domain of unknown function (DUF23)	CDS	0	0	0	0	26	0	0	0	0	0	0	0	5.17627	0	0	0	0
Chr01	4116902	4116902	1	+	3.16219	4116902	Chr01:4116902-4116902;+	1	Glyma.01G038500.1	Glyma.01G038500	AT1G27200.1		Domain of unknown function (DUF23)	CDS	0	0	0	0	17	0	0	0	0	0	0	0	3.38449	0	0	0	0
Chr01	4116988	4116988	1	+	1.03988	4116988	Chr01:4116988-4116988;+	1	Glyma.01G038500.1	Glyma.01G038500	AT1G27200.1		Domain of unknown function (DUF23)	CDS	0	0	0	0	0	0	12	0	0	0	0	0	0	0	1.20116	0	0
Chr01	4117062	4117062	1	+	1.19612	4117062	Chr01:4117062-4117062;+	1	Glyma.01G038500.1	Glyma.01G038500	AT1G27200.1		Domain of unknown function (DUF23)	CDS	0	0	0	0	0	4	0	0	0	0	0	0	0	1.29651	0	0	0
Chr01	4117708	4117708	1	+	1.73737	4117708	Chr01:4117708-4117708;+	1	Glyma.01G038500.1	Glyma.01G038500	AT1G27200.1		Domain of unknown function (DUF23)	CDS	0	0	10	0	0	0	0	0	0	0	1.90949	0	0	0	0	0	0
Chr01	4130594	4130599	6	+	7.39587	4130594	Chr01:4130594-4130599;+	2	Glyma.01G038600.1	Glyma.01G038600	AT1G70000.2		myb-like transcription factor family protein	promoter	5	0	11	0	2	0	59	0	0	0	2.10044	0	0.398175	0	5.9057	0	0
Chr01	4130683	4130698	16	+	17.1077	4130683	Chr01:4130683-4130698;+	3	Glyma.01G038600.1	Glyma.01G038600	AT1G70000.2		myb-like transcription factor family protein	promoter	0	36	11	0	1	0	5	0	63	3.38348	2.10044	0	0.199087	0	0.500483	0	11.9311
Chr01	4130719	4130770	52	+	260.482	4130722	Chr01:4130719-4130770;+	8	Glyma.01G038600.1	Glyma.01G038600	AT1G70000.2		myb-like transcription factor family protein	promoter	10	708	254	30	173	54	321	130	297	66.5418	48.5011	6.3186	34.4421	17.5029	32.131	20.9937	56.2464
Chr01	4130794	4130794	1	+	3.78745	4130794	Chr01:4130794-4130794;+	1	Glyma.01G038600.1	Glyma.01G038600	AT1G70000.2		myb-like transcription factor family protein	fiveUTR	0	0	18	1	0	0	0	2	1	0	3.43709	0.21062	0	0	0	0.32298	0.189382
Chr01	4130845	4130885	41	+	67.2485	4130885	Chr01:4130845-4130885;+	8	Glyma.01G038600.1	Glyma.01G038600	AT1G70000.2		myb-like transcription factor family protein	fiveUTR	32	54	68	10	27	7	36	17	199	5.07522	12.9846	2.1062	5.37536	2.2689	3.60348	2.74533	37.687
Chr01	4130910	4130910	1	+	3.41974	4130910	Chr01:4130910-4130910;+	1	Glyma.01G038600.1	Glyma.01G038600	AT1G70000.2		myb-like transcription factor family protein	CDS	0	0	0	0	0	0	8	0	15	0	0	0	0	0	0.800772	0	2.84073
Chr01	4130961	4130961	1	+	1.77626	4130961	Chr01:4130961-4130961;+	1	Glyma.01G038600.1	Glyma.01G038600	AT1G70000.2		myb-like transcription factor family protein	CDS	0	2	0	0	0	0	0	1	8	0.187971	0	0	0	0	0	0.16149	1.51506
Chr01	4131005	4131005	1	+	1.04202	4131005	Chr01:4131005-4131005;+	1	Glyma.01G038600.1	Glyma.01G038600	AT1G70000.2		myb-like transcription factor family protein	CDS	0	12	0	0	0	0	0	0	0	1.12783	0	0	0	0	0	0	0
Chr01	4131049	4131055	7	+	4.42482	4131055	Chr01:4131049-4131055;+	1	Glyma.01G038600.1	Glyma.01G038600	AT1G70000.2		myb-like transcription factor family protein	CDS	6	4	1	0	0	0	1	0	21	0.375943	0.190949	0	0	0	0.100097	0	3.97702
Chr01	4131082	4131082	1	+	2.7787	4131082	Chr01:4131082-4131082;+	1	Glyma.01G038600.1	Glyma.01G038600	AT1G70000.2		myb-like transcription factor family protein	CDS	0	1	13	0	0	0	5	0	0	0.0939856	2.48234	0	0	0	0.500483	0	0
Chr01	4132104	4132113	10	+	2.78764	4132104	Chr01:4132104-4132113;+	2	Glyma.01G038600.1	Glyma.01G038600	AT1G70000.2		myb-like transcription factor family protein	CDS	9	1	7	0	0	0	0	10	0	0.0939856	1.33665	0	0	0	0	1.6149	0
Chr01	4132153	4132153	1	+	1.38983	4132153	Chr01:4132153-4132153;+	1	Glyma.01G038600.1	Glyma.01G038600	AT1G70000.2		myb-like transcription factor family protein	CDS	0	2	7	0	0	0	0	0	0	0.187971	1.33665	0	0	0	0	0	0
Chr01	4132332	4132332	1	+	1.30257	4132332	Chr01:4132332-4132332;+	1	Glyma.01G038600.1	Glyma.01G038600	AT1G70000.2		myb-like transcription factor family protein	CDS	0	1	6	0	0	0	2	0	0	0.0939856	1.1457	0	0	0	0.200193	0	0
Chr01	4132472	4132472	1	+	1.3899	4132472	Chr01:4132472-4132472;+	1	Glyma.01G038600.1	Glyma.01G038600	AT1G70000.2		myb-like transcription factor family protein	threeUTR	0	0	8	0	0	0	0	0	0	0	1.5276	0	0	0	0	0	0
Chr01	4157095	4157177	83	+	43.9986	4157130	Chr01:4157095-4157177;+	7	Glyma.01G038700.2;Glyma.01G038700.1	Glyma.01G038700	AT1G69980.1			fiveUTR	13	30	61	26	1	30	56	47	28	2.81957	11.6479	5.47612	0.199087	9.72385	5.60541	7.59002	5.30269
Chr01	4157207	4157207	1	+	1.33618	4157207	Chr01:4157207-4157207;+	1	Glyma.01G038700.2;Glyma.01G038700.1	Glyma.01G038700	AT1G69980.1			CDS	0	0	0	0	0	0	0	9	0	0	0	0	0	0	0	1.45341	0
Chr01	4212570	4212570	1	+	1.23737	4212570	Chr01:4212570-4212570;+	1	Glyma.01G039000.2;Glyma.01G039000.1	Glyma.01G039000	AT1G27170.1		transmembrane receptors;ATP binding	fiveUTR	0	0	0	6	0	0	0	1	0	0	0	1.26372	0	0	0	0.16149	0
Chr01	4214461	4214461	1	+	1.09059	4214461	Chr01:4214461-4214461;+	1	Glyma.01G039000.2;Glyma.01G039000.1	Glyma.01G039000	AT1G27170.1		transmembrane receptors;ATP binding	CDS	0	0	0	0	0	0	0	0	6	0	0	0	0	0	0	0	1.13629
Chr01	4214848	4214848	1	+	1.63589	4214848	Chr01:4214848-4214848;+	1	Glyma.01G039000.2;Glyma.01G039000.1	Glyma.01G039000	AT1G27170.1		transmembrane receptors;ATP binding	CDS	0	0	0	0	0	0	0	0	9	0	0	0	0	0	0	0	1.70444
Chr01	4235141	4235171	31	+	8.27115	4235157	Chr01:4235141-4235171;+	1	Glyma.01G039100.1	Glyma.01G039100	AT1G69935.1	SHW1	short hypocotyl in white light1	promoter	12	0	0	0	44	0	1	0	0	0	0	0	8.75984	0	0.100097	0	0
Chr01	4235309	4235309	1	+	2.39225	4235309	Chr01:4235309-4235309;+	1	Glyma.01G039100.1	Glyma.01G039100	AT1G69935.1	SHW1	short hypocotyl in white light1	CDS	0	0	0	0	0	8	0	0	0	0	0	0	0	2.59303	0	0	0
Chr01	4270584	4270584	1	+	3.17248	4270584	Chr01:4270584-4270584;+	2	Glyma.01G039400.1;Glyma.01G039400.2	Glyma.01G039400	AT1G10417.1			promoter	0	0	0	5	0	0	1	11	3	0	0	1.0531	0	0	0.100097	1.77639	0.568146
Chr01	4290071	4290093	23	+	67.4411	4290093	Chr01:4290071-4290093;+	8	Glyma.01G039500.1;Glyma.01G039500.2;Glyma.01G039500.3	Glyma.01G039500	AT1G59650.1	CW14	Protein of unknown function (DUF1336)	proximal	2	232	69	34	15	8	49	85	39	21.8047	13.1755	7.16108	2.98631	2.59303	4.90473	13.7266	7.38589
Chr01	4290578	4290578	1	+	2.39225	4290578	Chr01:4290578-4290578;+	1	Glyma.01G039500.1;Glyma.01G039500.2;Glyma.01G039500.3	Glyma.01G039500	AT1G59650.1	CW14	Protein of unknown function (DUF1336)	proximal	0	0	0	0	0	8	0	0	0	0	0	0	0	2.59303	0	0	0
Chr01	4291010	4291010	1	+	1.55982	4291010	Chr01:4291010-4291010;+	1	Glyma.01G039500.1;Glyma.01G039500.2;Glyma.01G039500.3	Glyma.01G039500	AT1G59650.1	CW14	Protein of unknown function (DUF1336)	promoter	0	0	0	0	0	0	18	0	0	0	0	0	0	0	1.80174	0	0
Chr01	4291678	4291678	1	+	1.26433	4291678	Chr01:4291678-4291678;+	1	Glyma.01G039500.1;Glyma.01G039500.2;Glyma.01G039500.3	Glyma.01G039500	AT1G59650.1	CW14	Protein of unknown function (DUF1336)	CDS	0	0	1	0	0	0	0	0	6	0	0.190949	0	0	0	0	0	1.13629
Chr01	4293356	4293356	1	+	1.63311	4293356	Chr01:4293356-4293356;+	1	Glyma.01G039500.1;Glyma.01G039500.2;Glyma.01G039500.3	Glyma.01G039500	AT1G59650.1	CW14	Protein of unknown function (DUF1336)	intron	0	0	0	0	0	0	0	11	0	0	0	0	0	0	0	1.77639	0
Chr01	4316590	4316590	1	+	4.17034	4316590	Chr01:4316590-4316590;+	1	Glyma.01G039800.1	Glyma.01G039800	AT5G62620.1		Galactosyltransferase family protein	CDS	0	0	18	0	4	1	0	0	0	0	3.43709	0	0.79635	0.324128	0	0	0
Chr01	4316893	4316893	1	+	1.55982	4316893	Chr01:4316893-4316893;+	1	Glyma.01G039800.1	Glyma.01G039800	AT5G62620.1		Galactosyltransferase family protein	CDS	0	0	0	0	0	0	18	0	0	0	0	0	0	0	1.80174	0	0
Chr01	4317025	4317025	1	+	2.19349	4317025	Chr01:4317025-4317025;+	1	Glyma.01G039800.1	Glyma.01G039800	AT5G62620.1		Galactosyltransferase family protein	CDS	0	2	2	0	0	0	5	1	6	0.187971	0.381899	0	0	0	0.500483	0.16149	1.13629
Chr01	4317201	4317201	1	+	1.29985	4317201	Chr01:4317201-4317201;+	1	Glyma.01G039800.1	Glyma.01G039800	AT5G62620.1		Galactosyltransferase family protein	CDS	0	0	0	0	0	0	15	0	0	0	0	0	0	0	1.50145	0	0
Chr01	4317379	4317379	1	+	1.78157	4317379	Chr01:4317379-4317379;+	1	Glyma.01G039800.1	Glyma.01G039800	AT5G62620.1		Galactosyltransferase family protein	intron	0	0	0	0	0	0	0	12	0	0	0	0	0	0	0	1.93788	0
Chr01	4321514	4321514	1	+	1.11607	4321514	Chr01:4321514-4321514;+	1	NA	NA				intergenic	0	0	0	0	6	0	0	0	0	0	0	0	1.19452	0	0	0	0
Chr01	4336306	4336308	3	+	9.07554	4336306	Chr01:4336306-4336308;+	4	Glyma.01G040000.1	Glyma.01G040000	AT1G10360.1	ATGSTU18,GST29,GSTU18	glutathione S-transferase TAU 18	promoter	2	33	10	0	0	0	12	17	5	3.10153	1.90949	0	0	0	1.20116	2.74533	0.946909
Chr01	4336357	4336380	24	+	12.7197	4336359	Chr01:4336357-4336380;+	5	Glyma.01G040000.1	Glyma.01G040000	AT1G10360.1	ATGSTU18,GST29,GSTU18	glutathione S-transferase TAU 18	promoter	5	25	16	2	0	0	19	29	8	2.34964	3.05519	0.42124	0	0	1.90183	4.68321	1.51506
Chr01	4336403	4336511	109	+	888.74	4336488	Chr01:4336403-4336511;+	8	Glyma.01G040000.1	Glyma.01G040000	AT1G10360.1	ATGSTU18,GST29,GSTU18	glutathione S-transferase TAU 18	promoter	9	1979	907	165	249	419	1102	1016	613	185.998	173.191	34.7523	49.5728	135.81	110.306	164.074	116.091
Chr01	4336536	4336577	42	+	59.4751	4336536	Chr01:4336536-4336577;+	8	Glyma.01G040000.1	Glyma.01G040000	AT1G10360.1	ATGSTU18,GST29,GSTU18	glutathione S-transferase TAU 18	CDS	0	185	24	7	37	31	32	94	28	17.3873	4.58279	1.47434	7.36623	10.048	3.20309	15.18	5.30269
Chr01	4336605	4336605	1	+	2.99031	4336605	Chr01:4336605-4336605;+	1	Glyma.01G040000.1	Glyma.01G040000	AT1G10360.1	ATGSTU18,GST29,GSTU18	glutathione S-transferase TAU 18	CDS	0	0	0	0	0	10	0	0	0	0	0	0	0	3.24128	0	0	0
Chr01	4336692	4336692	1	+	2.98692	4336692	Chr01:4336692-4336692;+	1	Glyma.01G040000.1	Glyma.01G040000	AT1G10360.1	ATGSTU18,GST29,GSTU18	glutathione S-transferase TAU 18	CDS	0	0	1	0	2	0	3	0	12	0	0.190949	0	0.398175	0	0.30029	0	2.27258
Chr01	4336743	4336765	23	+	11.4499	4336762	Chr01:4336743-4336765;+	4	Glyma.01G040000.1	Glyma.01G040000	AT1G10360.1	ATGSTU18,GST29,GSTU18	glutathione S-transferase TAU 18	CDS	8	13	0	2	8	17	8	1	14	1.22181	0	0.42124	1.5927	5.51018	0.800772	0.16149	2.65135
Chr01	4341471	4341475	5	+	5.49319	4341471	Chr01:4341471-4341475;+	1	Glyma.01G040100.1	Glyma.01G040100	AT1G10360.1	ATGSTU18,GST29,GSTU18	glutathione S-transferase TAU 18	promoter	4	0	0	0	0	0	0	37	0	0	0	0	0	0	0	5.97513	0
Chr01	4341721	4341721	1	+	2.37543	4341721	Chr01:4341721-4341721;+	1	Glyma.01G040100.1	Glyma.01G040100	AT1G10360.1	ATGSTU18,GST29,GSTU18	glutathione S-transferase TAU 18	CDS	0	0	0	0	0	0	0	16	0	0	0	0	0	0	0	2.58384	0
Chr01	4345726	4345726	1	+	2.9213	4345726	Chr01:4345726-4345726;+	1	Glyma.01G040200.1	Glyma.01G040200	AT1G10360.1	ATGSTU18,GST29,GSTU18	glutathione S-transferase TAU 18	promoter	0	23	0	0	0	0	0	5	1	2.16167	0	0	0	0	0	0.807449	0.189382
Chr01	4345755	4345806	52	+	456.025	4345763	Chr01:4345755-4345806;+	6	Glyma.01G040200.1	Glyma.01G040200	AT1G10360.1	ATGSTU18,GST29,GSTU18	glutathione S-transferase TAU 18	promoter	2	743	70	0	0	10	576	830	1118	69.8313	13.3665	0	0	3.24128	57.6556	134.037	211.729
Chr01	4345841	4345841	1	+	1.09059	4345841	Chr01:4345841-4345841;+	1	Glyma.01G040200.1	Glyma.01G040200	AT1G10360.1	ATGSTU18,GST29,GSTU18	glutathione S-transferase TAU 18	CDS	0	0	0	0	0	0	0	0	6	0	0	0	0	0	0	0	1.13629
Chr01	4345884	4345884	1	+	3.85755	4345884	Chr01:4345884-4345884;+	1	Glyma.01G040200.1	Glyma.01G040200	AT1G10360.1	ATGSTU18,GST29,GSTU18	glutathione S-transferase TAU 18	CDS	0	2	0	0	0	0	0	4	17	0.187971	0	0	0	0	0	0.64596	3.21949
Chr01	4346004	4346004	1	+	1.98618	4346004	Chr01:4346004-4346004;+	1	Glyma.01G040200.1	Glyma.01G040200	AT1G10360.1	ATGSTU18,GST29,GSTU18	glutathione S-transferase TAU 18	CDS	0	0	0	0	0	0	1	3	8	0	0	0	0	0	0.100097	0.48447	1.51506
Chr01	4346034	4346067	34	+	8.2365	4346055	Chr01:4346034-4346067;+	1	Glyma.01G040200.1	Glyma.01G040200	AT1G10360.1	ATGSTU18,GST29,GSTU18	glutathione S-transferase TAU 18	CDS	18	3	0	0	0	0	3	3	40	0.281957	0	0	0	0	0.30029	0.48447	7.57528
Chr01	4346807	4346807	1	+	2.66982	4346807	Chr01:4346807-4346807;+	2	Glyma.01G040200.1	Glyma.01G040200	AT1G10360.1	ATGSTU18,GST29,GSTU18	glutathione S-transferase TAU 18	CDS	0	14	0	0	0	0	0	0	8	1.3158	0	0	0	0	0	0	1.51506
Chr01	4353151	4353151	1	+	4.66404	4353151	Chr01:4353151-4353151;+	1	Glyma.01G040300.1;Glyma.01G040300.2	Glyma.01G040300	AT1G27150.1		Tetratricopeptide repeat (TPR)-like superfamily protein	promoter	0	1	17	2	0	1	9	0	1	0.0939856	3.24614	0.42124	0	0.324128	0.900869	0	0.189382
Chr01	4353187	4353214	28	+	39.9649	4353209	Chr01:4353187-4353214;+	7	Glyma.01G040300.1;Glyma.01G040300.2	Glyma.01G040300	AT1G27150.1		Tetratricopeptide repeat (TPR)-like superfamily protein	fiveUTR	15	75	29	7	0	36	53	50	24	7.04892	5.53753	1.47434	0	11.6686	5.30512	8.07449	4.54517
Chr01	4353239	4353239	1	+	1.04202	4353239	Chr01:4353239-4353239;+	1	Glyma.01G040300.1;Glyma.01G040300.2	Glyma.01G040300	AT1G27150.1		Tetratricopeptide repeat (TPR)-like superfamily protein	fiveUTR	0	12	0	0	0	0	0	0	0	1.12783	0	0	0	0	0	0	0
Chr01	4353580	4353580	1	+	5.25726	4353580	Chr01:4353580-4353580;+	1	Glyma.01G040300.1;Glyma.01G040300.2	Glyma.01G040300	AT1G27150.1		Tetratricopeptide repeat (TPR)-like superfamily protein	CDS	0	0	1	0	0	17	0	0	0	0	0.190949	0	0	5.51018	0	0	0
Chr01	4353707	4353707	1	+	1.04202	4353707	Chr01:4353707-4353707;+	1	Glyma.01G040300.1;Glyma.01G040300.2	Glyma.01G040300	AT1G27150.1		Tetratricopeptide repeat (TPR)-like superfamily protein	intron	0	12	0	0	0	0	0	0	0	1.12783	0	0	0	0	0	0	0
Chr01	4369878	4369888	11	+	125.443	4369882	Chr01:4369878-4369888;+	8	Glyma.01G040400.1	Glyma.01G040400	AT1G27100.1		Actin cross-linking protein	promoter	0	12	218	272	110	7	91	11	28	1.12783	41.627	57.2886	21.8996	2.2689	9.10879	1.77639	5.30269
Chr01	4369917	4369935	19	+	102.716	4369925	Chr01:4369917-4369935;+	8	Glyma.01G040400.1	Glyma.01G040400	AT1G27100.1		Actin cross-linking protein	promoter	2	30	133	283	46	24	65	8	17	2.81957	25.3963	59.6054	9.15802	7.77908	6.50628	1.29192	3.21949
Chr01	4369968	4369968	1	+	1.56363	4369968	Chr01:4369968-4369968;+	1	Glyma.01G040400.1	Glyma.01G040400	AT1G27100.1		Actin cross-linking protein	CDS	0	0	9	0	0	0	0	0	0	0	1.71854	0	0	0	0	0	0
Chr01	4375867	4375867	1	+	4.83629	4375867	Chr01:4375867-4375867;+	1	Glyma.01G040400.1	Glyma.01G040400	AT1G27100.1		Actin cross-linking protein	intron	0	0	0	0	26	0	0	0	0	0	0	0	5.17627	0	0	0	0
Chr01	4375900	4375900	1	+	5.20831	4375900	Chr01:4375900-4375900;+	1	Glyma.01G040400.1	Glyma.01G040400	AT1G27100.1		Actin cross-linking protein	intron	0	0	0	0	28	0	0	0	0	0	0	0	5.57445	0	0	0	0
Chr01	4376009	4376019	11	+	40.4127	4376009	Chr01:4376009-4376019;+	5	Glyma.01G040400.1	Glyma.01G040400	AT1G27100.1		Actin cross-linking protein	intron	0	22	24	32	135	7	8	3	1	2.06768	4.58279	6.73984	26.8768	2.2689	0.800772	0.48447	0.189382
Chr01	4376261	4376261	1	+	1.48809	4376261	Chr01:4376261-4376261;+	1	Glyma.01G040400.1	Glyma.01G040400	AT1G27100.1		Actin cross-linking protein	CDS	0	0	0	0	8	0	0	0	0	0	0	0	1.5927	0	0	0	0
Chr01	4376369	4376373	5	+	2.79062	4376373	Chr01:4376369-4376373;+	2	Glyma.01G040400.1	Glyma.01G040400	AT1G27100.1		Actin cross-linking protein	CDS	4	15	0	0	8	0	0	0	0	1.40978	0	0	1.5927	0	0	0	0
Chr01	4376442	4376442	1	+	7.81247	4376442	Chr01:4376442-4376442;+	1	Glyma.01G040400.1	Glyma.01G040400	AT1G27100.1		Actin cross-linking protein	CDS	0	0	0	0	42	0	0	0	0	0	0	0	8.36167	0	0	0	0
Chr01	4376487	4376487	1	+	1.98796	4376487	Chr01:4376487-4376487;+	1	Glyma.01G040400.1	Glyma.01G040400	AT1G27100.1		Actin cross-linking protein	CDS	0	0	8	0	0	2	0	0	0	0	1.5276	0	0	0.648256	0	0	0
Chr01	4376566	4376566	1	+	11.9914	4376566	Chr01:4376566-4376566;+	1	Glyma.01G040400.1	Glyma.01G040400	AT1G27100.1		Actin cross-linking protein	CDS	0	0	0	0	64	0	1	0	0	0	0	0	12.7416	0	0.100097	0	0
Chr01	4377067	4377067	1	+	1.3865	4377067	Chr01:4377067-4377067;+	1	Glyma.01G040400.1	Glyma.01G040400	AT1G27100.1		Actin cross-linking protein	intron	0	0	0	0	0	0	16	0	0	0	0	0	0	0	1.60154	0	0
Chr01	4381246	4381246	1	+	6.9071	4381246	Chr01:4381246-4381246;+	1	Glyma.01G040500.1	Glyma.01G040500	AT2G02590.1			CDS	0	0	0	0	0	0	0	0	38	0	0	0	0	0	0	0	7.19651
Chr01	4389348	4389348	1	+	1.91111	4389348	Chr01:4389348-4389348;+	1	Glyma.01G040600.1	Glyma.01G040600	AT1G10350.1		DNAJ heat shock family protein	promoter	0	0	11	0	0	0	0	0	0	0	2.10044	0	0	0	0	0	0
Chr01	4389452	4389454	3	+	17.9692	4389452	Chr01:4389452-4389454;+	4	Glyma.01G040600.1	Glyma.01G040600	AT1G10350.1		DNAJ heat shock family protein	promoter	0	3	3	18	49	0	24	0	15	0.281957	0.572848	3.79116	9.75528	0	2.40232	0	2.84073
Chr01	4389508	4389522	15	+	10.608	4389508	Chr01:4389508-4389522;+	3	Glyma.01G040600.1	Glyma.01G040600	AT1G10350.1		DNAJ heat shock family protein	promoter	10	0	7	14	2	1	0	0	34	0	1.33665	2.94868	0.398175	0.324128	0	0	6.43898
Chr01	4389550	4389550	1	+	3.41897	4389550	Chr01:4389550-4389550;+	1	Glyma.01G040600.1	Glyma.01G040600	AT1G10350.1		DNAJ heat shock family protein	fiveUTR	0	0	4	9	4	0	4	0	0	0	0.763798	1.89558	0.79635	0	0.400386	0	0
Chr01	4389571	4389613	43	+	61.092	4389613	Chr01:4389571-4389613;+	6	Glyma.01G040600.1	Glyma.01G040600	AT1G10350.1		DNAJ heat shock family protein	fiveUTR	36	78	52	138	32	35	42	0	1	7.33088	9.92937	29.0655	6.3708	11.3445	4.20405	0	0.189382
Chr01	4389841	4389841	1	+	1.99942	4389841	Chr01:4389841-4389841;+	1	Glyma.01G040600.1	Glyma.01G040600	AT1G10350.1		DNAJ heat shock family protein	CDS	0	0	0	0	0	0	0	0	11	0	0	0	0	0	0	0	2.0832
Chr01	4390923	4390923	1	+	2.25858	4390923	Chr01:4390923-4390923;+	1	Glyma.01G040600.1	Glyma.01G040600	AT1G10350.1		DNAJ heat shock family protein	intron	0	0	13	0	0	0	0	0	0	0	2.48234	0	0	0	0	0	0
Chr01	4485010	4485010	1	+	3.16219	4485010	Chr01:4485010-4485010;+	1	Glyma.01G041500.1;Glyma.01G041500.2	Glyma.01G041500	AT1G27070.1		5\'-AMP-activated protein kinase-related	promoter	0	0	0	0	17	0	0	0	0	0	0	0	3.38449	0	0	0	0
Chr01	4485056	4485056	1	+	1.33618	4485056	Chr01:4485056-4485056;+	1	Glyma.01G041500.1;Glyma.01G041500.2	Glyma.01G041500	AT1G27070.1		5\'-AMP-activated protein kinase-related	promoter	0	0	0	0	0	0	0	9	0	0	0	0	0	0	0	1.45341	0
Chr01	4485161	4485161	1	+	5.22895	4485161	Chr01:4485161-4485161;+	2	Glyma.01G041500.1;Glyma.01G041500.2	Glyma.01G041500	AT1G27070.1		5\'-AMP-activated protein kinase-related	fiveUTR	0	0	0	0	0	0	10	0	24	0	0	0	0	0	1.00097	0	4.54517
Chr01	4485218	4485237	20	+	2.32266	4485218	Chr01:4485218-4485237;+	2	Glyma.01G041500.1;Glyma.01G041500.2	Glyma.01G041500	AT1G27070.1		5\'-AMP-activated protein kinase-related	fiveUTR	19	0	0	0	0	4	13	0	0	0	0	0	0	1.29651	1.30126	0	0
Chr01	4639110	4639120	11	+	6.88174	4639110	Chr01:4639110-4639120;+	1	Glyma.01G042400.2;Glyma.01G042400.3;Glyma.01G042400.4;Glyma.01G042400.1;Glyma.01G042400.5	Glyma.01G042400	AT5G15080.1		Protein kinase superfamily protein	promoter	10	0	0	0	0	0	6	0	35	0	0	0	0	0	0.600579	0	6.62837
Chr01	4639149	4639149	1	+	4.03562	4639149	Chr01:4639149-4639149;+	2	Glyma.01G042400.2;Glyma.01G042400.3;Glyma.01G042400.4;Glyma.01G042400.1;Glyma.01G042400.5	Glyma.01G042400	AT5G15080.1		Protein kinase superfamily protein	promoter	0	1	0	3	0	0	21	7	3	0.0939856	0	0.63186	0	0	2.10203	1.13043	0.568146
Chr01	4639189	4639189	1	+	1.47316	4639189	Chr01:4639189-4639189;+	1	Glyma.01G042400.2;Glyma.01G042400.3;Glyma.01G042400.4;Glyma.01G042400.1;Glyma.01G042400.5	Glyma.01G042400	AT5G15080.1		Protein kinase superfamily protein	promoter	0	0	0	0	0	0	17	0	0	0	0	0	0	0	1.70164	0	0
Chr01	4639274	4639385	112	+	643.301	4639360	Chr01:4639274-4639385;+	8	Glyma.01G042400.2;Glyma.01G042400.3;Glyma.01G042400.4;Glyma.01G042400.1;Glyma.01G042400.5	Glyma.01G042400	AT5G15080.1		Protein kinase superfamily protein	promoter	36	453	260	55	383	701	1097	807	292	42.5755	49.6468	11.5841	76.2505	227.214	109.806	130.322	55.2995
Chr01	4639412	4639412	1	+	1.21319	4639412	Chr01:4639412-4639412;+	1	Glyma.01G042400.2;Glyma.01G042400.3;Glyma.01G042400.4;Glyma.01G042400.1;Glyma.01G042400.5	Glyma.01G042400	AT5G15080.1		Protein kinase superfamily protein	fiveUTR	0	0	0	0	0	0	14	0	0	0	0	0	0	0	1.40135	0	0
Chr01	4639433	4639448	16	+	4.92777	4639433	Chr01:4639433-4639448;+	2	Glyma.01G042400.2;Glyma.01G042400.3;Glyma.01G042400.4;Glyma.01G042400.1;Glyma.01G042400.5	Glyma.01G042400	AT5G15080.1		Protein kinase superfamily protein	fiveUTR	0	0	7	0	0	0	0	25	0	0	1.33665	0	0	0	0	4.03725	0
Chr01	4641134	4641134	1	+	1.03988	4641134	Chr01:4641134-4641134;+	1	Glyma.01G042400.2;Glyma.01G042400.3;Glyma.01G042400.4;Glyma.01G042400.1;Glyma.01G042400.5	Glyma.01G042400	AT5G15080.1		Protein kinase superfamily protein	CDS	0	0	0	0	0	0	12	0	0	0	0	0	0	0	1.20116	0	0
Chr01	4641323	4641323	1	+	1.78157	4641323	Chr01:4641323-4641323;+	1	Glyma.01G042400.2;Glyma.01G042400.3;Glyma.01G042400.4;Glyma.01G042400.1;Glyma.01G042400.5	Glyma.01G042400	AT5G15080.1		Protein kinase superfamily protein	intron	0	0	0	0	0	0	0	12	0	0	0	0	0	0	0	1.93788	0
Chr01	4642925	4642925	1	+	1.48464	4642925	Chr01:4642925-4642925;+	1	Glyma.01G042400.2;Glyma.01G042400.3;Glyma.01G042400.4;Glyma.01G042400.1;Glyma.01G042400.5	Glyma.01G042400	AT5G15080.1		Protein kinase superfamily protein	CDS	0	0	0	0	0	0	0	10	0	0	0	0	0	0	0	1.6149	0
Chr01	4649886	4649886	1	+	1.09059	4649886	Chr01:4649886-4649886;+	1	Glyma.01G042600.1	Glyma.01G042600	AT5G62740.1	ATHIR1,HIR1	SPFH/Band 7/PHB domain-containing membrane-associated protein family	proximal	0	0	0	0	0	0	0	0	6	0	0	0	0	0	0	0	1.13629
Chr01	4664874	4664901	28	+	248.097	4664894	Chr01:4664874-4664901;+	1	Glyma.01G042700.1	Glyma.01G042700	AT1G14420.1	AT59	Pectate lyase family protein	promoter	3	0	1428	0	0	0	0	0	0	0	272.676	0	0	0	0	0	0
Chr01	4664927	4664927	1	+	3.12727	4664927	Chr01:4664927-4664927;+	1	Glyma.01G042700.1	Glyma.01G042700	AT1G14420.1	AT59	Pectate lyase family protein	promoter	0	0	18	0	0	0	0	0	0	0	3.43709	0	0	0	0	0	0
Chr01	4665568	4665568	1	+	1.3899	4665568	Chr01:4665568-4665568;+	1	Glyma.01G042700.1	Glyma.01G042700	AT1G14420.1	AT59	Pectate lyase family protein	CDS	0	0	8	0	0	0	0	0	0	0	1.5276	0	0	0	0	0	0
Chr01	4665616	4665616	1	+	3.12727	4665616	Chr01:4665616-4665616;+	1	Glyma.01G042700.1	Glyma.01G042700	AT1G14420.1	AT59	Pectate lyase family protein	CDS	0	0	18	0	0	0	0	0	0	0	3.43709	0	0	0	0	0	0
Chr01	4683301	4683320	20	+	7.65226	4683301	Chr01:4683301-4683320;+	3	Glyma.01G043000.1;Glyma.01G043000.2	Glyma.01G043000	AT1G14410.1	ATWHY1,PTAC1,WHY1	ssDNA-binding transcriptional regulator	promoter	19	0	0	0	0	4	0	19	20	0	0	0	0	1.29651	0	3.06831	3.78764
Chr01	4708058	4708058	1	+	8.69321	4708058	Chr01:4708058-4708058;+	3	Glyma.01G043300.1;Glyma.01G043300.2	Glyma.01G043300	AT5G15130.1	ATWRKY72,WRKY72	WRKY DNA-binding protein 72	promoter	0	0	7	33	8	0	0	0	0	0	1.33665	6.95046	1.5927	0	0	0	0
Chr01	4728499	4728513	15	+	11.5504	4728505	Chr01:4728499-4728513;+	3	Glyma.01G043400.2;Glyma.01G043400.3;Glyma.01G043400.4;Glyma.01G043400.5;Glyma.01G043400.1;Glyma.01G043400.6	Glyma.01G043400	AT1G69800.2		Cystathionine beta-synthase (CBS) protein	promoter	0	0	0	1	17	6	74	0	0	0	0	0.21062	3.38449	1.94477	7.40714	0	0
Chr01	4728543	4728590	48	+	57.9847	4728569	Chr01:4728543-4728590;+	1	Glyma.01G043400.2;Glyma.01G043400.3;Glyma.01G043400.4;Glyma.01G043400.5;Glyma.01G043400.1;Glyma.01G043400.6	Glyma.01G043400	AT1G69800.2		Cystathionine beta-synthase (CBS) protein	promoter	10	0	0	0	308	0	8	0	0	0	0	0	61.3189	0	0.800772	0	0
Chr01	4728626	4728626	1	+	4.46427	4728626	Chr01:4728626-4728626;+	1	Glyma.01G043400.2;Glyma.01G043400.3;Glyma.01G043400.4;Glyma.01G043400.5;Glyma.01G043400.1;Glyma.01G043400.6	Glyma.01G043400	AT1G69800.2		Cystathionine beta-synthase (CBS) protein	promoter	0	0	0	0	24	0	0	0	0	0	0	0	4.7781	0	0	0	0
Chr01	4729996	4729996	1	+	1.48809	4729996	Chr01:4729996-4729996;+	1	Glyma.01G043400.2;Glyma.01G043400.3;Glyma.01G043400.4;Glyma.01G043400.5;Glyma.01G043400.1;Glyma.01G043400.6	Glyma.01G043400	AT1G69800.2		Cystathionine beta-synthase (CBS) protein	CDS	0	0	0	0	8	0	0	0	0	0	0	0	1.5927	0	0	0	0
Chr01	4730161	4730161	1	+	1.6741	4730161	Chr01:4730161-4730161;+	1	Glyma.01G043400.2;Glyma.01G043400.3;Glyma.01G043400.4;Glyma.01G043400.5;Glyma.01G043400.1;Glyma.01G043400.6	Glyma.01G043400	AT1G69800.2		Cystathionine beta-synthase (CBS) protein	CDS	0	0	0	0	9	0	0	0	0	0	0	0	1.79179	0	0	0	0
Chr01	4751406	4751406	1	+	6.61217	4751406	Chr01:4751406-4751406;+	2	Glyma.01G043600.2;Glyma.01G043600.1;Glyma.01G043600.3	Glyma.01G043600	AT2G02760.1	ATUBC2,UBC2	ubiquiting-conjugating enzyme 2	proximal	0	3	0	18	14	1	0	0	1	0.281957	0	3.79116	2.78722	0.324128	0	0	0.189382
Chr01	4772103	4772106	4	+	15.7591	4772103	Chr01:4772103-4772106;+	3	Glyma.01G043800.2;Glyma.01G043800.1;Glyma.01G043800.3	Glyma.01G043800	AT1G14380.3	IQD28	IQ-domain 28	promoter	0	0	4	11	59	7	0	0	0	0	0.763798	2.31682	11.7462	2.2689	0	0	0
Chr01	4772137	4772137	1	+	2.96313	4772137	Chr01:4772137-4772137;+	2	Glyma.01G043800.2;Glyma.01G043800.1;Glyma.01G043800.3	Glyma.01G043800	AT1G14380.3	IQD28	IQ-domain 28	promoter	0	0	0	8	3	0	11	0	0	0	0	1.68496	0.597262	0	1.10106	0	0
Chr01	4772208	4772208	1	+	2.68082	4772208	Chr01:4772208-4772208;+	1	Glyma.01G043800.2;Glyma.01G043800.1;Glyma.01G043800.3	Glyma.01G043800	AT1G14380.3	IQD28	IQ-domain 28	promoter	0	0	0	4	0	0	2	12	0	0	0	0.84248	0	0	0.200193	1.93788	0
Chr01	4772250	4772250	1	+	1.29922	4772250	Chr01:4772250-4772250;+	1	Glyma.01G043800.2;Glyma.01G043800.1;Glyma.01G043800.3	Glyma.01G043800	AT1G14380.3	IQD28	IQ-domain 28	fiveUTR	0	0	0	0	0	0	3	7	0	0	0	0	0	0	0.30029	1.13043	0
Chr01	4772309	4772309	1	+	1.9931	4772309	Chr01:4772309-4772309;+	1	Glyma.01G043800.2;Glyma.01G043800.1;Glyma.01G043800.3	Glyma.01G043800	AT1G14380.3	IQD28	IQ-domain 28	fiveUTR	0	0	0	0	0	0	23	0	0	0	0	0	0	0	2.30222	0	0
Chr01	4772390	4772390	1	+	1.47316	4772390	Chr01:4772390-4772390;+	1	Glyma.01G043800.2;Glyma.01G043800.1;Glyma.01G043800.3	Glyma.01G043800	AT1G14380.3	IQD28	IQ-domain 28	fiveUTR	0	0	0	0	0	0	17	0	0	0	0	0	0	0	1.70164	0	0
Chr01	4772416	4772416	1	+	1.73313	4772416	Chr01:4772416-4772416;+	1	Glyma.01G043800.2;Glyma.01G043800.1;Glyma.01G043800.3	Glyma.01G043800	AT1G14380.3	IQD28	IQ-domain 28	intron	0	0	0	0	0	0	20	0	0	0	0	0	0	0	2.00193	0	0
Chr01	4772888	4772888	1	+	1.18772	4772888	Chr01:4772888-4772888;+	1	Glyma.01G043800.2;Glyma.01G043800.1;Glyma.01G043800.3	Glyma.01G043800	AT1G14380.3	IQD28	IQ-domain 28	intron	0	0	0	0	0	0	0	8	0	0	0	0	0	0	0	1.29192	0
Chr01	4872750	4872750	1	+	1.30253	4872750	Chr01:4872750-4872750;+	1	Glyma.01G044200.1	Glyma.01G044200	AT1G14360.1	ATUTR3,UTR3	UDP-galactose transporter 3	promoter	0	15	0	0	0	0	0	0	0	1.40978	0	0	0	0	0	0	0
Chr01	4872784	4872784	1	+	8.93465	4872784	Chr01:4872784-4872784;+	4	Glyma.01G044200.1	Glyma.01G044200	AT1G14360.1	ATUTR3,UTR3	UDP-galactose transporter 3	promoter	0	14	6	4	11	3	1	16	3	1.3158	1.1457	0.84248	2.18996	0.972385	0.100097	2.58384	0.568146
Chr01	4877193	4877193	1	+	2.77873	4877193	Chr01:4877193-4877193;+	1	Glyma.01G044400.1	Glyma.01G044400				proximal	0	32	0	0	0	0	0	0	0	3.00754	0	0	0	0	0	0	0
Chr01	4906443	4906443	1	+	3.12868	4906443	Chr01:4906443-4906443;+	2	NA	NA				intergenic	0	1	6	0	0	0	0	0	11	0.0939856	1.1457	0	0	0	0	0	2.0832
Chr01	5041417	5041426	10	+	3.90623	5041417	Chr01:5041417-5041426;+	1	Glyma.01G045000.1	Glyma.01G045000				CDS	9	0	0	0	21	0	0	0	0	0	0	0	4.18084	0	0	0	0
Chr01	5041459	5041459	1	+	1.6741	5041459	Chr01:5041459-5041459;+	1	Glyma.01G045000.1	Glyma.01G045000				CDS	0	0	0	0	9	0	0	0	0	0	0	0	1.79179	0	0	0	0
Chr01	5042531	5042533	3	+	3.16219	5042531	Chr01:5042531-5042533;+	1	NA	NA				intergenic	2	0	0	0	17	0	0	0	0	0	0	0	3.38449	0	0	0	0
Chr01	5059844	5059844	1	+	3.24802	5059844	Chr01:5059844-5059844;+	2	Glyma.01G045100.1;Glyma.01G045100.2	Glyma.01G045100	AT2G02870.3		Galactose oxidase/kelch repeat superfamily protein	promoter	0	0	8	2	0	5	0	0	0	0	1.5276	0.42124	0	1.62064	0	0	0
Chr01	5059871	5059894	24	+	14.241	5059894	Chr01:5059871-5059894;+	2	Glyma.01G045100.1;Glyma.01G045100.2	Glyma.01G045100	AT2G02870.3		Galactose oxidase/kelch repeat superfamily protein	promoter	4	1	55	3	19	0	6	0	0	0.0939856	10.5022	0.63186	3.78266	0	0.600579	0	0
Chr01	5059916	5059988	73	+	369.824	5059939	Chr01:5059916-5059988;+	8	Glyma.01G045100.1;Glyma.01G045100.2	Glyma.01G045100	AT2G02870.3		Galactose oxidase/kelch repeat superfamily protein	promoter	9	348	987	191	142	61	518	264	26	32.707	188.467	40.2284	28.2704	19.7718	51.85	42.6333	4.92393
Chr01	5060128	5060157	30	+	5.82648	5060146	Chr01:5060128-5060157;+	3	Glyma.01G045100.1;Glyma.01G045100.2	Glyma.01G045100	AT2G02870.3		Galactose oxidase/kelch repeat superfamily protein	fiveUTR	29	24	3	0	8	0	20	0	0	2.25566	0.572848	0	1.5927	0	2.00193	0	0
Chr01	5060215	5060215	1	+	1.54275	5060215	Chr01:5060215-5060215;+	1	Glyma.01G045100.1;Glyma.01G045100.2	Glyma.01G045100	AT2G02870.3		Galactose oxidase/kelch repeat superfamily protein	fiveUTR	0	0	0	0	0	4	4	0	0	0	0	0	0	1.29651	0.400386	0	0
Chr01	5060547	5060549	3	+	10.4796	5060547	Chr01:5060547-5060549;+	4	Glyma.01G045100.1;Glyma.01G045100.2	Glyma.01G045100	AT2G02870.3		Galactose oxidase/kelch repeat superfamily protein	intron	2	45	8	0	2	10	21	0	0	4.22935	1.5276	0	0.398175	3.24128	2.10203	0	0
Chr01	5060734	5060734	1	+	1.04242	5060734	Chr01:5060734-5060734;+	1	Glyma.01G045100.1;Glyma.01G045100.2	Glyma.01G045100	AT2G02870.3		Galactose oxidase/kelch repeat superfamily protein	intron	0	0	6	0	0	0	0	0	0	0	1.1457	0	0	0	0	0	0
Chr01	5060788	5060788	1	+	1.48809	5060788	Chr01:5060788-5060788;+	1	Glyma.01G045100.1;Glyma.01G045100.2	Glyma.01G045100	AT2G02870.3		Galactose oxidase/kelch repeat superfamily protein	intron	0	0	0	0	8	0	0	0	0	0	0	0	1.5927	0	0	0	0
Chr01	5060878	5060878	1	+	2.86501	5060878	Chr01:5060878-5060878;+	1	Glyma.01G045100.1;Glyma.01G045100.2	Glyma.01G045100	AT2G02870.3		Galactose oxidase/kelch repeat superfamily protein	fiveUTR	0	0	1	0	0	9	0	0	0	0	0.190949	0	0	2.91715	0	0	0
Chr01	5061078	5061078	1	+	1.60259	5061078	Chr01:5061078-5061078;+	1	Glyma.01G045100.1;Glyma.01G045100.2	Glyma.01G045100	AT2G02870.3		Galactose oxidase/kelch repeat superfamily protein	CDS	0	0	0	0	0	0	0	1	8	0	0	0	0	0	0	0.16149	1.51506
Chr01	5061193	5061193	1	+	3.47474	5061193	Chr01:5061193-5061193;+	1	Glyma.01G045100.1;Glyma.01G045100.2	Glyma.01G045100	AT2G02870.3		Galactose oxidase/kelch repeat superfamily protein	CDS	0	0	20	0	0	0	0	0	0	0	3.81899	0	0	0	0	0	0
Chr01	5061258	5061258	1	+	2.25858	5061258	Chr01:5061258-5061258;+	1	Glyma.01G045100.1;Glyma.01G045100.2	Glyma.01G045100	AT2G02870.3		Galactose oxidase/kelch repeat superfamily protein	CDS	0	0	13	0	0	0	0	0	0	0	2.48234	0	0	0	0	0	0
Chr01	5061444	5061444	1	+	1.03988	5061444	Chr01:5061444-5061444;+	1	Glyma.01G045100.1;Glyma.01G045100.2	Glyma.01G045100	AT2G02870.3		Galactose oxidase/kelch repeat superfamily protein	CDS	0	0	0	0	0	0	12	0	0	0	0	0	0	0	1.20116	0	0
Chr01	5061533	5061533	1	+	1.21616	5061533	Chr01:5061533-5061533;+	1	Glyma.01G045100.1;Glyma.01G045100.2	Glyma.01G045100	AT2G02870.3		Galactose oxidase/kelch repeat superfamily protein	CDS	0	0	7	0	0	0	0	0	0	0	1.33665	0	0	0	0	0	0
Chr01	5061606	5061606	1	+	2.34456	5061606	Chr01:5061606-5061606;+	1	Glyma.01G045100.1;Glyma.01G045100.2	Glyma.01G045100	AT2G02870.3		Galactose oxidase/kelch repeat superfamily protein	CDS	0	27	0	0	0	0	0	0	0	2.53761	0	0	0	0	0	0	0
Chr01	5061650	5061650	1	+	1.3899	5061650	Chr01:5061650-5061650;+	1	Glyma.01G045100.1;Glyma.01G045100.2	Glyma.01G045100	AT2G02870.3		Galactose oxidase/kelch repeat superfamily protein	CDS	0	0	8	0	0	0	0	0	0	0	1.5276	0	0	0	0	0	0
Chr01	5062062	5062064	3	+	4.78815	5062064	Chr01:5062062-5062064;+	2	Glyma.01G045100.1;Glyma.01G045100.2	Glyma.01G045100	AT2G02870.3		Galactose oxidase/kelch repeat superfamily protein	CDS	2	1	14	11	1	0	1	0	0	0.0939856	2.67329	2.31682	0.199087	0	0.100097	0	0
Chr01	5062356	5062356	1	+	1.21616	5062356	Chr01:5062356-5062356;+	1	Glyma.01G045100.1;Glyma.01G045100.2	Glyma.01G045100	AT2G02870.3		Galactose oxidase/kelch repeat superfamily protein	CDS	0	0	7	0	0	0	0	0	0	0	1.33665	0	0	0	0	0	0
Chr01	5062474	5062474	1	+	1.30208	5062474	Chr01:5062474-5062474;+	1	Glyma.01G045100.1;Glyma.01G045100.2	Glyma.01G045100	AT2G02870.3		Galactose oxidase/kelch repeat superfamily protein	CDS	0	0	0	0	7	0	0	0	0	0	0	0	1.39361	0	0	0	0
Chr01	5106176	5106179	4	+	36.4975	5106179	Chr01:5106176-5106179;+	5	Glyma.01G045200.1	Glyma.01G045200	AT1G26920.1			fiveUTR	3	67	78	13	0	6	2	85	1	6.29704	14.8941	2.73806	0	1.94477	0.200193	13.7266	0.189382
Chr01	5106263	5106263	1	+	1.56363	5106263	Chr01:5106263-5106263;+	1	Glyma.01G045200.1	Glyma.01G045200	AT1G26920.1			fiveUTR	0	0	9	0	0	0	0	0	0	0	1.71854	0	0	0	0	0	0
Chr01	5132695	5132695	1	+	17.7885	5132695	Chr01:5132695-5132695;+	6	Glyma.01G045300.1;Glyma.01G045300.2	Glyma.01G045300	AT2G02880.1		mucin-related	promoter	0	12	24	12	0	8	76	1	7	1.12783	4.58279	2.52744	0	2.59303	7.60734	0.16149	1.32567
Chr01	5132716	5132724	9	+	10.669	5132724	Chr01:5132716-5132724;+	3	Glyma.01G045300.1;Glyma.01G045300.2	Glyma.01G045300	AT2G02880.1		mucin-related	promoter	0	43	2	2	0	0	29	25	0	4.04138	0.381899	0.42124	0	0	2.9028	4.03725	0
Chr01	5132749	5132777	29	+	73.9526	5132757	Chr01:5132749-5132777;+	8	Glyma.01G045300.1;Glyma.01G045300.2	Glyma.01G045300	AT2G02880.1		mucin-related	promoter	9	69	62	11	58	9	143	102	78	6.48501	11.8389	2.31682	11.5471	2.91715	14.3138	16.472	14.7718
Chr01	5132833	5132840	8	+	9.66984	5132840	Chr01:5132833-5132840;+	3	Glyma.01G045300.1;Glyma.01G045300.2	Glyma.01G045300	AT2G02880.1		mucin-related	CDS	2	2	17	2	0	2	17	24	3	0.187971	3.24614	0.42124	0	0.648256	1.70164	3.87576	0.568146
Chr01	5134701	5134701	1	+	1.4762	5134701	Chr01:5134701-5134701;+	1	Glyma.01G045300.1;Glyma.01G045300.2	Glyma.01G045300	AT2G02880.1		mucin-related	CDS	0	17	0	0	0	0	0	0	0	1.59776	0	0	0	0	0	0	0
Chr01	5318429	5318431	3	+	11.4965	5318429	Chr01:5318429-5318431;+	4	Glyma.01G046000.2;Glyma.01G046000.1	Glyma.01G046000	AT2G46210.1		Fatty acid/sphingolipid desaturase	fiveUTR	2	18	2	3	20	2	20	3	14	1.69174	0.381899	0.63186	3.98175	0.648256	2.00193	0.48447	2.65135
Chr01	5318499	5318510	12	+	11.5696	5318510	Chr01:5318499-5318510;+	3	Glyma.01G046000.2;Glyma.01G046000.1	Glyma.01G046000	AT2G46210.1		Fatty acid/sphingolipid desaturase	fiveUTR	3	0	24	4	0	0	0	7	31	0	4.58279	0.84248	0	0	0	1.13043	5.87084
Chr01	5318550	5318575	26	+	208.576	5318553	Chr01:5318550-5318575;+	7	Glyma.01G046000.2;Glyma.01G046000.1	Glyma.01G046000	AT2G46210.1		Fatty acid/sphingolipid desaturase	fiveUTR	2	532	97	88	3	38	372	252	264	50.0004	18.5221	18.5345	0.597262	12.3169	37.2359	40.6955	49.9968
Chr01	5318631	5318647	17	+	8.59569	5318647	Chr01:5318631-5318647;+	3	Glyma.01G046000.2;Glyma.01G046000.1	Glyma.01G046000	AT2G46210.1		Fatty acid/sphingolipid desaturase	fiveUTR	16	0	15	2	20	0	22	0	0	0	2.86424	0.42124	3.98175	0	2.20212	0	0
Chr01	5318720	5318720	1	+	1.99364	5318720	Chr01:5318720-5318720;+	1	Glyma.01G046000.2;Glyma.01G046000.1	Glyma.01G046000	AT2G46210.1		Fatty acid/sphingolipid desaturase	fiveUTR	0	3	0	0	0	0	20	0	0	0.281957	0	0	0	0	2.00193	0	0
Chr01	5320074	5320074	1	+	2.23213	5320074	Chr01:5320074-5320074;+	1	Glyma.01G046000.2;Glyma.01G046000.1	Glyma.01G046000	AT2G46210.1		Fatty acid/sphingolipid desaturase	CDS	0	0	0	0	12	0	0	0	0	0	0	0	2.38905	0	0	0	0
Chr01	5347853	5347857	5	+	3.84869	5347853	Chr01:5347853-5347857;+	2	NA	NA				intergenic	4	0	1	10	10	0	0	0	0	0	0.190949	2.1062	1.99087	0	0	0	0
Chr01	5347884	5347913	30	+	44.2965	5347898	Chr01:5347884-5347913;+	2	NA	NA				intergenic	0	0	1	197	45	0	0	0	0	0	0.190949	41.4921	8.95893	0	0	0	0
Chr01	5347937	5347967	31	+	19.8221	5347948	Chr01:5347937-5347967;+	3	NA	NA				intergenic	19	0	1	88	10	0	0	0	10	0	0.190949	18.5345	1.99087	0	0	0	1.89382
Chr01	5347989	5347998	10	+	4.60048	5347998	Chr01:5347989-5347998;+	2	NA	NA				intergenic	9	0	0	11	14	0	0	0	0	0	0	2.31682	2.78722	0	0	0	0
Chr01	5349651	5349651	1	+	1.86011	5349651	Chr01:5349651-5349651;+	1	NA	NA				intergenic	0	0	0	0	10	0	0	0	0	0	0	0	1.99087	0	0	0	0
Chr01	5353492	5353495	4	+	39.4614	5353492	Chr01:5353492-5353495;+	5	Glyma.01G046400.1	Glyma.01G046400	AT1G26840.1	ATORC6,ORC6	origin recognition complex protein 6	promoter	3	104	4	18	0	1	48	65	68	9.77451	0.763798	3.79116	0	0.324128	4.80463	10.4968	12.878
Chr01	5353518	5353518	1	+	2.0785	5353518	Chr01:5353518-5353518;+	1	Glyma.01G046400.1	Glyma.01G046400	AT1G26840.1	ATORC6,ORC6	origin recognition complex protein 6	promoter	0	0	0	0	0	0	0	14	0	0	0	0	0	0	0	2.26086	0
Chr01	5362393	5362408	16	+	12.6021	5362407	Chr01:5362393-5362408;+	3	Glyma.01G046500.1	Glyma.01G046500	AT1G14290.1	SBH2	sphingoid base hydroxylase 2	fiveUTR	12	6	18	0	3	17	7	17	1	0.563914	3.43709	0	0.597262	5.51018	0.700676	2.74533	0.189382
Chr01	5362457	5362457	1	+	2.99491	5362457	Chr01:5362457-5362457;+	1	Glyma.01G046500.1	Glyma.01G046500	AT1G14290.1	SBH2	sphingoid base hydroxylase 2	fiveUTR	0	0	0	0	0	0	1	0	16	0	0	0	0	0	0.100097	0	3.03011
Chr01	5362503	5362550	48	+	81.9571	5362503	Chr01:5362503-5362550;+	5	Glyma.01G046500.1	Glyma.01G046500	AT1G14290.1	SBH2	sphingoid base hydroxylase 2	fiveUTR	16	10	17	14	389	5	6	7	1	0.939856	3.24614	2.94868	77.445	1.62064	0.600579	1.13043	0.189382
Chr01	5365088	5365088	1	+	1.6741	5365088	Chr01:5365088-5365088;+	1	Glyma.01G046500.1	Glyma.01G046500	AT1G14290.1	SBH2	sphingoid base hydroxylase 2	CDS	0	0	0	0	9	0	0	0	0	0	0	0	1.79179	0	0	0	0
Chr01	5379240	5379240	1	+	1.48809	5379240	Chr01:5379240-5379240;+	1	NA	NA				intergenic	0	0	0	0	8	0	0	0	0	0	0	0	1.5927	0	0	0	0
Chr01	5448322	5448322	1	+	1.0889	5448322	Chr01:5448322-5448322;+	1	Glyma.01G046800.1	Glyma.01G046800	AT1G26870.1	ANAC009,FEZ	NAC (No Apical Meristem) domain transcriptional regulator superfamily protein	promoter	0	0	0	6	0	0	0	0	0	0	0	1.26372	0	0	0	0	0
Chr01	5503639	5503651	13	+	4.34968	5503639	Chr01:5503639-5503651;+	1	Glyma.01G047100.1	Glyma.01G047100	AT2G02970.1		GDA1/CD39 nucleoside phosphatase family protein	fiveUTR	12	3	0	3	4	8	3	1	0	0.281957	0	0.63186	0.79635	2.59303	0.30029	0.16149	0
Chr01	5504008	5504008	1	+	1.49515	5504008	Chr01:5504008-5504008;+	1	Glyma.01G047100.1	Glyma.01G047100	AT2G02970.1		GDA1/CD39 nucleoside phosphatase family protein	CDS	0	0	0	0	0	5	0	0	0	0	0	0	0	1.62064	0	0	0
Chr01	5504116	5504128	13	+	8.15971	5504116	Chr01:5504116-5504128;+	3	Glyma.01G047100.1	Glyma.01G047100	AT2G02970.1		GDA1/CD39 nucleoside phosphatase family protein	CDS	12	4	3	7	1	6	31	3	5	0.375943	0.572848	1.47434	0.199087	1.94477	3.10299	0.48447	0.946909
Chr01	5505346	5505346	1	+	1.49515	5505346	Chr01:5505346-5505346;+	1	Glyma.01G047100.1	Glyma.01G047100	AT2G02970.1		GDA1/CD39 nucleoside phosphatase family protein	intron	0	0	0	0	0	5	0	0	0	0	0	0	0	1.62064	0	0	0
Chr01	5509279	5509279	1	+	1.63311	5509279	Chr01:5509279-5509279;+	1	Glyma.01G047100.1	Glyma.01G047100	AT2G02970.1		GDA1/CD39 nucleoside phosphatase family protein	intron	0	0	0	0	0	0	0	11	0	0	0	0	0	0	0	1.77639	0
Chr01	5515500	5515500	1	+	3.08768	5515500	Chr01:5515500-5515500;+	1	Glyma.01G047300.1	Glyma.01G047300	AT1G27090.1		glycine-rich protein	intron	0	15	2	0	0	1	8	3	0	1.40978	0.381899	0	0	0.324128	0.800772	0.48447	0
Chr01	5515522	5515565	44	+	76.6166	5515553	Chr01:5515522-5515565;+	8	Glyma.01G047300.1	Glyma.01G047300	AT1G27090.1		glycine-rich protein	intron	34	59	10	46	242	7	121	11	12	5.54515	1.90949	9.68851	48.1791	2.2689	12.1117	1.77639	2.27258
Chr01	5515596	5515596	1	+	1.93004	5515596	Chr01:5515596-5515596;+	1	Glyma.01G047300.1	Glyma.01G047300	AT1G27090.1		glycine-rich protein	intron	0	0	0	0	0	0	0	13	0	0	0	0	0	0	0	2.09937	0
Chr01	5543082	5543088	7	+	20.1418	5543088	Chr01:5543082-5543088;+	6	NA	NA				intergenic	0	21	25	22	4	6	35	4	21	1.9737	4.77373	4.63364	0.79635	1.94477	3.50338	0.64596	3.97702
Chr01	5543120	5543143	24	+	7.99669	5543138	Chr01:5543120-5543143;+	3	NA	NA				intergenic	14	41	10	4	9	1	0	0	0	3.85341	1.90949	0.84248	1.79179	0.324128	0	0	0
Chr01	5543212	5543215	4	+	2.3786	5543215	Chr01:5543212-5543215;+	2	NA	NA				intergenic	3	0	6	0	0	0	0	9	0	0	1.1457	0	0	0	0	1.45341	0
Chr01	5544117	5544117	1	+	2.25772	5544117	Chr01:5544117-5544117;+	1	NA	NA				intergenic	0	26	0	0	0	0	0	0	0	2.44363	0	0	0	0	0	0	0
Chr01	5549584	5549587	4	+	27.0874	5549584	Chr01:5549584-5549587;+	5	Glyma.01G047700.1	Glyma.01G047700	AT2G02960.1		RING/FYVE/PHD zinc finger superfamily protein	promoter	0	138	4	12	49	5	17	1	0	12.97	0.763798	2.52744	9.75528	1.62064	1.70164	0.16149	0
Chr01	5549614	5549649	36	+	79.5975	5549617	Chr01:5549614-5549649;+	7	Glyma.01G047700.1	Glyma.01G047700	AT2G02960.1		RING/FYVE/PHD zinc finger superfamily protein	promoter	11	75	41	52	102	2	129	143	25	7.04892	7.82892	10.9522	20.3069	0.648256	12.9125	23.0931	4.73455
Chr01	5549693	5549743	51	+	32.3289	5549730	Chr01:5549693-5549743;+	6	Glyma.01G047700.1	Glyma.01G047700	AT2G02960.1		RING/FYVE/PHD zinc finger superfamily protein	promoter	8	48	20	19	0	19	129	5	20	4.51131	3.81899	4.00178	0	6.15844	12.9125	0.807449	3.78764
Chr01	5549873	5549873	1	+	1.29985	5549873	Chr01:5549873-5549873;+	1	Glyma.01G047700.1	Glyma.01G047700	AT2G02960.1		RING/FYVE/PHD zinc finger superfamily protein	intron	0	0	0	0	0	0	15	0	0	0	0	0	0	0	1.50145	0	0
Chr01	5549908	5549908	1	+	2.80384	5549908	Chr01:5549908-5549908;+	1	Glyma.01G047700.1	Glyma.01G047700	AT2G02960.1		RING/FYVE/PHD zinc finger superfamily protein	fiveUTR	0	0	0	3	0	0	3	0	11	0	0	0.63186	0	0	0.30029	0	2.0832
Chr01	5550028	5550028	1	+	1.27236	5550028	Chr01:5550028-5550028;+	1	Glyma.01G047700.1	Glyma.01G047700	AT2G02960.1		RING/FYVE/PHD zinc finger superfamily protein	CDS	0	0	0	0	0	0	0	0	7	0	0	0	0	0	0	0	1.32567
Chr01	5550124	5550143	20	+	3.81324	5550143	Chr01:5550124-5550143;+	2	Glyma.01G047700.1	Glyma.01G047700	AT2G02960.1		RING/FYVE/PHD zinc finger superfamily protein	CDS	19	0	1	1	13	0	12	0	0	0	0.190949	0.21062	2.58814	0	1.20116	0	0
Chr01	5551076	5551076	1	+	1.04242	5551076	Chr01:5551076-5551076;+	1	Glyma.01G047700.1	Glyma.01G047700	AT2G02960.1		RING/FYVE/PHD zinc finger superfamily protein	intron	0	0	6	0	0	0	0	0	0	0	1.1457	0	0	0	0	0	0
Chr01	5552261	5552261	1	+	1.18772	5552261	Chr01:5552261-5552261;+	1	Glyma.01G047700.1	Glyma.01G047700	AT2G02960.1		RING/FYVE/PHD zinc finger superfamily protein	intron	0	0	0	0	0	0	0	8	0	0	0	0	0	0	0	1.29192	0
Chr01	5589579	5589619	41	+	12.969	5589619	Chr01:5589579-5589619;+	3	Glyma.01G048000.1;Glyma.01G048000.2	Glyma.01G048000	AT5G39785.1		Protein of unknown function (DUF1666)	promoter	21	19	13	0	0	2	0	57	0	1.78573	2.48234	0	0	0.648256	0	9.20492	0
Chr01	5597114	5597114	1	+	2.79017	5597114	Chr01:5597114-5597114;+	1	Glyma.01G048000.1;Glyma.01G048000.2	Glyma.01G048000	AT5G39785.1		Protein of unknown function (DUF1666)	fiveUTR	0	0	0	0	15	0	0	0	0	0	0	0	2.98631	0	0	0	0
Chr01	5597149	5597168	20	+	21.4115	5597162	Chr01:5597149-5597168;+	6	Glyma.01G048000.1;Glyma.01G048000.2	Glyma.01G048000	AT5G39785.1		Protein of unknown function (DUF1666)	fiveUTR	10	44	7	13	4	29	15	21	1	4.13537	1.33665	2.73806	0.79635	9.39972	1.50145	3.39129	0.189382
Chr01	5597203	5597203	1	+	1.93931	5597203	Chr01:5597203-5597203;+	1	Glyma.01G048000.1;Glyma.01G048000.2	Glyma.01G048000	AT5G39785.1		Protein of unknown function (DUF1666)	fiveUTR	0	1	0	4	0	0	13	0	0	0.0939856	0	0.84248	0	0	1.30126	0	0
Chr01	5597224	5597227	4	+	36.464	5597224	Chr01:5597224-5597227;+	5	Glyma.01G048000.1;Glyma.01G048000.2	Glyma.01G048000	AT5G39785.1		Protein of unknown function (DUF1666)	fiveUTR	3	3	58	67	0	28	44	12	0	0.281957	11.0751	14.1115	0	9.07559	4.40425	1.93788	0
Chr01	5597249	5597249	1	+	1.94055	5597249	Chr01:5597249-5597249;+	1	Glyma.01G048000.1;Glyma.01G048000.2	Glyma.01G048000	AT5G39785.1		Protein of unknown function (DUF1666)	fiveUTR	0	0	0	0	0	5	0	3	0	0	0	0	0	1.62064	0	0.48447	0
Chr01	5597284	5597291	8	+	111.177	5597287	Chr01:5597284-5597291;+	6	Glyma.01G048000.1;Glyma.01G048000.2	Glyma.01G048000	AT5G39785.1		Protein of unknown function (DUF1666)	fiveUTR	0	109	156	144	43	94	133	2	3	10.2444	29.7881	30.3293	8.56076	30.4681	13.3128	0.32298	0.568146
Chr01	5597314	5597314	1	+	2.77793	5597314	Chr01:5597314-5597314;+	1	Glyma.01G048000.1;Glyma.01G048000.2	Glyma.01G048000	AT5G39785.1		Protein of unknown function (DUF1666)	fiveUTR	0	0	0	0	0	9	1	0	0	0	0	0	0	2.91715	0.100097	0	0
Chr01	5597368	5597371	4	+	14.412	5597368	Chr01:5597368-5597371;+	4	Glyma.01G048000.1;Glyma.01G048000.2	Glyma.01G048000	AT5G39785.1		Protein of unknown function (DUF1666)	fiveUTR	0	0	1	31	8	16	27	0	0	0	0.190949	6.52922	1.5927	5.18605	2.70261	0	0
Chr01	5597457	5597457	1	+	4.48546	5597457	Chr01:5597457-5597457;+	1	Glyma.01G048000.1;Glyma.01G048000.2	Glyma.01G048000	AT5G39785.1		Protein of unknown function (DUF1666)	fiveUTR	0	0	0	0	0	15	0	0	0	0	0	0	0	4.86192	0	0	0
Chr01	5597643	5597643	1	+	1.90644	5597643	Chr01:5597643-5597643;+	1	Glyma.01G048000.1;Glyma.01G048000.2	Glyma.01G048000	AT5G39785.1		Protein of unknown function (DUF1666)	CDS	0	0	0	0	0	0	22	0	0	0	0	0	0	0	2.20212	0	0
Chr01	5598835	5598835	1	+	1.91038	5598835	Chr01:5598835-5598835;+	1	Glyma.01G048000.1;Glyma.01G048000.2	Glyma.01G048000	AT5G39785.1		Protein of unknown function (DUF1666)	CDS	0	22	0	0	0	0	0	0	0	2.06768	0	0	0	0	0	0	0
Chr01	5599282	5599282	1	+	1.95928	5599282	Chr01:5599282-5599282;+	1	Glyma.01G048000.1;Glyma.01G048000.2	Glyma.01G048000	AT5G39785.1		Protein of unknown function (DUF1666)	CDS	0	0	5	0	0	0	0	0	6	0	0.954747	0	0	0	0	0	1.13629
Chr01	5600443	5600443	1	+	1.99471	5600443	Chr01:5600443-5600443;+	1	Glyma.01G048000.1;Glyma.01G048000.2	Glyma.01G048000	AT5G39785.1		Protein of unknown function (DUF1666)	intron	0	9	0	0	0	0	14	0	0	0.845871	0	0	0	0	1.40135	0	0
Chr01	5600594	5600594	1	+	1.48464	5600594	Chr01:5600594-5600594;+	1	Glyma.01G048000.1;Glyma.01G048000.2	Glyma.01G048000	AT5G39785.1		Protein of unknown function (DUF1666)	CDS	0	0	0	0	0	0	0	10	0	0	0	0	0	0	0	1.6149	0
Chr01	5605246	5605246	1	+	1.93004	5605246	Chr01:5605246-5605246;+	1	Glyma.01G048100.1	Glyma.01G048100	AT2G02980.1	OTP85	Pentatricopeptide repeat (PPR) superfamily protein	promoter	0	0	0	0	0	0	0	13	0	0	0	0	0	0	0	2.09937	0
Chr01	5627656	5627703	48	+	85.617	5627674	Chr01:5627656-5627703;+	2	Glyma.01G048400.1	Glyma.01G048400	AT1G14220.1		Ribonuclease T2 family protein	promoter	3	0	4	35	420	0	0	3	0	0	0.763798	7.3717	83.6167	0	0	0.48447	0
Chr01	5627729	5627783	55	+	15.4389	5627765	Chr01:5627729-5627783;+	1	Glyma.01G048400.1	Glyma.01G048400	AT1G14220.1		Ribonuclease T2 family protein	fiveUTR	19	0	0	0	83	0	0	0	0	0	0	0	16.5243	0	0	0	0
Chr01	5628311	5628311	1	+	5.93425	5628311	Chr01:5628311-5628311;+	1	Glyma.01G048400.1	Glyma.01G048400	AT1G14220.1		Ribonuclease T2 family protein	intron	0	0	0	4	28	0	0	0	0	0	0	0.84248	5.57445	0	0	0	0
Chr01	5659719	5659719	1	+	2.82083	5659719	Chr01:5659719-5659719;+	1	Glyma.01G048500.2;Glyma.01G048500.1;Glyma.01G048500.3	Glyma.01G048500	AT1G26810.1	GALT1	galactosyltransferase1	promoter	0	0	0	0	0	0	0	19	0	0	0	0	0	0	0	3.06831	0
Chr01	5659741	5659753	13	+	40.3805	5659748	Chr01:5659741-5659753;+	6	Glyma.01G048500.2;Glyma.01G048500.1;Glyma.01G048500.3;Glyma.01G048500.4	Glyma.01G048500	AT1G26810.1	GALT1	galactosyltransferase1	promoter	4	98	11	38	53	1	29	70	0	9.21059	2.10044	8.00356	10.5516	0.324128	2.9028	11.3043	0
Chr01	5660782	5660782	1	+	1.0889	5660782	Chr01:5660782-5660782;+	1	Glyma.01G048500.2;Glyma.01G048500.1;Glyma.01G048500.3;Glyma.01G048500.4	Glyma.01G048500	AT1G26810.1	GALT1	galactosyltransferase1	promoter	0	0	0	6	0	0	0	0	0	0	0	1.26372	0	0	0	0	0
Chr01	5661568	5661568	1	+	2.04612	5661568	Chr01:5661568-5661568;+	1	Glyma.01G048500.2;Glyma.01G048500.1;Glyma.01G048500.3;Glyma.01G048500.4	Glyma.01G048500	AT1G26810.1	GALT1	galactosyltransferase1	fiveUTR	0	0	0	0	11	0	0	0	0	0	0	0	2.18996	0	0	0	0
Chr01	5663320	5663320	1	+	1.41445	5663320	Chr01:5663320-5663320;+	1	Glyma.01G048500.2;Glyma.01G048500.1;Glyma.01G048500.3;Glyma.01G048500.4	Glyma.01G048500	AT1G26810.1	GALT1	galactosyltransferase1	CDS	0	0	6	0	2	0	0	0	0	0	1.1457	0	0.398175	0	0	0	0
Chr01	5664092	5664092	1	+	1.78157	5664092	Chr01:5664092-5664092;+	1	Glyma.01G048500.2;Glyma.01G048500.1;Glyma.01G048500.3;Glyma.01G048500.4	Glyma.01G048500	AT1G26810.1	GALT1	galactosyltransferase1	CDS	0	0	0	0	0	0	0	12	0	0	0	0	0	0	0	1.93788	0
Chr01	5664724	5664724	1	+	2.64413	5664724	Chr01:5664724-5664724;+	2	Glyma.01G048500.2;Glyma.01G048500.1;Glyma.01G048500.3;Glyma.01G048500.4	Glyma.01G048500	AT1G26810.1	GALT1	galactosyltransferase1	CDS	0	20	0	5	0	0	0	0	0	1.87971	0	1.0531	0	0	0	0	0
Chr01	5665112	5665130	19	+	3.53421	5665112	Chr01:5665112-5665130;+	1	Glyma.01G048500.2;Glyma.01G048500.1;Glyma.01G048500.3;Glyma.01G048500.4	Glyma.01G048500	AT1G26810.1	GALT1	galactosyltransferase1	CDS	18	0	0	0	19	0	0	0	0	0	0	0	3.78266	0	0	0	0
Chr01	5680795	5680810	16	+	5.63714	5680810	Chr01:5680795-5680810;+	3	Glyma.01G048700.1	Glyma.01G048700	AT1G26800.1		RING/U-box superfamily protein	proximal	15	0	12	0	0	0	29	7	0	0	2.29139	0	0	0	2.9028	1.13043	0
Chr01	5680846	5680846	1	+	3.67689	5680846	Chr01:5680846-5680846;+	1	Glyma.01G048700.1	Glyma.01G048700	AT1G26800.1		RING/U-box superfamily protein	proximal	0	0	16	0	0	3	0	0	0	0	3.05519	0	0	0.972385	0	0	0
Chr01	5680867	5680901	35	+	124.553	5680884	Chr01:5680867-5680901;+	8	Glyma.01G048700.1	Glyma.01G048700	AT1G26800.1		RING/U-box superfamily protein	promoter	0	151	29	24	8	210	94	44	127	14.1918	5.53753	5.05488	1.5927	68.0669	9.40908	7.10556	24.0515
Chr01	5680931	5680948	18	+	2.4982	5680931	Chr01:5680931-5680948;+	2	Glyma.01G048700.1	Glyma.01G048700	AT1G26800.1		RING/U-box superfamily protein	promoter	17	0	0	0	7	4	0	0	0	0	0	0	1.39361	1.29651	0	0	0
Chr01	5680986	5680986	1	+	1.19612	5680986	Chr01:5680986-5680986;+	1	Glyma.01G048700.1	Glyma.01G048700	AT1G26800.1		RING/U-box superfamily protein	promoter	0	0	0	0	0	4	0	0	0	0	0	0	0	1.29651	0	0	0
Chr01	5681045	5681045	1	+	8.13014	5681045	Chr01:5681045-5681045;+	2	Glyma.01G048700.1	Glyma.01G048700	AT1G26800.1		RING/U-box superfamily protein	promoter	0	1	0	0	0	24	10	0	0	0.0939856	0	0	0	7.77908	1.00097	0	0
Chr01	5681180	5681186	7	+	42.8223	5681185	Chr01:5681180-5681186;+	6	Glyma.01G048700.1	Glyma.01G048700	AT1G26800.1		RING/U-box superfamily protein	CDS	0	0	8	10	0	53	23	12	110	0	1.5276	2.1062	0	17.1788	2.30222	1.93788	20.832
Chr01	5681209	5681209	1	+	1.04242	5681209	Chr01:5681209-5681209;+	1	Glyma.01G048700.1	Glyma.01G048700	AT1G26800.1		RING/U-box superfamily protein	CDS	0	0	6	0	0	0	0	0	0	0	1.1457	0	0	0	0	0	0
Chr01	5681246	5681256	11	+	8.36763	5681246	Chr01:5681246-5681256;+	2	Glyma.01G048700.1	Glyma.01G048700	AT1G26800.1		RING/U-box superfamily protein	CDS	10	0	0	0	0	12	1	1	25	0	0	0	0	3.88954	0.100097	0.16149	4.73455
Chr01	5681361	5681361	1	+	1.21616	5681361	Chr01:5681361-5681361;+	1	Glyma.01G048700.1	Glyma.01G048700	AT1G26800.1		RING/U-box superfamily protein	CDS	0	0	7	0	0	0	0	0	0	0	1.33665	0	0	0	0	0	0
Chr01	5681411	5681411	1	+	1.54353	5681411	Chr01:5681411-5681411;+	1	Glyma.01G048700.1	Glyma.01G048700	AT1G26800.1		RING/U-box superfamily protein	CDS	0	2	1	0	0	4	0	0	0	0.187971	0.190949	0	0	1.29651	0	0	0
Chr01	5681512	5681512	1	+	1.36944	5681512	Chr01:5681512-5681512;+	1	Glyma.01G048700.1	Glyma.01G048700	AT1G26800.1		RING/U-box superfamily protein	CDS	0	0	0	0	0	4	2	0	0	0	0	0	0	1.29651	0.200193	0	0
Chr01	6060755	6060755	1	+	3.13764	6060755	Chr01:6060755-6060755;+	1	NA	Glyma.01G051300				antisense	0	0	2	0	15	0	0	0	0	0	0.381899	0	2.98631	0	0	0	0
Chr01	6084468	6084516	49	+	28.4474	6084516	Chr01:6084468-6084516;+	8	Glyma.01G051400.1	Glyma.01G051400	AT2G03150.1	emb1579	ATP/GTP-binding protein family	promoter	31	20	18	18	11	7	29	70	18	1.87971	3.43709	3.79116	2.18996	2.2689	2.9028	11.3043	3.40887
Chr01	6084543	6084543	1	+	5.85682	6084543	Chr01:6084543-6084543;+	3	Glyma.01G051400.1	Glyma.01G051400	AT2G03150.1	emb1579	ATP/GTP-binding protein family	fiveUTR	0	34	0	4	1	0	11	7	0	3.19551	0	0.84248	0.199087	0	1.10106	1.13043	0
Chr01	6086646	6086646	1	+	1.3899	6086646	Chr01:6086646-6086646;+	1	Glyma.01G051400.1	Glyma.01G051400	AT2G03150.1	emb1579	ATP/GTP-binding protein family	CDS	0	0	8	0	0	0	0	0	0	0	1.5276	0	0	0	0	0	0
Chr01	6091294	6091294	1	+	2.60416	6091294	Chr01:6091294-6091294;+	1	Glyma.01G051400.1	Glyma.01G051400	AT2G03150.1	emb1579	ATP/GTP-binding protein family	intron	0	0	0	0	14	0	0	0	0	0	0	0	2.78722	0	0	0	0
Chr01	6091455	6091455	1	+	3.71161	6091455	Chr01:6091455-6091455;+	1	Glyma.01G051400.1	Glyma.01G051400	AT2G03150.1	emb1579	ATP/GTP-binding protein family	CDS	0	0	0	0	0	0	0	25	0	0	0	0	0	0	0	4.03725	0
Chr01	6091931	6091931	1	+	3.2715	6091931	Chr01:6091931-6091931;+	1	Glyma.01G051400.1	Glyma.01G051400	AT2G03150.1	emb1579	ATP/GTP-binding protein family	CDS	0	0	0	1	0	0	0	0	17	0	0	0.21062	0	0	0	0	3.21949
Chr01	6092528	6092528	1	+	4.90768	6092528	Chr01:6092528-6092528;+	1	Glyma.01G051400.1	Glyma.01G051400	AT2G03150.1	emb1579	ATP/GTP-binding protein family	CDS	0	0	0	0	0	0	0	0	27	0	0	0	0	0	0	0	5.11331
Chr01	6092838	6092838	1	+	2.36296	6092838	Chr01:6092838-6092838;+	1	Glyma.01G051400.1	Glyma.01G051400	AT2G03150.1	emb1579	ATP/GTP-binding protein family	CDS	0	0	0	0	0	0	0	0	13	0	0	0	0	0	0	0	2.46196
Chr01	6092952	6092952	1	+	4.27826	6092952	Chr01:6092952-6092952;+	1	Glyma.01G051400.1	Glyma.01G051400	AT2G03150.1	emb1579	ATP/GTP-binding protein family	CDS	0	0	0	0	23	0	0	0	0	0	0	0	4.57901	0	0	0	0
Chr01	6092993	6092993	1	+	1.86011	6092993	Chr01:6092993-6092993;+	1	Glyma.01G051400.1	Glyma.01G051400	AT2G03150.1	emb1579	ATP/GTP-binding protein family	CDS	0	0	0	0	10	0	0	0	0	0	0	0	1.99087	0	0	0	0
Chr01	6093384	6093384	1	+	1.96785	6093384	Chr01:6093384-6093384;+	1	Glyma.01G051400.1	Glyma.01G051400	AT2G03150.1	emb1579	ATP/GTP-binding protein family	CDS	0	2	0	0	0	6	0	0	0	0.187971	0	0	0	1.94477	0	0	0
Chr01	6252980	6252982	3	+	55.4404	6252982	Chr01:6252980-6252982;+	4	Glyma.01G051700.1	Glyma.01G051700	AT3G01140.1	AtMYB106,MYB106,NOK	myb domain protein 106	promoter	1	38	70	0	2	1	6	238	19	3.57145	13.3665	0	0.398175	0.324128	0.600579	38.4346	3.59826
Chr01	6311055	6311055	1	+	1.95531	6311055	Chr01:6311055-6311055;+	1	NA	NA				intergenic	0	0	1	0	0	0	0	12	0	0	0.190949	0	0	0	0	1.93788	0
Chr01	6327769	6327858	90	+	177.797	6327793	Chr01:6327769-6327858;+	8	Glyma.01G052200.1;Glyma.01G052200.2	Glyma.01G052200	AT1G26750.1			promoter	22	420	87	90	19	39	206	291	185	39.474	16.6126	18.9558	3.78266	12.641	20.6199	46.9936	35.0356
Chr01	6328592	6328592	1	+	1.7066	6328592	Chr01:6328592-6328592;+	1	Glyma.01G052200.1;Glyma.01G052200.2	Glyma.01G052200	AT1G26750.1			CDS	0	3	1	0	0	0	0	0	7	0.281957	0.190949	0	0	0	0	0	1.32567
Chr01	6337190	6337204	15	+	4.98341	6337204	Chr01:6337190-6337204;+	2	Glyma.01G052300.1	Glyma.01G052300	AT1G26761.1		Arabinanase/levansucrase/invertase	fiveUTR	14	0	0	0	18	1	0	9	0	0	0	0	3.58357	0.324128	0	1.45341	0
Chr01	6620284	6620288	5	+	2.24475	6620288	Chr01:6620284-6620288;+	2	Glyma.01G053100.1	Glyma.01G053100	AT1G69440.1	AGO7,ZIP	Argonaute family protein	fiveUTR	4	12	0	0	6	0	1	0	0	1.12783	0	0	1.19452	0	0.100097	0	0
Chr01	6622285	6622285	1	+	1.54746	6622285	Chr01:6622285-6622285;+	1	Glyma.01G053100.1	Glyma.01G053100	AT1G69440.1	AGO7,ZIP	Argonaute family protein	intron	0	0	1	0	1	0	0	8	0	0	0.190949	0	0.199087	0	0	1.29192	0
Chr01	6622338	6622338	1	+	5.98061	6622338	Chr01:6622338-6622338;+	1	Glyma.01G053100.1	Glyma.01G053100	AT1G69440.1	AGO7,ZIP	Argonaute family protein	intron	0	0	0	0	0	20	0	0	0	0	0	0	0	6.48256	0	0	0
Chr01	6622611	6622611	1	+	2.43232	6622611	Chr01:6622611-6622611;+	1	Glyma.01G053100.1	Glyma.01G053100	AT1G69440.1	AGO7,ZIP	Argonaute family protein	CDS	0	0	14	0	0	0	0	0	0	0	2.67329	0	0	0	0	0	0
Chr01	6622669	6622669	1	+	2.99031	6622669	Chr01:6622669-6622669;+	1	Glyma.01G053100.1	Glyma.01G053100	AT1G69440.1	AGO7,ZIP	Argonaute family protein	CDS	0	0	0	0	0	10	0	0	0	0	0	0	0	3.24128	0	0	0
Chr01	6756217	6756217	1	+	1.30208	6756217	Chr01:6756217-6756217;+	1	Glyma.01G053400.1	Glyma.01G053400	AT1G67890.1		PAS domain-containing protein tyrosine kinase family protein	intron	0	0	0	0	7	0	0	0	0	0	0	0	1.39361	0	0	0	0
Chr01	6798521	6798521	1	+	1.33618	6798521	Chr01:6798521-6798521;+	1	Glyma.01G053700.1;Glyma.01G053700.2	Glyma.01G053700	AT4G32175.1		PNAS-3 related	proximal	0	0	0	0	0	0	0	9	0	0	0	0	0	0	0	1.45341	0
Chr01	6798670	6798670	1	+	1.56304	6798670	Chr01:6798670-6798670;+	1	Glyma.01G053700.1;Glyma.01G053700.2	Glyma.01G053700	AT4G32175.1		PNAS-3 related	promoter	0	18	0	0	0	0	0	0	0	1.69174	0	0	0	0	0	0	0
Chr01	6997202	6997209	8	+	5.16845	6997209	Chr01:6997202-6997209;+	2	Glyma.01G054300.1;Glyma.01G054300.2;Glyma.01G054300.3	Glyma.01G054300	AT1G69380.1		Protein of unknown function (DUF155)	promoter	0	0	0	6	21	0	2	0	0	0	0	1.26372	4.18084	0	0.200193	0	0
Chr01	6997499	6997499	1	+	2.0785	6997499	Chr01:6997499-6997499;+	1	Glyma.01G054300.1;Glyma.01G054300.2;Glyma.01G054300.3	Glyma.01G054300	AT1G69380.1		Protein of unknown function (DUF155)	intron	0	0	0	0	0	0	0	14	0	0	0	0	0	0	0	2.26086	0
Chr01	6999126	6999126	1	+	2.09321	6999126	Chr01:6999126-6999126;+	1	Glyma.01G054300.1;Glyma.01G054300.2;Glyma.01G054300.3	Glyma.01G054300	AT1G69380.1		Protein of unknown function (DUF155)	CDS	0	0	0	0	0	7	0	0	0	0	0	0	0	2.2689	0	0	0
Chr01	7091233	7091233	1	+	2.5521	7091233	Chr01:7091233-7091233;+	1	NA	NA				intergenic	0	0	0	0	0	1	26	0	0	0	0	0	0	0.324128	2.60251	0	0
Chr01	7091305	7091305	1	+	4.79852	7091305	Chr01:7091305-7091305;+	2	NA	NA				intergenic	0	6	14	0	2	0	17	0	0	0.563914	2.67329	0	0.398175	0	1.70164	0	0
Chr01	7091328	7091331	4	+	17.4302	7091329	Chr01:7091328-7091331;+	6	NA	NA				intergenic	2	23	5	7	12	16	20	0	25	2.16167	0.954747	1.47434	2.38905	5.18605	2.00193	0	4.73455
Chr01	7091565	7091572	8	+	3.27178	7091572	Chr01:7091565-7091572;+	1	NA	NA				intergenic	7	0	0	0	0	0	0	0	18	0	0	0	0	0	0	0	3.40887
Chr01	7094465	7094465	1	+	1.03925	7094465	Chr01:7094465-7094465;+	1	Glyma.01G054800.1	Glyma.01G054800	AT1G69360.1		Plant protein of unknown function (DUF863)	CDS	0	0	0	0	0	0	0	7	0	0	0	0	0	0	0	1.13043	0
Chr01	7095600	7095600	1	+	1.2157	7095600	Chr01:7095600-7095600;+	1	Glyma.01G054800.1	Glyma.01G054800	AT1G69360.1		Plant protein of unknown function (DUF863)	CDS	0	14	0	0	0	0	0	0	0	1.3158	0	0	0	0	0	0	0
Chr01	7095870	7095870	1	+	1.19612	7095870	Chr01:7095870-7095870;+	1	Glyma.01G054800.1	Glyma.01G054800	AT1G69360.1		Plant protein of unknown function (DUF863)	CDS	0	0	0	0	0	4	0	0	0	0	0	0	0	1.29651	0	0	0
Chr01	7096596	7096596	1	+	3.03924	7096596	Chr01:7096596-7096596;+	1	Glyma.01G054800.1	Glyma.01G054800	AT1G69360.1		Plant protein of unknown function (DUF863)	CDS	0	35	0	0	0	0	0	0	0	3.2895	0	0	0	0	0	0	0
Chr01	7097105	7097105	1	+	1.27208	7097105	Chr01:7097105-7097105;+	1	Glyma.01G054800.1	Glyma.01G054800	AT1G69360.1		Plant protein of unknown function (DUF863)	CDS	0	0	0	1	0	0	0	0	6	0	0	0.21062	0	0	0	0	1.13629
Chr01	7228855	7228867	13	+	39.1982	7228856	Chr01:7228855-7228867;+	7	Glyma.01G055900.1	Glyma.01G055900	AT1G69330.1		RING/U-box superfamily protein	fiveUTR	4	64	20	40	63	6	84	2	10	6.01508	3.81899	8.4248	12.5425	1.94477	8.40811	0.32298	1.89382
Chr01	7228934	7228934	1	+	1.09059	7228934	Chr01:7228934-7228934;+	1	Glyma.01G055900.1	Glyma.01G055900	AT1G69330.1		RING/U-box superfamily protein	fiveUTR	0	0	0	0	0	0	0	0	6	0	0	0	0	0	0	0	1.13629
Chr01	7229345	7229345	1	+	1.3865	7229345	Chr01:7229345-7229345;+	1	Glyma.01G055900.1	Glyma.01G055900	AT1G69330.1		RING/U-box superfamily protein	intron	0	0	0	0	0	0	16	0	0	0	0	0	0	0	1.60154	0	0
Chr01	7266945	7266945	1	+	1.04242	7266945	Chr01:7266945-7266945;+	1	Glyma.01G056200.1	Glyma.01G056200	AT2G20540.1	MEF21	mitochondrial editing factor 21	CDS	0	0	6	0	0	0	0	0	0	0	1.1457	0	0	0	0	0	0
Chr01	7371272	7371292	21	+	41.2319	7371292	Chr01:7371272-7371292;+	4	Glyma.01G056800.3;Glyma.01G056800.1;Glyma.01G056800.6;Glyma.01G056800.2;Glyma.01G056800.4;Glyma.01G056800.5	Glyma.01G056800	AT1G69310.2	ATWRKY57,WRKY57	WRKY DNA-binding protein 57	promoter	6	5	2	19	160	13	1	22	0	0.469928	0.381899	4.00178	31.854	4.21367	0.100097	3.55278	0
Chr01	7371335	7371335	1	+	5.10236	7371335	Chr01:7371335-7371335;+	2	Glyma.01G056800.3;Glyma.01G056800.1;Glyma.01G056800.6;Glyma.01G056800.2;Glyma.01G056800.4;Glyma.01G056800.5	Glyma.01G056800	AT1G69310.2	ATWRKY57,WRKY57	WRKY DNA-binding protein 57	fiveUTR	0	0	0	0	21	4	0	0	0	0	0	0	4.18084	1.29651	0	0	0
Chr01	7371404	7371404	1	+	1.49515	7371404	Chr01:7371404-7371404;+	1	Glyma.01G056800.3;Glyma.01G056800.1;Glyma.01G056800.6;Glyma.01G056800.2;Glyma.01G056800.4;Glyma.01G056800.5	Glyma.01G056800	AT1G69310.2	ATWRKY57,WRKY57	WRKY DNA-binding protein 57	fiveUTR	0	0	0	0	0	5	0	0	0	0	0	0	0	1.62064	0	0	0
Chr01	7372223	7372256	34	+	26.5996	7372223	Chr01:7372223-7372256;+	1	Glyma.01G056800.3;Glyma.01G056800.1;Glyma.01G056800.6;Glyma.01G056800.2;Glyma.01G056800.4;Glyma.01G056800.5	Glyma.01G056800	AT1G69310.2	ATWRKY57,WRKY57	WRKY DNA-binding protein 57	intron	27	0	0	0	143	0	0	0	0	0	0	0	28.4695	0	0	0	0
Chr01	7508989	7508989	1	+	1.19612	7508989	Chr01:7508989-7508989;+	1	NA	Glyma.01G057100				antisense	0	0	0	0	0	4	0	0	0	0	0	0	0	1.29651	0	0	0
Chr01	7574363	7574459	97	+	487.527	7574390	Chr01:7574363-7574459;+	8	Glyma.01G057400.1;Glyma.01G057400.2;Glyma.01G057400.3	Glyma.01G057400	AT1G26520.1		Cobalamin biosynthesis CobW-like protein	promoter	40	303	556	468	205	185	919	538	147	28.4776	106.168	98.5701	40.8129	59.9637	91.9887	86.8816	27.8391
Chr01	7574483	7574493	11	+	3.12558	7574483	Chr01:7574483-7574493;+	2	Glyma.01G057400.1;Glyma.01G057400.2;Glyma.01G057400.3	Glyma.01G057400	AT1G26520.1		Cobalamin biosynthesis CobW-like protein	fiveUTR	10	19	6	0	0	0	5	0	0	1.78573	1.1457	0	0	0	0.500483	0	0
Chr01	7574515	7574515	1	+	1.48356	7574515	Chr01:7574515-7574515;+	1	Glyma.01G057400.1;Glyma.01G057400.2;Glyma.01G057400.3	Glyma.01G057400	AT1G26520.1		Cobalamin biosynthesis CobW-like protein	fiveUTR	0	0	0	1	7	0	0	0	0	0	0	0.21062	1.39361	0	0	0	0
Chr01	7574540	7574540	1	+	3.56055	7574540	Chr01:7574540-7574540;+	1	Glyma.01G057400.1;Glyma.01G057400.2;Glyma.01G057400.3	Glyma.01G057400	AT1G26520.1		Cobalamin biosynthesis CobW-like protein	fiveUTR	0	0	18	0	0	0	5	0	0	0	3.43709	0	0	0	0.500483	0	0
Chr01	7574569	7574569	1	+	4.38093	7574569	Chr01:7574569-7574569;+	2	Glyma.01G057400.1;Glyma.01G057400.2;Glyma.01G057400.3	Glyma.01G057400	AT1G26520.1		Cobalamin biosynthesis CobW-like protein	fiveUTR	0	0	0	3	0	0	22	13	0	0	0	0.63186	0	0	2.20212	2.09937	0
Chr01	7574799	7574799	1	+	3.30101	7574799	Chr01:7574799-7574799;+	1	Glyma.01G057400.1;Glyma.01G057400.2;Glyma.01G057400.3	Glyma.01G057400	AT1G26520.1		Cobalamin biosynthesis CobW-like protein	fiveUTR	0	0	19	0	0	0	0	0	0	0	3.62804	0	0	0	0	0	0
Chr01	7574865	7574865	1	+	1.03988	7574865	Chr01:7574865-7574865;+	1	Glyma.01G057400.1;Glyma.01G057400.2;Glyma.01G057400.3	Glyma.01G057400	AT1G26520.1		Cobalamin biosynthesis CobW-like protein	fiveUTR	0	0	0	0	0	0	12	0	0	0	0	0	0	0	1.20116	0	0
Chr01	7574886	7574886	1	+	1.99721	7574886	Chr01:7574886-7574886;+	1	Glyma.01G057400.1;Glyma.01G057400.2;Glyma.01G057400.3	Glyma.01G057400	AT1G26520.1		Cobalamin biosynthesis CobW-like protein	fiveUTR	0	23	0	0	0	0	0	0	0	2.16167	0	0	0	0	0	0	0
Chr01	7574910	7574926	17	+	3.46903	7574910	Chr01:7574910-7574926;+	3	Glyma.01G057400.1;Glyma.01G057400.2;Glyma.01G057400.3	Glyma.01G057400	AT1G26520.1		Cobalamin biosynthesis CobW-like protein	CDS	16	0	8	0	0	0	12	7	0	0	1.5276	0	0	0	1.20116	1.13043	0
Chr01	7574954	7574972	19	+	7.09074	7574965	Chr01:7574954-7574972;+	4	Glyma.01G057400.1;Glyma.01G057400.2;Glyma.01G057400.3	Glyma.01G057400	AT1G26520.1		Cobalamin biosynthesis CobW-like protein	CDS	11	0	7	1	0	6	33	7	0	0	1.33665	0.21062	0	1.94477	3.30319	1.13043	0
Chr01	7574998	7574998	1	+	2.25858	7574998	Chr01:7574998-7574998;+	1	Glyma.01G057400.1;Glyma.01G057400.2;Glyma.01G057400.3	Glyma.01G057400	AT1G26520.1		Cobalamin biosynthesis CobW-like protein	CDS	0	0	13	0	0	0	0	0	0	0	2.48234	0	0	0	0	0	0
Chr01	7575261	7575261	1	+	1.19612	7575261	Chr01:7575261-7575261;+	1	Glyma.01G057400.1;Glyma.01G057400.2;Glyma.01G057400.3	Glyma.01G057400	AT1G26520.1		Cobalamin biosynthesis CobW-like protein	CDS	0	0	0	0	0	4	0	0	0	0	0	0	0	1.29651	0	0	0
Chr01	7575845	7575847	3	+	2.43139	7575847	Chr01:7575845-7575847;+	1	Glyma.01G057400.1;Glyma.01G057400.2;Glyma.01G057400.3	Glyma.01G057400	AT1G26520.1		Cobalamin biosynthesis CobW-like protein	intron	2	28	0	0	0	0	0	0	0	2.6316	0	0	0	0	0	0	0
Chr01	7575908	7575931	24	+	10.6605	7575918	Chr01:7575908-7575931;+	3	Glyma.01G057400.1;Glyma.01G057400.2;Glyma.01G057400.3	Glyma.01G057400	AT1G26520.1		Cobalamin biosynthesis CobW-like protein	CDS	3	0	13	4	0	11	43	2	2	0	2.48234	0.84248	0	3.56541	4.30415	0.32298	0.378764
Chr01	7576265	7576265	1	+	1.04242	7576265	Chr01:7576265-7576265;+	1	Glyma.01G057400.1;Glyma.01G057400.2;Glyma.01G057400.3	Glyma.01G057400	AT1G26520.1		Cobalamin biosynthesis CobW-like protein	CDS	0	0	6	0	0	0	0	0	0	0	1.1457	0	0	0	0	0	0
Chr01	7576330	7576356	27	+	4.41656	7576330	Chr01:7576330-7576356;+	3	Glyma.01G057400.1;Glyma.01G057400.2;Glyma.01G057400.3	Glyma.01G057400	AT1G26520.1		Cobalamin biosynthesis CobW-like protein	CDS	13	0	0	0	0	4	0	7	12	0	0	0	0	1.29651	0	1.13043	2.27258
Chr01	7590166	7590166	1	+	4.48389	7590166	Chr01:7590166-7590166;+	3	Glyma.01G057500.1	Glyma.01G057500	AT1G13860.4	QUL1	QUASIMODO2 LIKE 1	proximal	0	0	0	5	1	0	10	17	0	0	0	1.0531	0.199087	0	1.00097	2.74533	0
Chr01	7590267	7590269	3	+	18.4761	7590269	Chr01:7590267-7590269;+	5	Glyma.01G057500.1	Glyma.01G057500	AT1G13860.4	QUL1	QUASIMODO2 LIKE 1	proximal	2	33	3	4	0	4	70	16	26	3.10153	0.572848	0.84248	0	1.29651	7.00676	2.58384	4.92393
Chr01	7590352	7590367	16	+	7.46638	7590362	Chr01:7590352-7590367;+	2	Glyma.01G057500.1	Glyma.01G057500	AT1G13860.4	QUL1	QUASIMODO2 LIKE 1	proximal	0	19	0	0	0	0	0	0	32	1.78573	0	0	0	0	0	0	6.06022
Chr01	7590445	7590445	1	+	1.81358	7590445	Chr01:7590445-7590445;+	1	Glyma.01G057500.1	Glyma.01G057500	AT1G13860.4	QUL1	QUASIMODO2 LIKE 1	proximal	0	13	0	0	0	2	1	0	0	1.22181	0	0	0	0.648256	0.100097	0	0
Chr01	7590565	7590565	1	+	1.63589	7590565	Chr01:7590565-7590565;+	1	Glyma.01G057500.1	Glyma.01G057500	AT1G13860.4	QUL1	QUASIMODO2 LIKE 1	proximal	0	0	0	0	0	0	0	0	9	0	0	0	0	0	0	0	1.70444
Chr01	7591189	7591189	1	+	1.04202	7591189	Chr01:7591189-7591189;+	1	Glyma.01G057500.1	Glyma.01G057500	AT1G13860.4	QUL1	QUASIMODO2 LIKE 1	CDS	0	12	0	0	0	0	0	0	0	1.12783	0	0	0	0	0	0	0
Chr01	7598595	7598595	1	+	1.81766	7598595	Chr01:7598595-7598595;+	1	NA	NA				intergenic	0	0	0	0	0	0	0	0	10	0	0	0	0	0	0	0	1.89382
Chr01	7604441	7604463	23	+	4.66113	7604460	Chr01:7604441-7604463;+	2	Glyma.01G057700.1	Glyma.01G057700				promoter	22	40	0	0	0	0	0	8	0	3.75943	0	0	0	0	0	1.29192	0
Chr01	7642438	7642441	4	+	4.6021	7642438	Chr01:7642438-7642441;+	1	Glyma.01G058000.1	Glyma.01G058000	AT1G26480.1	GF14 IOTA,GRF12	general regulatory factor 12	promoter	3	52	0	0	0	0	1	0	0	4.88725	0	0	0	0	0.100097	0	0
Chr01	7642584	7642664	81	+	2793.36	7642592	Chr01:7642584-7642664;+	8	Glyma.01G058000.1	Glyma.01G058000	AT1G26480.1	GF14 IOTA,GRF12	general regulatory factor 12	promoter	3	3172	2109	1296	796	720	4882	2379	4273	298.122	402.712	272.963	158.474	233.372	488.671	384.184	809.229
Chr01	7642713	7642713	1	+	1.27039	7642713	Chr01:7642713-7642713;+	1	Glyma.01G058000.1	Glyma.01G058000	AT1G26480.1	GF14 IOTA,GRF12	general regulatory factor 12	CDS	0	0	0	7	0	0	0	0	0	0	0	1.47434	0	0	0	0	0
Chr01	7642739	7642759	21	+	4.72486	7642759	Chr01:7642739-7642759;+	3	Glyma.01G058000.1	Glyma.01G058000	AT1G26480.1	GF14 IOTA,GRF12	general regulatory factor 12	CDS	20	0	8	0	0	6	1	0	8	0	1.5276	0	0	1.94477	0.100097	0	1.51506
Chr01	7643652	7643652	1	+	1.64987	7643652	Chr01:7643652-7643652;+	1	Glyma.01G058000.1	Glyma.01G058000	AT1G26480.1	GF14 IOTA,GRF12	general regulatory factor 12	intron	0	19	0	0	0	0	0	0	0	1.78573	0	0	0	0	0	0	0
Chr01	7643964	7643964	1	+	1.91038	7643964	Chr01:7643964-7643964;+	1	Glyma.01G058000.1	Glyma.01G058000	AT1G26480.1	GF14 IOTA,GRF12	general regulatory factor 12	intron	0	22	0	0	0	0	0	0	0	2.06768	0	0	0	0	0	0	0
Chr01	7643995	7644001	7	+	4.49541	7643995	Chr01:7643995-7644001;+	2	Glyma.01G058000.1	Glyma.01G058000	AT1G26480.1	GF14 IOTA,GRF12	general regulatory factor 12	CDS	6	0	6	2	0	0	0	0	17	0	1.1457	0.42124	0	0	0	0	3.21949
Chr01	7644037	7644039	3	+	7.62412	7644039	Chr01:7644037-7644039;+	1	Glyma.01G058000.1	Glyma.01G058000	AT1G26480.1	GF14 IOTA,GRF12	general regulatory factor 12	CDS	0	0	4	4	0	0	6	4	28	0	0.763798	0.84248	0	0	0.600579	0.64596	5.30269
Chr01	7673964	7673964	1	+	5.60511	7673964	Chr01:7673964-7673964;+	1	Glyma.01G058300.1	Glyma.01G058300	AT1G18650.1	PDCB3	plasmodesmata callose-binding protein 3	fiveUTR	0	56	0	0	0	0	0	5	0	5.2632	0	0	0	0	0	0.807449	0
Chr01	7683577	7683577	1	+	1.99721	7683577	Chr01:7683577-7683577;+	1	NA	NA				intergenic	0	23	0	0	0	0	0	0	0	2.16167	0	0	0	0	0	0	0
Chr01	7783704	7783704	1	+	1.18772	7783704	Chr01:7783704-7783704;+	1	Glyma.01G058800.1	Glyma.01G058800	AT3G51950.1		Zinc finger (CCCH-type) family protein / RNA recognition motif (RRM)-containing protein	proximal	0	0	0	0	0	0	0	8	0	0	0	0	0	0	0	1.29192	0
Chr01	7805811	7805840	30	+	18.0039	7805838	Chr01:7805811-7805840;+	4	Glyma.01G059100.2;Glyma.01G059100.3;Glyma.01G059100.1	Glyma.01G059100	AT5G50280.1	EMB1006	Pentatricopeptide repeat (PPR) superfamily protein	promoter	17	11	0	4	0	0	11	57	38	1.03384	0	0.84248	0	0	1.10106	9.20492	7.19651
Chr01	7805879	7805898	20	+	7.05045	7805898	Chr01:7805879-7805898;+	2	Glyma.01G059100.2;Glyma.01G059100.3;Glyma.01G059100.1	Glyma.01G059100	AT5G50280.1	EMB1006	Pentatricopeptide repeat (PPR) superfamily protein	promoter	19	3	1	0	0	0	3	22	17	0.281957	0.190949	0	0	0	0.30029	3.55278	3.21949
Chr01	7995682	7995682	1	+	2.22697	7995682	Chr01:7995682-7995682;+	1	Glyma.01G059900.1	Glyma.01G059900	AT1G12700.1		ATP binding;nucleic acid binding;helicases	promoter	0	0	0	0	0	0	0	15	0	0	0	0	0	0	0	2.42235	0
Chr01	7995984	7995984	1	+	3.09002	7995984	Chr01:7995984-7995984;+	1	Glyma.01G059900.1	Glyma.01G059900	AT1G12700.1		ATP binding;nucleic acid binding;helicases	CDS	0	0	0	0	0	0	0	0	17	0	0	0	0	0	0	0	3.21949
Chr01	7997584	7997584	1	+	1.04242	7997584	Chr01:7997584-7997584;+	1	Glyma.01G059900.1	Glyma.01G059900	AT1G12700.1		ATP binding;nucleic acid binding;helicases	CDS	0	0	6	0	0	0	0	0	0	0	1.1457	0	0	0	0	0	0
Chr01	8127564	8127584	21	+	8.14752	8127564	Chr01:8127564-8127584;+	2	Glyma.01G060300.1	Glyma.01G060300	AT3G29575.3	AFP3	ABI five binding protein 3	promoter	20	0	2	2	30	0	18	2	0	0	0.381899	0.42124	5.97262	0	1.80174	0.32298	0
Chr01	8127615	8127615	1	+	8.14884	8127615	Chr01:8127615-8127615;+	4	Glyma.01G060300.1	Glyma.01G060300	AT3G29575.3	AFP3	ABI five binding protein 3	promoter	0	3	12	1	9	2	16	12	1	0.281957	2.29139	0.21062	1.79179	0.648256	1.60154	1.93788	0.189382
Chr01	8128123	8128123	1	+	1.29985	8128123	Chr01:8128123-8128123;+	1	Glyma.01G060300.1	Glyma.01G060300	AT3G29575.3	AFP3	ABI five binding protein 3	CDS	0	0	0	0	0	0	15	0	0	0	0	0	0	0	1.50145	0	0
Chr01	8369819	8369819	1	+	8.16751	8369819	Chr01:8369819-8369819;+	1	Glyma.01G060700.1	Glyma.01G060700	AT1G26370.1		RNA helicase family protein	promoter	0	0	0	0	40	0	0	0	4	0	0	0	7.9635	0	0	0	0.757528
Chr01	8369859	8369916	58	+	143.049	8369861	Chr01:8369859-8369916;+	8	Glyma.01G060700.1	Glyma.01G060700	AT1G26370.1		RNA helicase family protein	promoter	7	187	96	37	195	30	125	194	102	17.5753	18.3311	7.79294	38.822	9.72385	12.5121	31.329	19.317
Chr01	8369945	8369953	9	+	19.6431	8369945	Chr01:8369945-8369953;+	2	Glyma.01G060700.1	Glyma.01G060700	AT1G26370.1		RNA helicase family protein	promoter	8	0	0	4	46	0	0	0	57	0	0	0.84248	9.15802	0	0	0	10.7948
Chr01	8373100	8373100	1	+	1.58199	8373100	Chr01:8373100-8373100;+	1	Glyma.01G060700.1	Glyma.01G060700	AT1G26370.1		RNA helicase family protein	CDS	0	1	0	0	0	5	0	0	0	0.0939856	0	0	0	1.62064	0	0	0
Chr01	8381559	8381559	1	+	1.78157	8381559	Chr01:8381559-8381559;+	1	Glyma.01G060700.1	Glyma.01G060700	AT1G26370.1		RNA helicase family protein	intron	0	0	0	0	0	0	0	12	0	0	0	0	0	0	0	1.93788	0
Chr01	8393362	8393435	74	+	140.476	8393407	Chr01:8393362-8393435;+	8	Glyma.01G060900.1;Glyma.01G060900.2;Glyma.01G060900.3;Glyma.01G060900.4	Glyma.01G060900	AT1G26355.1	SP1L1	SPIRAL1-like1	promoter	0	237	44	70	183	91	139	156	17	22.2746	8.40177	14.7434	36.433	29.4957	13.9134	25.1924	3.21949
Chr01	8397634	8397642	9	+	8.70118	8397634	Chr01:8397634-8397642;+	4	Glyma.01G061000.1	Glyma.01G061000				fiveUTR	8	30	12	0	0	1	12	18	0	2.81957	2.29139	0	0	0.324128	1.20116	2.90682	0
Chr01	8398097	8398097	1	+	1.18772	8398097	Chr01:8398097-8398097;+	1	Glyma.01G061000.1	Glyma.01G061000				CDS	0	0	0	0	0	0	0	8	0	0	0	0	0	0	0	1.29192	0
Chr01	8436321	8436325	5	+	31.55	8436321	Chr01:8436321-8436325;+	4	Glyma.01G061100.1	Glyma.01G061100	AT1G13710.1	CYP78A5,KLU	cytochrome P450, family 78, subfamily A, polypeptide 5	promoter	0	2	0	19	61	0	56	79	0	0.187971	0	4.00178	12.1443	0	5.60541	12.7577	0
Chr01	8436557	8436557	1	+	1.6741	8436557	Chr01:8436557-8436557;+	1	Glyma.01G061100.1	Glyma.01G061100	AT1G13710.1	CYP78A5,KLU	cytochrome P450, family 78, subfamily A, polypeptide 5	CDS	0	0	0	0	9	0	0	0	0	0	0	0	1.79179	0	0	0	0
Chr01	8436698	8436698	1	+	1.22589	8436698	Chr01:8436698-8436698;+	1	Glyma.01G061100.1	Glyma.01G061100	AT1G13710.1	CYP78A5,KLU	cytochrome P450, family 78, subfamily A, polypeptide 5	CDS	0	0	0	0	1	0	12	0	0	0	0	0	0.199087	0	1.20116	0	0
Chr01	8475335	8475357	23	+	55.013	8475357	Chr01:8475335-8475357;+	8	Glyma.01G061500.1	Glyma.01G061500	AT1G69220.1	SIK1	Protein kinase superfamily protein	promoter	0	147	35	27	7	6	51	40	98	13.8159	6.68323	5.68674	1.39361	1.94477	5.10492	6.4596	18.5594
Chr01	8475380	8475422	43	+	178.826	8475394	Chr01:8475380-8475422;+	7	Glyma.01G061500.1	Glyma.01G061500	AT1G69220.1	SIK1	Protein kinase superfamily protein	promoter	32	423	184	115	5	55	150	175	181	39.7559	35.1347	24.2213	0.995437	17.8271	15.0145	28.2607	34.2781
Chr01	8475446	8475673	228	+	1156.62	8475619	Chr01:8475446-8475673;+	8	Glyma.01G061500.1	Glyma.01G061500	AT1G69220.1	SIK1	Protein kinase superfamily protein	promoter	107	849	859	487	55	1627	2332	515	385	79.7938	164.026	102.572	10.9498	527.357	233.425	83.1673	72.912
Chr01	8475718	8475730	13	+	7.02137	8475730	Chr01:8475718-8475730;+	3	Glyma.01G061500.1	Glyma.01G061500	AT1G69220.1	SIK1	Protein kinase superfamily protein	CDS	12	0	4	3	0	5	10	1	18	0	0.763798	0.63186	0	1.62064	1.00097	0.16149	3.40887
Chr01	8475755	8475787	33	+	12.167	8475773	Chr01:8475755-8475787;+	4	Glyma.01G061500.1	Glyma.01G061500	AT1G69220.1	SIK1	Protein kinase superfamily protein	CDS	0	0	3	5	0	15	10	2	28	0	0.572848	1.0531	0	4.86192	1.00097	0.32298	5.30269
Chr01	8475826	8475832	7	+	7.21287	8475826	Chr01:8475826-8475832;+	2	Glyma.01G061500.1	Glyma.01G061500	AT1G69220.1	SIK1	Protein kinase superfamily protein	CDS	0	0	12	4	0	12	1	0	4	0	2.29139	0.84248	0	3.88954	0.100097	0	0.757528
Chr01	8475868	8475868	1	+	5.34181	8475868	Chr01:8475868-8475868;+	1	Glyma.01G061500.1	Glyma.01G061500	AT1G69220.1	SIK1	Protein kinase superfamily protein	CDS	0	0	2	0	0	0	1	0	27	0	0.381899	0	0	0	0.100097	0	5.11331
Chr01	8476156	8476156	1	+	1.03988	8476156	Chr01:8476156-8476156;+	1	Glyma.01G061500.1	Glyma.01G061500	AT1G69220.1	SIK1	Protein kinase superfamily protein	CDS	0	0	0	0	0	0	12	0	0	0	0	0	0	0	1.20116	0	0
Chr01	8476605	8476605	1	+	1.19612	8476605	Chr01:8476605-8476605;+	1	Glyma.01G061500.1	Glyma.01G061500	AT1G69220.1	SIK1	Protein kinase superfamily protein	CDS	0	0	0	0	0	4	0	0	0	0	0	0	0	1.29651	0	0	0
Chr01	8491702	8491702	1	+	1.04202	8491702	Chr01:8491702-8491702;+	1	Glyma.01G061500.1	Glyma.01G061500	AT1G69220.1	SIK1	Protein kinase superfamily protein	intron	0	12	0	0	0	0	0	0	0	1.12783	0	0	0	0	0	0	0
Chr01	8503448	8503448	1	+	1.0889	8503448	Chr01:8503448-8503448;+	1	Glyma.01G061500.1	Glyma.01G061500	AT1G69220.1	SIK1	Protein kinase superfamily protein	CDS	0	0	0	6	0	0	0	0	0	0	0	1.26372	0	0	0	0	0
Chr01	8520572	8520572	1	+	1.78157	8520572	Chr01:8520572-8520572;+	1	Glyma.01G061700.1	Glyma.01G061700	AT1G75310.1	AUL1	auxin-like 1 protein	intron	0	0	0	0	0	0	0	12	0	0	0	0	0	0	0	1.93788	0
Chr01	8520616	8520712	97	+	99.5131	8520663	Chr01:8520616-8520712;+	8	Glyma.01G061700.1	Glyma.01G061700	AT1G75310.1	AUL1	auxin-like 1 protein	intron	45	170	118	38	21	22	169	124	76	15.9776	22.532	8.00356	4.18084	7.13082	16.9163	20.0247	14.393
Chr01	8520985	8520985	1	+	1.56363	8520985	Chr01:8520985-8520985;+	1	Glyma.01G061700.1	Glyma.01G061700	AT1G75310.1	AUL1	auxin-like 1 protein	CDS	0	0	9	0	0	0	0	0	0	0	1.71854	0	0	0	0	0	0
Chr01	8521975	8521975	1	+	2.77873	8521975	Chr01:8521975-8521975;+	1	Glyma.01G061700.1	Glyma.01G061700	AT1G75310.1	AUL1	auxin-like 1 protein	CDS	0	32	0	0	0	0	0	0	0	3.00754	0	0	0	0	0	0	0
Chr01	8522028	8522028	1	+	1.19089	8522028	Chr01:8522028-8522028;+	1	Glyma.01G061700.1	Glyma.01G061700	AT1G75310.1	AUL1	auxin-like 1 protein	CDS	0	0	6	0	0	0	0	1	0	0	1.1457	0	0	0	0	0.16149	0
Chr01	8524299	8524299	1	+	2.39225	8524299	Chr01:8524299-8524299;+	1	Glyma.01G061700.1	Glyma.01G061700	AT1G75310.1	AUL1	auxin-like 1 protein	CDS	0	0	0	0	0	8	0	0	0	0	0	0	0	2.59303	0	0	0
Chr01	8525110	8525110	1	+	1.0889	8525110	Chr01:8525110-8525110;+	1	Glyma.01G061700.1	Glyma.01G061700	AT1G75310.1	AUL1	auxin-like 1 protein	CDS	0	0	0	6	0	0	0	0	0	0	0	1.26372	0	0	0	0	0
Chr01	8532782	8532782	1	+	2.39225	8532782	Chr01:8532782-8532782;+	1	NA	Glyma.01G061800				antisense	0	0	0	0	0	8	0	0	0	0	0	0	0	2.59303	0	0	0
Chr01	8561894	8561894	1	+	1.21319	8561894	Chr01:8561894-8561894;+	1	Glyma.01G061900.1	Glyma.01G061900	AT1G69210.1		Uncharacterised protein family UPF0090	fiveUTR	0	0	0	0	0	0	14	0	0	0	0	0	0	0	1.40135	0	0
Chr01	8618176	8618185	10	+	19.6492	8618182	Chr01:8618176-8618185;+	6	Glyma.01G062000.1;Glyma.01G062000.2	Glyma.01G062000	AT1G13700.1	PGL1	6-phosphogluconolactonase 1	proximal	2	0	25	17	4	12	31	13	18	0	4.77373	3.58054	0.79635	3.88954	3.10299	2.09937	3.40887
Chr01	8634766	8634766	1	+	1.6741	8634766	Chr01:8634766-8634766;+	1	Glyma.01G062200.2;Glyma.01G062200.3;Glyma.01G062200.1	Glyma.01G062200	AT4G30000.1		Dihydropterin pyrophosphokinase / Dihydropteroate synthase	CDS	0	0	0	0	9	0	0	0	0	0	0	0	1.79179	0	0	0	0
Chr01	8714165	8714170	6	+	82.8299	8714165	Chr01:8714165-8714170;+	5	Glyma.01G062400.1	Glyma.01G062400	AT1G31710.1		Copper amine oxidase family protein	promoter	3	62	273	21	0	0	0	141	29	5.82711	52.1292	4.42302	0	0	0	22.7701	5.49207
Chr01	8714572	8714572	1	+	1.56363	8714572	Chr01:8714572-8714572;+	1	Glyma.01G062400.1	Glyma.01G062400	AT1G31710.1		Copper amine oxidase family protein	CDS	0	0	9	0	0	0	0	0	0	0	1.71854	0	0	0	0	0	0
Chr01	8714635	8714635	1	+	1.04242	8714635	Chr01:8714635-8714635;+	1	Glyma.01G062400.1	Glyma.01G062400	AT1G31710.1		Copper amine oxidase family protein	CDS	0	0	6	0	0	0	0	0	0	0	1.1457	0	0	0	0	0	0
Chr01	8714887	8714887	1	+	1.04242	8714887	Chr01:8714887-8714887;+	1	Glyma.01G062400.1	Glyma.01G062400	AT1G31710.1		Copper amine oxidase family protein	CDS	0	0	6	0	0	0	0	0	0	0	1.1457	0	0	0	0	0	0
Chr01	8790620	8790620	1	+	7.7748	8790620	Chr01:8790620-8790620;+	1	Glyma.01G062600.1	Glyma.01G062600				fiveUTR	0	0	0	0	0	26	0	0	0	0	0	0	0	8.42733	0	0	0
Chr01	8790646	8790658	13	+	17.0447	8790657	Chr01:8790646-8790658;+	1	Glyma.01G062600.1	Glyma.01G062600				fiveUTR	11	0	0	0	0	57	0	0	0	0	0	0	0	18.4753	0	0	0
Chr01	8790712	8790716	5	+	2.68287	8790712	Chr01:8790712-8790716;+	2	Glyma.01G062600.1	Glyma.01G062600				fiveUTR	4	0	0	0	0	5	0	8	0	0	0	0	0	1.62064	0	1.29192	0
Chr01	8790749	8790749	1	+	1.19612	8790749	Chr01:8790749-8790749;+	1	Glyma.01G062600.1	Glyma.01G062600				fiveUTR	0	0	0	0	0	4	0	0	0	0	0	0	0	1.29651	0	0	0
Chr01	8790909	8790909	1	+	1.19612	8790909	Chr01:8790909-8790909;+	1	Glyma.01G062600.1	Glyma.01G062600				fiveUTR	0	0	0	0	0	4	0	0	0	0	0	0	0	1.29651	0	0	0
Chr01	8921275	8921275	1	+	1.35704	8921275	Chr01:8921275-8921275;+	1	Glyma.01G063000.1	Glyma.01G063000	AT3G08900.1	RGP,RGP3	reversibly glycosylated polypeptide 3	promoter	0	0	0	7	0	0	1	0	0	0	0	1.47434	0	0	0.100097	0	0
Chr01	8921364	8921376	13	+	4.87766	8921376	Chr01:8921364-8921376;+	2	Glyma.01G063000.1	Glyma.01G063000	AT3G08900.1	RGP,RGP3	reversibly glycosylated polypeptide 3	promoter	12	33	1	2	7	0	2	0	0	3.10153	0.190949	0.42124	1.39361	0	0.200193	0	0
Chr01	8921417	8921419	3	+	55.5031	8921417	Chr01:8921417-8921419;+	8	Glyma.01G063000.1	Glyma.01G063000	AT3G08900.1	RGP,RGP3	reversibly glycosylated polypeptide 3	fiveUTR	0	98	10	108	16	22	55	69	6	9.21059	1.90949	22.7469	3.1854	7.13082	5.50531	11.1428	1.13629
Chr01	8921740	8921740	1	+	2.09186	8921740	Chr01:8921740-8921740;+	1	Glyma.01G063000.1	Glyma.01G063000	AT3G08900.1	RGP,RGP3	reversibly glycosylated polypeptide 3	CDS	0	22	0	1	0	0	0	0	0	2.06768	0	0.21062	0	0	0	0	0
Chr01	8922464	8922464	1	+	4.09225	8922464	Chr01:8922464-8922464;+	1	Glyma.01G063000.1	Glyma.01G063000	AT3G08900.1	RGP,RGP3	reversibly glycosylated polypeptide 3	intron	0	0	0	0	22	0	0	0	0	0	0	0	4.37992	0	0	0	0
Chr01	9099867	9099867	1	+	2.97618	9099867	Chr01:9099867-9099867;+	1	NA	Glyma.01G063700				antisense	0	0	0	0	16	0	0	0	0	0	0	0	3.1854	0	0	0	0
Chr01	9261305	9261305	1	+	1.29985	9261305	Chr01:9261305-9261305;+	1	Glyma.01G064000.1	Glyma.01G064000				CDS	0	0	0	0	0	0	15	0	0	0	0	0	0	0	1.50145	0	0
Chr01	9297986	9297986	1	+	1.3899	9297986	Chr01:9297986-9297986;+	1	NA	NA				intergenic	0	0	8	0	0	0	0	0	0	0	1.5276	0	0	0	0	0	0
Chr01	9380865	9380865	1	+	1.12908	9380865	Chr01:9380865-9380865;+	1	Glyma.01G064100.1	Glyma.01G064100	AT5G15800.1	AGL2,SEP1	K-box region and MADS-box transcription factor family protein	promoter	0	0	6	0	0	0	1	0	0	0	1.1457	0	0	0	0.100097	0	0
Chr01	9380920	9380920	1	+	1.19612	9380920	Chr01:9380920-9380920;+	1	Glyma.01G064100.1	Glyma.01G064100	AT5G15800.1	AGL2,SEP1	K-box region and MADS-box transcription factor family protein	promoter	0	0	0	0	0	4	0	0	0	0	0	0	0	1.29651	0	0	0
Chr01	9380947	9380950	4	+	8.59855	9380950	Chr01:9380947-9380950;+	1	Glyma.01G064100.1	Glyma.01G064100	AT5G15800.1	AGL2,SEP1	K-box region and MADS-box transcription factor family protein	promoter	3	5	44	0	0	0	6	0	0	0.469928	8.40177	0	0	0	0.600579	0	0
Chr01	9380980	9381000	21	+	11.3368	9381000	Chr01:9380980-9381000;+	2	Glyma.01G064100.1	Glyma.01G064100	AT5G15800.1	AGL2,SEP1	K-box region and MADS-box transcription factor family protein	promoter	2	0	33	0	0	17	6	0	0	0	6.30133	0	0	5.51018	0.600579	0	0
Chr01	9381021	9381057	37	+	90.5247	9381055	Chr01:9381021-9381057;+	3	Glyma.01G064100.1	Glyma.01G064100	AT5G15800.1	AGL2,SEP1	K-box region and MADS-box transcription factor family protein	promoter	11	0	454	0	1	25	46	0	0	0	86.691	0	0.199087	8.10321	4.60444	0	0
Chr01	9381097	9381115	19	+	6.81396	9381097	Chr01:9381097-9381115;+	1	Glyma.01G064100.1	Glyma.01G064100	AT5G15800.1	AGL2,SEP1	K-box region and MADS-box transcription factor family protein	fiveUTR	18	0	37	0	0	1	1	0	0	0	7.06513	0	0	0.324128	0.100097	0	0
Chr01	9381198	9381198	1	+	1.21616	9381198	Chr01:9381198-9381198;+	1	Glyma.01G064100.1	Glyma.01G064100	AT5G15800.1	AGL2,SEP1	K-box region and MADS-box transcription factor family protein	CDS	0	0	7	0	0	0	0	0	0	0	1.33665	0	0	0	0	0	0
Chr01	9496101	9496215	115	+	215.4	9496213	Chr01:9496101-9496215;+	2	Glyma.01G064200.1;Glyma.01G064200.3;Glyma.01G064200.2	Glyma.01G064200	AT1G69120.1	AGL7,AP1	K-box region and MADS-box transcription factor family protein	promoter	42	0	1229	0	0	4	1	4	0	0	234.677	0	0	1.29651	0.100097	0.64596	0
Chr01	9496243	9496262	20	+	2.25858	9496243	Chr01:9496243-9496262;+	1	Glyma.01G064200.1;Glyma.01G064200.3;Glyma.01G064200.2	Glyma.01G064200	AT1G69120.1	AGL7,AP1	K-box region and MADS-box transcription factor family protein	fiveUTR	19	0	13	0	0	0	0	0	0	0	2.48234	0	0	0	0	0	0
Chr01	9496326	9496328	3	+	2.7798	9496326	Chr01:9496326-9496328;+	1	Glyma.01G064200.1;Glyma.01G064200.3;Glyma.01G064200.2	Glyma.01G064200	AT1G69120.1	AGL7,AP1	K-box region and MADS-box transcription factor family protein	fiveUTR	2	0	16	0	0	0	0	0	0	0	3.05519	0	0	0	0	0	0
Chr01	9496351	9496351	1	+	2.7798	9496351	Chr01:9496351-9496351;+	1	Glyma.01G064200.1;Glyma.01G064200.3;Glyma.01G064200.2	Glyma.01G064200	AT1G69120.1	AGL7,AP1	K-box region and MADS-box transcription factor family protein	fiveUTR	0	0	16	0	0	0	0	0	0	0	3.05519	0	0	0	0	0	0
Chr01	9496431	9496487	57	+	41.5232	9496482	Chr01:9496431-9496487;+	1	Glyma.01G064200.1;Glyma.01G064200.3;Glyma.01G064200.2	Glyma.01G064200	AT1G69120.1	AGL7,AP1	K-box region and MADS-box transcription factor family protein	fiveUTR	17	0	239	0	0	0	0	0	0	0	45.6369	0	0	0	0	0	0
Chr01	9962860	9962869	10	+	90.1731	9962869	Chr01:9962860-9962869;+	6	Glyma.01G064900.2;Glyma.01G064900.3	Glyma.01G064900	AT2G03810.1		18S pre-ribosomal assembly protein gar2-related	promoter	6	62	33	135	4	0	96	255	42	5.82711	6.30133	28.4337	0.79635	0	9.60927	41.1799	7.95404
Chr01	9963058	9963058	1	+	1.18772	9963058	Chr01:9963058-9963058;+	1	Glyma.01G064900.2;Glyma.01G064900.3;Glyma.01G064900.4;Glyma.01G064900.5;Glyma.01G064900.1;Glyma.01G064900.6;Glyma.01G064900.7	Glyma.01G064900	AT2G03810.1		18S pre-ribosomal assembly protein gar2-related	proximal	0	0	0	0	0	0	0	8	0	0	0	0	0	0	0	1.29192	0
Chr01	9963635	9963635	1	+	1.26433	9963635	Chr01:9963635-9963635;+	1	Glyma.01G064900.2;Glyma.01G064900.3;Glyma.01G064900.4;Glyma.01G064900.5;Glyma.01G064900.1;Glyma.01G064900.6;Glyma.01G064900.7	Glyma.01G064900	AT2G03810.1		18S pre-ribosomal assembly protein gar2-related	proximal	0	0	1	0	0	0	0	0	6	0	0.190949	0	0	0	0	0	1.13629
Chr01	9963873	9963903	31	+	48.3991	9963876	Chr01:9963873-9963903;+	8	Glyma.01G064900.2;Glyma.01G064900.3;Glyma.01G064900.4;Glyma.01G064900.5;Glyma.01G064900.1;Glyma.01G064900.6;Glyma.01G064900.7;Glyma.01G064900.8	Glyma.01G064900	AT2G03810.1		18S pre-ribosomal assembly protein gar2-related	promoter	0	68	14	38	145	8	13	7	9	6.39102	2.67329	8.00356	28.8677	2.59303	1.30126	1.13043	1.70444
Chr01	9964011	9964011	1	+	2.23213	9964011	Chr01:9964011-9964011;+	1	Glyma.01G064900.2;Glyma.01G064900.3;Glyma.01G064900.4;Glyma.01G064900.5;Glyma.01G064900.1;Glyma.01G064900.6;Glyma.01G064900.7;Glyma.01G064900.8	Glyma.01G064900	AT2G03810.1		18S pre-ribosomal assembly protein gar2-related	promoter	0	0	0	0	12	0	0	0	0	0	0	0	2.38905	0	0	0	0
Chr01	9964792	9964792	1	+	1.63589	9964792	Chr01:9964792-9964792;+	1	Glyma.01G064900.2;Glyma.01G064900.3;Glyma.01G064900.4;Glyma.01G064900.5;Glyma.01G064900.1;Glyma.01G064900.6;Glyma.01G064900.7;Glyma.01G064900.8	Glyma.01G064900	AT2G03810.1		18S pre-ribosomal assembly protein gar2-related	promoter	0	0	0	0	0	0	0	0	9	0	0	0	0	0	0	0	1.70444
Chr01	9965220	9965220	1	+	2.25772	9965220	Chr01:9965220-9965220;+	1	Glyma.01G064900.2;Glyma.01G064900.3;Glyma.01G064900.4;Glyma.01G064900.5;Glyma.01G064900.1;Glyma.01G064900.6;Glyma.01G064900.7;Glyma.01G064900.8	Glyma.01G064900	AT2G03810.1		18S pre-ribosomal assembly protein gar2-related	intron	0	26	0	0	0	0	0	0	0	2.44363	0	0	0	0	0	0	0
Chr01	10028966	10028966	1	+	2.83245	10028966	Chr01:10028966-10028966;+	2	Glyma.01G065100.1	Glyma.01G065100	AT1G26300.1		BSD domain-containing protein	promoter	0	5	0	0	0	0	1	7	7	0.469928	0	0	0	0	0.100097	1.13043	1.32567
Chr01	10028995	10028995	1	+	5.23897	10028995	Chr01:10028995-10028995;+	3	Glyma.01G065100.1	Glyma.01G065100	AT1G26300.1		BSD domain-containing protein	promoter	0	2	0	14	0	0	12	10	0	0.187971	0	2.94868	0	0	1.20116	1.6149	0
Chr01	10029023	10029023	1	+	4.07866	10029023	Chr01:10029023-10029023;+	1	Glyma.01G065100.1	Glyma.01G065100	AT1G26300.1		BSD domain-containing protein	fiveUTR	0	0	0	3	19	0	0	0	0	0	0	0.63186	3.78266	0	0	0	0
Chr01	10029052	10029052	1	+	4.32273	10029052	Chr01:10029052-10029052;+	2	Glyma.01G065100.1	Glyma.01G065100	AT1G26300.1		BSD domain-containing protein	fiveUTR	0	1	7	3	1	6	4	1	0	0.0939856	1.33665	0.63186	0.199087	1.94477	0.400386	0.16149	0
Chr01	10030423	10030423	1	+	1.18772	10030423	Chr01:10030423-10030423;+	1	Glyma.01G065100.1	Glyma.01G065100	AT1G26300.1		BSD domain-containing protein	intron	0	0	0	0	0	0	0	8	0	0	0	0	0	0	0	1.29192	0
Chr01	10033349	10033350	2	+	5.27116	10033349	Chr01:10033349-10033350;+	2	Glyma.01G065100.1	Glyma.01G065100	AT1G26300.1		BSD domain-containing protein	CDS	1	0	9	0	19	0	2	0	0	0	1.71854	0	3.78266	0	0.200193	0	0
Chr01	10080743	10080743	1	+	1.56018	10080743	Chr01:10080743-10080743;+	1	Glyma.01G065500.1	Glyma.01G065500	AT1G69020.1		Prolyl oligopeptidase family protein	promoter	0	2	0	0	0	0	16	0	0	0.187971	0	0	0	0	1.60154	0	0
Chr01	10083867	10083867	1	+	1.19612	10083867	Chr01:10083867-10083867;+	1	Glyma.01G065500.1	Glyma.01G065500	AT1G69020.1		Prolyl oligopeptidase family protein	intron	0	0	0	0	0	4	0	0	0	0	0	0	0	1.29651	0	0	0
Chr01	10135280	10135290	11	+	6.49412	10135290	Chr01:10135280-10135290;+	2	Glyma.01G065800.1	Glyma.01G065800	AT3G14470.1		NB-ARC domain-containing disease resistance protein	promoter	10	2	14	4	17	0	0	0	0	0.187971	2.67329	0.84248	3.38449	0	0	0	0
Chr01	10135341	10135375	35	+	11.3187	10135357	Chr01:10135341-10135375;+	3	Glyma.01G065800.1	Glyma.01G065800	AT3G14470.1		NB-ARC domain-containing disease resistance protein	promoter	3	0	6	31	25	0	0	0	0	0	1.1457	6.52922	4.97718	0	0	0	0
Chr01	10135400	10135400	1	+	1.65047	10135400	Chr01:10135400-10135400;+	1	Glyma.01G065800.1	Glyma.01G065800	AT3G14470.1		NB-ARC domain-containing disease resistance protein	promoter	0	1	9	0	0	0	0	0	0	0.0939856	1.71854	0	0	0	0	0	0
Chr01	10810392	10810407	16	+	167.81	10810394	Chr01:10810392-10810407;+	8	Glyma.01G067000.1	Glyma.01G067000	AT2G03890.1	ATPI4K GAMMA 7,PI4K GAMMA 7,UBDK GAMMA 7	phosphoinositide 4-kinase gamma 7	promoter	2	193	132	108	135	116	113	152	90	18.1392	25.2053	22.7469	26.8768	37.5989	11.3109	24.5465	17.0444
Chr01	10810432	10810496	65	+	118.024	10810487	Chr01:10810432-10810496;+	8	Glyma.01G067000.1	Glyma.01G067000	AT2G03890.1	ATPI4K GAMMA 7,PI4K GAMMA 7,UBDK GAMMA 7	phosphoinositide 4-kinase gamma 7	promoter	25	75	69	78	233	27	192	75	34	7.04892	13.1755	16.4284	46.3874	8.75146	19.2185	12.1117	6.43898
Chr01	10810588	10810606	19	+	4.3538	10810606	Chr01:10810588-10810606;+	2	Glyma.01G067000.1	Glyma.01G067000	AT2G03890.1	ATPI4K GAMMA 7,PI4K GAMMA 7,UBDK GAMMA 7	phosphoinositide 4-kinase gamma 7	fiveUTR	18	0	9	0	15	0	0	0	0	0	1.71854	0	2.98631	0	0	0	0
Chr01	10810901	10810901	1	+	1.04242	10810901	Chr01:10810901-10810901;+	1	Glyma.01G067000.1	Glyma.01G067000	AT2G03890.1	ATPI4K GAMMA 7,PI4K GAMMA 7,UBDK GAMMA 7	phosphoinositide 4-kinase gamma 7	fiveUTR	0	0	6	0	0	0	0	0	0	0	1.1457	0	0	0	0	0	0
Chr01	10810954	10810954	1	+	1.45187	10810954	Chr01:10810954-10810954;+	1	Glyma.01G067000.1	Glyma.01G067000	AT2G03890.1	ATPI4K GAMMA 7,PI4K GAMMA 7,UBDK GAMMA 7	phosphoinositide 4-kinase gamma 7	fiveUTR	0	0	0	8	0	0	0	0	0	0	0	1.68496	0	0	0	0	0
Chr01	10811016	10811016	1	+	4.46427	10811016	Chr01:10811016-10811016;+	1	Glyma.01G067000.1	Glyma.01G067000	AT2G03890.1	ATPI4K GAMMA 7,PI4K GAMMA 7,UBDK GAMMA 7	phosphoinositide 4-kinase gamma 7	fiveUTR	0	0	0	0	24	0	0	0	0	0	0	0	4.7781	0	0	0	0
Chr01	10811078	10811082	5	+	6.55442	10811078	Chr01:10811078-10811082;+	2	Glyma.01G067000.1	Glyma.01G067000	AT2G03890.1	ATPI4K GAMMA 7,PI4K GAMMA 7,UBDK GAMMA 7	phosphoinositide 4-kinase gamma 7	CDS	4	21	0	3	0	14	0	0	0	1.9737	0	0.63186	0	4.53779	0	0	0
Chr01	10811158	10811177	20	+	3.60532	10811177	Chr01:10811158-10811177;+	2	Glyma.01G067000.1	Glyma.01G067000	AT2G03890.1	ATPI4K GAMMA 7,PI4K GAMMA 7,UBDK GAMMA 7	phosphoinositide 4-kinase gamma 7	CDS	19	15	3	0	0	0	0	12	0	1.40978	0.572848	0	0	0	0	1.93788	0
Chr01	10811261	10811261	1	+	1.91111	10811261	Chr01:10811261-10811261;+	1	Glyma.01G067000.1	Glyma.01G067000	AT2G03890.1	ATPI4K GAMMA 7,PI4K GAMMA 7,UBDK GAMMA 7	phosphoinositide 4-kinase gamma 7	CDS	0	0	11	0	0	0	0	0	0	0	2.10044	0	0	0	0	0	0
Chr01	10811383	10811383	1	+	2.22964	10811383	Chr01:10811383-10811383;+	1	Glyma.01G067000.1	Glyma.01G067000	AT2G03890.1	ATPI4K GAMMA 7,PI4K GAMMA 7,UBDK GAMMA 7	phosphoinositide 4-kinase gamma 7	CDS	0	0	0	2	0	1	4	7	1	0	0	0.42124	0	0.324128	0.400386	1.13043	0.189382
Chr01	10811487	10811487	1	+	2.68291	10811487	Chr01:10811487-10811487;+	1	Glyma.01G067000.1	Glyma.01G067000	AT2G03890.1	ATPI4K GAMMA 7,PI4K GAMMA 7,UBDK GAMMA 7	phosphoinositide 4-kinase gamma 7	CDS	0	0	12	0	0	2	0	0	0	0	2.29139	0	0	0.648256	0	0	0
Chr01	10811601	10811601	1	+	1.03988	10811601	Chr01:10811601-10811601;+	1	Glyma.01G067000.1	Glyma.01G067000	AT2G03890.1	ATPI4K GAMMA 7,PI4K GAMMA 7,UBDK GAMMA 7	phosphoinositide 4-kinase gamma 7	CDS	0	0	0	0	0	0	12	0	0	0	0	0	0	0	1.20116	0	0
Chr01	10811810	10811811	2	+	2.91245	10811810	Chr01:10811810-10811811;+	2	Glyma.01G067000.1	Glyma.01G067000	AT2G03890.1	ATPI4K GAMMA 7,PI4K GAMMA 7,UBDK GAMMA 7	phosphoinositide 4-kinase gamma 7	CDS	1	21	0	6	0	0	0	0	0	1.9737	0	1.26372	0	0	0	0	0
Chr01	10812017	10812017	1	+	2.04612	10812017	Chr01:10812017-10812017;+	1	Glyma.01G067000.1	Glyma.01G067000	AT2G03890.1	ATPI4K GAMMA 7,PI4K GAMMA 7,UBDK GAMMA 7	phosphoinositide 4-kinase gamma 7	CDS	0	0	0	0	11	0	0	0	0	0	0	0	2.18996	0	0	0	0
Chr01	10812122	10812127	6	+	2.15532	10812127	Chr01:10812122-10812127;+	2	Glyma.01G067000.1	Glyma.01G067000	AT2G03890.1	ATPI4K GAMMA 7,PI4K GAMMA 7,UBDK GAMMA 7	phosphoinositide 4-kinase gamma 7	CDS	5	0	0	0	6	0	0	7	0	0	0	0	1.19452	0	0	1.13043	0
Chr01	10812180	10812189	10	+	2.53758	10812189	Chr01:10812180-10812189;+	2	Glyma.01G067000.1	Glyma.01G067000	AT2G03890.1	ATPI4K GAMMA 7,PI4K GAMMA 7,UBDK GAMMA 7	phosphoinositide 4-kinase gamma 7	CDS	9	0	6	0	0	5	0	0	0	0	1.1457	0	0	1.62064	0	0	0
Chr01	10812224	10812224	1	+	1.18772	10812224	Chr01:10812224-10812224;+	1	Glyma.01G067000.1	Glyma.01G067000	AT2G03890.1	ATPI4K GAMMA 7,PI4K GAMMA 7,UBDK GAMMA 7	phosphoinositide 4-kinase gamma 7	CDS	0	0	0	0	0	0	0	8	0	0	0	0	0	0	0	1.29192	0
Chr01	10812285	10812285	1	+	2.12626	10812285	Chr01:10812285-10812285;+	1	Glyma.01G067000.1	Glyma.01G067000	AT2G03890.1	ATPI4K GAMMA 7,PI4K GAMMA 7,UBDK GAMMA 7	phosphoinositide 4-kinase gamma 7	CDS	0	0	0	3	0	5	1	0	0	0	0	0.63186	0	1.62064	0.100097	0	0
Chr01	10812427	10812427	1	+	3.1901	10812427	Chr01:10812427-10812427;+	1	Glyma.01G067000.1	Glyma.01G067000	AT2G03890.1	ATPI4K GAMMA 7,PI4K GAMMA 7,UBDK GAMMA 7	phosphoinositide 4-kinase gamma 7	CDS	0	0	0	2	0	3	0	13	0	0	0	0.42124	0	0.972385	0	2.09937	0
Chr01	10917736	10917736	1	+	2.51876	10917736	Chr01:10917736-10917736;+	1	Glyma.01G067100.2;Glyma.01G067100.1	Glyma.01G067100	AT5G03490.1		UDP-Glycosyltransferase superfamily protein	promoter	0	12	0	0	0	2	5	3	0	1.12783	0	0	0	0.648256	0.500483	0.48447	0
Chr01	10917757	10917760	4	+	8.71382	10917760	Chr01:10917757-10917760;+	2	Glyma.01G067100.2;Glyma.01G067100.1	Glyma.01G067100	AT5G03490.1		UDP-Glycosyltransferase superfamily protein	promoter	3	7	4	0	29	0	1	13	0	0.657899	0.763798	0	5.77353	0	0.100097	2.09937	0
Chr01	10917804	10917879	76	+	280.274	10917863	Chr01:10917804-10917879;+	8	Glyma.01G067100.2;Glyma.01G067100.1	Glyma.01G067100	AT5G03490.1		UDP-Glycosyltransferase superfamily protein	promoter	18	1446	136	15	189	37	28	521	13	135.903	25.9691	3.1593	37.6275	11.9927	2.8027	84.1362	2.46196
Chr01	10917927	10917943	17	+	10.3557	10917936	Chr01:10917927-10917943;+	2	Glyma.01G067100.2;Glyma.01G067100.1	Glyma.01G067100	AT5G03490.1		UDP-Glycosyltransferase superfamily protein	CDS	9	52	1	0	0	0	2	37	0	4.88725	0.190949	0	0	0	0.200193	5.97513	0
Chr01	10917991	10918006	16	+	5.08641	10918006	Chr01:10917991-10918006;+	2	Glyma.01G067100.2;Glyma.01G067100.1	Glyma.01G067100	AT5G03490.1		UDP-Glycosyltransferase superfamily protein	CDS	15	10	2	0	0	5	0	16	0	0.939856	0.381899	0	0	1.62064	0	2.58384	0
Chr01	10918057	10918057	1	+	6.34919	10918057	Chr01:10918057-10918057;+	1	Glyma.01G067100.2;Glyma.01G067100.1	Glyma.01G067100	AT5G03490.1		UDP-Glycosyltransferase superfamily protein	CDS	0	10	21	2	0	0	0	5	4	0.939856	4.00994	0.42124	0	0	0	0.807449	0.757528
Chr01	10918099	10918099	1	+	1.04242	10918099	Chr01:10918099-10918099;+	1	Glyma.01G067100.2;Glyma.01G067100.1	Glyma.01G067100	AT5G03490.1		UDP-Glycosyltransferase superfamily protein	CDS	0	0	6	0	0	0	0	0	0	0	1.1457	0	0	0	0	0	0
Chr01	10918368	10918368	1	+	2.28156	10918368	Chr01:10918368-10918368;+	1	Glyma.01G067100.2;Glyma.01G067100.1	Glyma.01G067100	AT5G03490.1		UDP-Glycosyltransferase superfamily protein	CDS	0	8	6	3	0	0	0	0	0	0.751885	1.1457	0.63186	0	0	0	0	0
Chr01	10918459	10918467	9	+	4.82457	10918467	Chr01:10918459-10918467;+	2	Glyma.01G067100.2;Glyma.01G067100.1	Glyma.01G067100	AT5G03490.1		UDP-Glycosyltransferase superfamily protein	CDS	8	0	14	0	0	8	0	0	0	0	2.67329	0	0	2.59303	0	0	0
Chr01	10918592	10918592	1	+	2.43139	10918592	Chr01:10918592-10918592;+	1	Glyma.01G067100.2;Glyma.01G067100.1	Glyma.01G067100	AT5G03490.1		UDP-Glycosyltransferase superfamily protein	CDS	0	28	0	0	0	0	0	0	0	2.6316	0	0	0	0	0	0	0
Chr01	10918615	10918615	1	+	1.82354	10918615	Chr01:10918615-10918615;+	1	Glyma.01G067100.2;Glyma.01G067100.1	Glyma.01G067100	AT5G03490.1		UDP-Glycosyltransferase superfamily protein	CDS	0	21	0	0	0	0	0	0	0	1.9737	0	0	0	0	0	0	0
Chr01	10918651	10918651	1	+	1.55982	10918651	Chr01:10918651-10918651;+	1	Glyma.01G067100.2;Glyma.01G067100.1	Glyma.01G067100	AT5G03490.1		UDP-Glycosyltransferase superfamily protein	CDS	0	0	0	0	0	0	18	0	0	0	0	0	0	0	1.80174	0	0
Chr01	10918877	10918877	1	+	3.70356	10918877	Chr01:10918877-10918877;+	1	Glyma.01G067100.2;Glyma.01G067100.1	Glyma.01G067100	AT5G03490.1		UDP-Glycosyltransferase superfamily protein	CDS	0	0	4	1	0	3	0	13	0	0	0.763798	0.21062	0	0.972385	0	2.09937	0
Chr01	10918951	10918951	1	+	7.1515	10918951	Chr01:10918951-10918951;+	3	Glyma.01G067100.2;Glyma.01G067100.1	Glyma.01G067100	AT5G03490.1		UDP-Glycosyltransferase superfamily protein	CDS	0	2	6	2	0	11	1	5	8	0.187971	1.1457	0.42124	0	3.56541	0.100097	0.807449	1.51506
Chr01	10965499	10965499	1	+	1.63311	10965499	Chr01:10965499-10965499;+	1	NA	NA				intergenic	0	0	0	0	0	0	0	11	0	0	0	0	0	0	0	1.77639	0
Chr01	11288713	11288881	169	+	441.907	11288807	Chr01:11288713-11288881;+	8	Glyma.01G068000.1	Glyma.01G068000	AT2G04030.1	AtHsp90.5,CR88,EMB1956,Hsp88.1,HSP90.5	Chaperone protein htpG family protein	promoter	55	597	228	24	126	113	457	582	896	56.1094	43.5365	5.05488	25.085	36.6265	45.7441	93.9871	169.686
Chr01	11288902	11288916	15	+	5.04127	11288902	Chr01:11288902-11288916;+	2	Glyma.01G068000.1	Glyma.01G068000	AT2G04030.1	AtHsp90.5,CR88,EMB1956,Hsp88.1,HSP90.5	Chaperone protein htpG family protein	CDS	0	0	6	0	0	0	0	0	22	0	1.1457	0	0	0	0	0	4.1664
Chr01	11288943	11288962	20	+	17.1405	11288962	Chr01:11288943-11288962;+	3	Glyma.01G068000.1	Glyma.01G068000	AT2G04030.1	AtHsp90.5,CR88,EMB1956,Hsp88.1,HSP90.5	Chaperone protein htpG family protein	CDS	18	0	4	5	0	2	1	7	76	0	0.763798	1.0531	0	0.648256	0.100097	1.13043	14.393
Chr01	11288992	11289000	9	+	9.39108	11288992	Chr01:11288992-11289000;+	4	Glyma.01G068000.1	Glyma.01G068000	AT2G04030.1	AtHsp90.5,CR88,EMB1956,Hsp88.1,HSP90.5	Chaperone protein htpG family protein	CDS	0	11	15	1	0	0	4	10	21	1.03384	2.86424	0.21062	0	0	0.400386	1.6149	3.97702
Chr01	11289025	11289051	27	+	40.7012	11289051	Chr01:11289025-11289051;+	7	Glyma.01G068000.1	Glyma.01G068000	AT2G04030.1	AtHsp90.5,CR88,EMB1956,Hsp88.1,HSP90.5	Chaperone protein htpG family protein	CDS	9	20	20	10	0	6	17	53	124	1.87971	3.81899	2.1062	0	1.94477	1.70164	8.55896	23.4834
Chr01	11289072	11289072	1	+	2.90825	11289072	Chr01:11289072-11289072;+	1	Glyma.01G068000.1	Glyma.01G068000	AT2G04030.1	AtHsp90.5,CR88,EMB1956,Hsp88.1,HSP90.5	Chaperone protein htpG family protein	CDS	0	0	0	0	0	0	0	0	16	0	0	0	0	0	0	0	3.03011
Chr01	11289093	11289093	1	+	3.85526	11289093	Chr01:11289093-11289093;+	2	Glyma.01G068000.1	Glyma.01G068000	AT2G04030.1	AtHsp90.5,CR88,EMB1956,Hsp88.1,HSP90.5	Chaperone protein htpG family protein	CDS	0	2	0	0	0	3	15	10	0	0.187971	0	0	0	0.972385	1.50145	1.6149	0
Chr01	11289131	11289132	2	+	5.41473	11289131	Chr01:11289131-11289132;+	3	Glyma.01G068000.1	Glyma.01G068000	AT2G04030.1	AtHsp90.5,CR88,EMB1956,Hsp88.1,HSP90.5	Chaperone protein htpG family protein	CDS	1	0	0	0	0	0	12	16	11	0	0	0	0	0	1.20116	2.58384	2.0832
Chr01	11289200	11289200	1	+	5.76022	11289200	Chr01:11289200-11289200;+	1	Glyma.01G068000.1	Glyma.01G068000	AT2G04030.1	AtHsp90.5,CR88,EMB1956,Hsp88.1,HSP90.5	Chaperone protein htpG family protein	intron	0	0	28	0	0	0	1	3	2	0	5.34658	0	0	0	0.100097	0.48447	0.378764
Chr01	11290060	11290060	1	+	1.09059	11290060	Chr01:11290060-11290060;+	1	Glyma.01G068000.1	Glyma.01G068000	AT2G04030.1	AtHsp90.5,CR88,EMB1956,Hsp88.1,HSP90.5	Chaperone protein htpG family protein	CDS	0	0	0	0	0	0	0	0	6	0	0	0	0	0	0	0	1.13629
Chr01	11290082	11290087	6	+	3.22361	11290082	Chr01:11290082-11290087;+	2	Glyma.01G068000.1	Glyma.01G068000	AT2G04030.1	AtHsp90.5,CR88,EMB1956,Hsp88.1,HSP90.5	Chaperone protein htpG family protein	CDS	5	0	6	0	0	0	0	0	12	0	1.1457	0	0	0	0	0	2.27258
Chr01	11290116	11290116	1	+	1.78157	11290116	Chr01:11290116-11290116;+	1	Glyma.01G068000.1	Glyma.01G068000	AT2G04030.1	AtHsp90.5,CR88,EMB1956,Hsp88.1,HSP90.5	Chaperone protein htpG family protein	CDS	0	0	0	0	0	0	0	12	0	0	0	0	0	0	0	1.93788	0
Chr01	11290546	11290546	1	+	1.03925	11290546	Chr01:11290546-11290546;+	1	Glyma.01G068000.1	Glyma.01G068000	AT2G04030.1	AtHsp90.5,CR88,EMB1956,Hsp88.1,HSP90.5	Chaperone protein htpG family protein	CDS	0	0	0	0	0	0	0	7	0	0	0	0	0	0	0	1.13043	0
Chr01	11290598	11290598	1	+	4.33088	11290598	Chr01:11290598-11290598;+	2	Glyma.01G068000.1	Glyma.01G068000	AT2G04030.1	AtHsp90.5,CR88,EMB1956,Hsp88.1,HSP90.5	Chaperone protein htpG family protein	CDS	0	0	1	0	0	6	0	0	13	0	0.190949	0	0	1.94477	0	0	2.46196
Chr01	11290637	11290637	1	+	2.66712	11290637	Chr01:11290637-11290637;+	2	Glyma.01G068000.1	Glyma.01G068000	AT2G04030.1	AtHsp90.5,CR88,EMB1956,Hsp88.1,HSP90.5	Chaperone protein htpG family protein	CDS	0	0	1	0	0	0	0	7	8	0	0.190949	0	0	0	0	1.13043	1.51506
Chr01	11290741	11290743	3	+	5.30119	11290743	Chr01:11290741-11290743;+	3	Glyma.01G068000.1	Glyma.01G068000	AT2G04030.1	AtHsp90.5,CR88,EMB1956,Hsp88.1,HSP90.5	Chaperone protein htpG family protein	CDS	2	4	6	0	0	0	0	19	6	0.375943	1.1457	0	0	0	0	3.06831	1.13629
Chr01	11290962	11290962	1	+	2.25621	11290962	Chr01:11290962-11290962;+	1	Glyma.01G068000.1	Glyma.01G068000	AT2G04030.1	AtHsp90.5,CR88,EMB1956,Hsp88.1,HSP90.5	Chaperone protein htpG family protein	CDS	0	0	5	0	0	0	0	2	6	0	0.954747	0	0	0	0	0.32298	1.13629
Chr01	11291058	11291058	1	+	1.63589	11291058	Chr01:11291058-11291058;+	1	Glyma.01G068000.1	Glyma.01G068000	AT2G04030.1	AtHsp90.5,CR88,EMB1956,Hsp88.1,HSP90.5	Chaperone protein htpG family protein	CDS	0	0	0	0	0	0	0	0	9	0	0	0	0	0	0	0	1.70444
Chr01	11291449	11291449	1	+	4.34177	11291449	Chr01:11291449-11291449;+	1	Glyma.01G068000.1	Glyma.01G068000	AT2G04030.1	AtHsp90.5,CR88,EMB1956,Hsp88.1,HSP90.5	Chaperone protein htpG family protein	CDS	0	50	0	0	0	0	0	0	0	4.69928	0	0	0	0	0	0	0
Chr01	11291540	11291540	1	+	1.49515	11291540	Chr01:11291540-11291540;+	1	Glyma.01G068000.1	Glyma.01G068000	AT2G04030.1	AtHsp90.5,CR88,EMB1956,Hsp88.1,HSP90.5	Chaperone protein htpG family protein	CDS	0	0	0	0	0	5	0	0	0	0	0	0	0	1.62064	0	0	0
Chr01	11293382	11293382	1	+	1.49515	11293382	Chr01:11293382-11293382;+	1	Glyma.01G068000.1	Glyma.01G068000	AT2G04030.1	AtHsp90.5,CR88,EMB1956,Hsp88.1,HSP90.5	Chaperone protein htpG family protein	intron	0	0	0	0	0	5	0	0	0	0	0	0	0	1.62064	0	0	0
Chr01	11293414	11293414	1	+	1.0889	11293414	Chr01:11293414-11293414;+	1	Glyma.01G068000.1	Glyma.01G068000	AT2G04030.1	AtHsp90.5,CR88,EMB1956,Hsp88.1,HSP90.5	Chaperone protein htpG family protein	CDS	0	0	0	6	0	0	0	0	0	0	0	1.26372	0	0	0	0	0
Chr01	11293726	11293733	8	+	3.57624	11293733	Chr01:11293726-11293733;+	2	Glyma.01G068000.1	Glyma.01G068000	AT2G04030.1	AtHsp90.5,CR88,EMB1956,Hsp88.1,HSP90.5	Chaperone protein htpG family protein	CDS	7	20	0	1	0	1	1	0	7	1.87971	0	0.21062	0	0.324128	0.100097	0	1.32567
Chr01	11294661	11294661	1	+	1.99942	11294661	Chr01:11294661-11294661;+	1	Glyma.01G068000.1	Glyma.01G068000	AT2G04030.1	AtHsp90.5,CR88,EMB1956,Hsp88.1,HSP90.5	Chaperone protein htpG family protein	CDS	0	0	0	0	0	0	0	0	11	0	0	0	0	0	0	0	2.0832
Chr01	11294856	11294856	1	+	1.18772	11294856	Chr01:11294856-11294856;+	1	Glyma.01G068000.1	Glyma.01G068000	AT2G04030.1	AtHsp90.5,CR88,EMB1956,Hsp88.1,HSP90.5	Chaperone protein htpG family protein	CDS	0	0	0	0	0	0	0	8	0	0	0	0	0	0	0	1.29192	0
Chr01	11294898	11294898	1	+	2.60506	11294898	Chr01:11294898-11294898;+	1	Glyma.01G068000.1	Glyma.01G068000	AT2G04030.1	AtHsp90.5,CR88,EMB1956,Hsp88.1,HSP90.5	Chaperone protein htpG family protein	CDS	0	30	0	0	0	0	0	0	0	2.81957	0	0	0	0	0	0	0
Chr01	11295030	11295042	13	+	4.75918	11295042	Chr01:11295030-11295042;+	2	Glyma.01G068000.1	Glyma.01G068000	AT2G04030.1	AtHsp90.5,CR88,EMB1956,Hsp88.1,HSP90.5	Chaperone protein htpG family protein	CDS	12	36	0	0	0	0	0	11	0	3.38348	0	0	0	0	0	1.77639	0
Chr01	11295130	11295130	1	+	2.57761	11295130	Chr01:11295130-11295130;+	2	Glyma.01G068000.1	Glyma.01G068000	AT2G04030.1	AtHsp90.5,CR88,EMB1956,Hsp88.1,HSP90.5	Chaperone protein htpG family protein	CDS	0	0	8	0	0	0	0	8	0	0	1.5276	0	0	0	0	1.29192	0
Chr01	11295226	11295226	1	+	3.99885	11295226	Chr01:11295226-11295226;+	1	Glyma.01G068000.1	Glyma.01G068000	AT2G04030.1	AtHsp90.5,CR88,EMB1956,Hsp88.1,HSP90.5	Chaperone protein htpG family protein	CDS	0	0	0	0	0	0	0	0	22	0	0	0	0	0	0	0	4.1664
Chr01	11295591	11295591	1	+	1.21616	11295591	Chr01:11295591-11295591;+	1	Glyma.01G068000.1	Glyma.01G068000	AT2G04030.1	AtHsp90.5,CR88,EMB1956,Hsp88.1,HSP90.5	Chaperone protein htpG family protein	CDS	0	0	7	0	0	0	0	0	0	0	1.33665	0	0	0	0	0	0
Chr01	11295631	11295631	1	+	2.90825	11295631	Chr01:11295631-11295631;+	1	Glyma.01G068000.1	Glyma.01G068000	AT2G04030.1	AtHsp90.5,CR88,EMB1956,Hsp88.1,HSP90.5	Chaperone protein htpG family protein	CDS	0	0	0	0	0	0	0	0	16	0	0	0	0	0	0	0	3.03011
Chr01	11295796	11295796	1	+	3.06919	11295796	Chr01:11295796-11295796;+	1	Glyma.01G068000.1	Glyma.01G068000	AT2G04030.1	AtHsp90.5,CR88,EMB1956,Hsp88.1,HSP90.5	Chaperone protein htpG family protein	CDS	0	0	0	0	0	0	0	17	3	0	0	0	0	0	0	2.74533	0.568146
Chr01	11295840	11295840	1	+	2.18119	11295840	Chr01:11295840-11295840;+	1	Glyma.01G068000.1	Glyma.01G068000	AT2G04030.1	AtHsp90.5,CR88,EMB1956,Hsp88.1,HSP90.5	Chaperone protein htpG family protein	CDS	0	0	0	0	0	0	0	0	12	0	0	0	0	0	0	0	2.27258
Chr01	11295873	11295873	1	+	6.18649	11295873	Chr01:11295873-11295873;+	3	Glyma.01G068000.1	Glyma.01G068000	AT2G04030.1	AtHsp90.5,CR88,EMB1956,Hsp88.1,HSP90.5	Chaperone protein htpG family protein	CDS	0	14	3	1	0	4	0	6	12	1.3158	0.572848	0.21062	0	1.29651	0	0.968939	2.27258
Chr01	11296089	11296089	1	+	1.12886	11296089	Chr01:11296089-11296089;+	1	Glyma.01G068000.1	Glyma.01G068000	AT2G04030.1	AtHsp90.5,CR88,EMB1956,Hsp88.1,HSP90.5	Chaperone protein htpG family protein	CDS	0	13	0	0	0	0	0	0	0	1.22181	0	0	0	0	0	0	0
Chr01	11296111	11296111	1	+	7.06743	11296111	Chr01:11296111-11296111;+	1	Glyma.01G068000.1	Glyma.01G068000	AT2G04030.1	AtHsp90.5,CR88,EMB1956,Hsp88.1,HSP90.5	Chaperone protein htpG family protein	CDS	0	3	1	2	0	3	1	5	25	0.281957	0.190949	0.42124	0	0.972385	0.100097	0.807449	4.73455
Chr01	11296340	11296340	1	+	1.2157	11296340	Chr01:11296340-11296340;+	1	Glyma.01G068000.1	Glyma.01G068000	AT2G04030.1	AtHsp90.5,CR88,EMB1956,Hsp88.1,HSP90.5	Chaperone protein htpG family protein	intron	0	14	0	0	0	0	0	0	0	1.3158	0	0	0	0	0	0	0
Chr01	11297154	11297154	1	+	1.91111	11297154	Chr01:11297154-11297154;+	1	Glyma.01G068000.1	Glyma.01G068000	AT2G04030.1	AtHsp90.5,CR88,EMB1956,Hsp88.1,HSP90.5	Chaperone protein htpG family protein	intron	0	0	11	0	0	0	0	0	0	0	2.10044	0	0	0	0	0	0
Chr01	11533267	11533267	1	+	1.47316	11533267	Chr01:11533267-11533267;+	1	Glyma.01G068800.2;Glyma.01G068800.1;Glyma.01G068800.3	Glyma.01G068800	AT1G68910.1	WIT2	WPP domain-interacting protein 2	promoter	0	0	0	0	0	0	17	0	0	0	0	0	0	0	1.70164	0	0
Chr01	11533323	11533336	14	+	19.79	11533325	Chr01:11533323-11533336;+	3	Glyma.01G068800.2;Glyma.01G068800.1;Glyma.01G068800.3	Glyma.01G068800	AT1G68910.1	WIT2	WPP domain-interacting protein 2	promoter	2	0	0	10	78	0	40	0	0	0	0	2.1062	15.5288	0	4.00386	0	0
Chr01	11533381	11533381	1	+	4.06114	11533381	Chr01:11533381-11533381;+	1	Glyma.01G068800.2;Glyma.01G068800.1;Glyma.01G068800.3	Glyma.01G068800	AT1G68910.1	WIT2	WPP domain-interacting protein 2	promoter	0	0	1	0	0	13	0	0	0	0	0.190949	0	0	4.21367	0	0	0
Chr01	11533409	11533409	1	+	4.46472	11533409	Chr01:11533409-11533409;+	1	Glyma.01G068800.2;Glyma.01G068800.1;Glyma.01G068800.3	Glyma.01G068800	AT1G68910.1	WIT2	WPP domain-interacting protein 2	promoter	0	0	4	4	0	0	6	17	0	0	0.763798	0.84248	0	0	0.600579	2.74533	0
Chr01	11533445	11533469	25	+	21.9309	11533450	Chr01:11533445-11533469;+	7	Glyma.01G068800.2;Glyma.01G068800.1;Glyma.01G068800.3	Glyma.01G068800	AT1G68910.1	WIT2	WPP domain-interacting protein 2	promoter	15	13	9	3	9	10	71	20	27	1.22181	1.71854	0.63186	1.79179	3.24128	7.10685	3.2298	5.11331
Chr01	11533506	11533506	1	+	8.4458	11533506	Chr01:11533506-11533506;+	5	Glyma.01G068800.2;Glyma.01G068800.1;Glyma.01G068800.3	Glyma.01G068800	AT1G68910.1	WIT2	WPP domain-interacting protein 2	fiveUTR	0	12	9	9	0	7	16	0	4	1.12783	1.71854	1.89558	0	2.2689	1.60154	0	0.757528
Chr01	11533544	11533549	6	+	40.9852	11533544	Chr01:11533544-11533549;+	8	Glyma.01G068800.2;Glyma.01G068800.1;Glyma.01G068800.3	Glyma.01G068800	AT1G68910.1	WIT2	WPP domain-interacting protein 2	fiveUTR	0	65	35	8	24	19	23	48	47	6.10907	6.68323	1.68496	4.7781	6.15844	2.30222	7.75151	8.90095
Chr01	11533744	11533744	1	+	4.33774	11533744	Chr01:11533744-11533744;+	1	Glyma.01G068800.2;Glyma.01G068800.1;Glyma.01G068800.3	Glyma.01G068800	AT1G68910.1	WIT2	WPP domain-interacting protein 2	fiveUTR	0	2	0	1	0	11	8	0	0	0.187971	0	0.21062	0	3.56541	0.800772	0	0
Chr01	11534944	11534944	1	+	2.5239	11534944	Chr01:11534944-11534944;+	1	Glyma.01G068800.2;Glyma.01G068800.1;Glyma.01G068800.3	Glyma.01G068800	AT1G68910.1	WIT2	WPP domain-interacting protein 2	CDS	0	0	0	0	0	0	0	17	0	0	0	0	0	0	0	2.74533	0
Chr01	11535504	11535504	1	+	2.43139	11535504	Chr01:11535504-11535504;+	1	Glyma.01G068800.2;Glyma.01G068800.1;Glyma.01G068800.3	Glyma.01G068800	AT1G68910.1	WIT2	WPP domain-interacting protein 2	CDS	0	28	0	0	0	0	0	0	0	2.6316	0	0	0	0	0	0	0
Chr01	11565218	11565229	12	+	14.6594	11565218	Chr01:11565218-11565229;+	5	Glyma.01G068900.2;Glyma.01G068900.1	Glyma.01G068900				promoter	0	17	8	8	0	0	7	57	7	1.59776	1.5276	1.68496	0	0	0.700676	9.20492	1.32567
Chr01	11568733	11568733	1	+	1.64987	11568733	Chr01:11568733-11568733;+	1	NA	NA				intergenic	0	19	0	0	0	0	0	0	0	1.78573	0	0	0	0	0	0	0
Chr01	11591723	11591723	1	+	1.30208	11591723	Chr01:11591723-11591723;+	1	Glyma.01G069000.1	Glyma.01G069000				promoter	0	0	0	0	7	0	0	0	0	0	0	0	1.39361	0	0	0	0
Chr01	11591808	11591813	6	+	12.2287	11591808	Chr01:11591808-11591813;+	4	Glyma.01G069000.1	Glyma.01G069000				promoter	2	55	1	11	13	9	2	0	0	5.16921	0.190949	2.31682	2.58814	2.91715	0.200193	0	0
Chr01	11732255	11732268	14	+	4.36238	11732255	Chr01:11732255-11732268;+	1	Glyma.01G069500.1;Glyma.01G069500.2	Glyma.01G069500	AT1G26230.1		TCP-1/cpn60 chaperonin family protein	fiveUTR	13	0	0	0	0	0	0	0	24	0	0	0	0	0	0	0	4.54517
Chr01	11739814	11739838	25	+	17.5043	11739814	Chr01:11739814-11739838;+	4	Glyma.01G069600.1	Glyma.01G069600				promoter	9	0	0	2	51	10	6	12	13	0	0	0.42124	10.1535	3.24128	0.600579	1.93788	2.46196
Chr01	12014941	12014941	1	+	1.45187	12014941	Chr01:12014941-12014941;+	1	Glyma.01G070200.1	Glyma.01G070200	AT1G68850.1		Peroxidase superfamily protein	promoter	0	0	0	8	0	0	0	0	0	0	0	1.68496	0	0	0	0	0
Chr01	12014995	12014995	1	+	3.11775	12014995	Chr01:12014995-12014995;+	1	Glyma.01G070200.1	Glyma.01G070200	AT1G68850.1		Peroxidase superfamily protein	promoter	0	0	0	0	0	0	0	21	0	0	0	0	0	0	0	3.39129	0
Chr01	12018843	12018847	5	+	13.4298	12018843	Chr01:12018843-12018847;+	1	Glyma.01G070200.1	Glyma.01G070200	AT1G68850.1		Peroxidase superfamily protein	intron	0	0	0	74	0	0	0	0	0	0	0	15.5859	0	0	0	0	0
Chr01	12018947	12018947	1	+	1.27039	12018947	Chr01:12018947-12018947;+	1	Glyma.01G070200.1	Glyma.01G070200	AT1G68850.1		Peroxidase superfamily protein	CDS	0	0	0	7	0	0	0	0	0	0	0	1.47434	0	0	0	0	0
Chr01	12044158	12044182	25	+	23.678	12044174	Chr01:12044158-12044182;+	7	Glyma.01G070300.3;Glyma.01G070300.2;Glyma.01G070300.1;Glyma.01G070300.4	Glyma.01G070300	AT1G26190.1		Phosphoribulokinase / Uridine kinase family	promoter	16	15	35	9	17	15	48	18	1	1.40978	6.68323	1.89558	3.38449	4.86192	4.80463	2.90682	0.189382
Chr01	12044213	12044213	1	+	3.79904	12044213	Chr01:12044213-12044213;+	1	Glyma.01G070300.3;Glyma.01G070300.2;Glyma.01G070300.1;Glyma.01G070300.4	Glyma.01G070300	AT1G26190.1		Phosphoribulokinase / Uridine kinase family	promoter	0	0	0	0	0	0	0	6	16	0	0	0	0	0	0	0.968939	3.03011
Chr01	12047010	12047010	1	+	1.31034	12047010	Chr01:12047010-12047010;+	1	Glyma.01G070300.3;Glyma.01G070300.2;Glyma.01G070300.1;Glyma.01G070300.4	Glyma.01G070300	AT1G26190.1		Phosphoribulokinase / Uridine kinase family	CDS	0	13	0	1	0	0	0	0	0	1.22181	0	0.21062	0	0	0	0	0
Chr01	12047075	12047075	1	+	1.03988	12047075	Chr01:12047075-12047075;+	1	Glyma.01G070300.3;Glyma.01G070300.2;Glyma.01G070300.1;Glyma.01G070300.4	Glyma.01G070300	AT1G26190.1		Phosphoribulokinase / Uridine kinase family	CDS	0	0	0	0	0	0	12	0	0	0	0	0	0	0	1.20116	0	0
Chr01	12565502	12565506	5	+	28.3244	12565504	Chr01:12565502-12565506;+	4	Glyma.01G070400.1	Glyma.01G070400	AT2G20830.1		transferases;folic acid binding	fiveUTR	1	0	0	13	112	10	23	1	0	0	0	2.73806	22.2978	3.24128	2.30222	0.16149	0
Chr01	12565572	12565572	1	+	2.77659	12565572	Chr01:12565572-12565572;+	1	Glyma.01G070400.1	Glyma.01G070400	AT2G20830.1		transferases;folic acid binding	fiveUTR	0	0	0	3	12	0	0	0	0	0	0	0.63186	2.38905	0	0	0	0
Chr01	12779504	12779504	1	+	1.0889	12779504	Chr01:12779504-12779504;+	1	Glyma.01G071000.1	Glyma.01G071000	AT3G05390.1			proximal	0	0	0	6	0	0	0	0	0	0	0	1.26372	0	0	0	0	0
Chr01	12779547	12779547	1	+	1.27039	12779547	Chr01:12779547-12779547;+	1	Glyma.01G071000.1	Glyma.01G071000	AT3G05390.1			proximal	0	0	0	7	0	0	0	0	0	0	0	1.47434	0	0	0	0	0
Chr01	12848526	12848526	1	+	1.21319	12848526	Chr01:12848526-12848526;+	1	NA	NA				intergenic	0	0	0	0	0	0	14	0	0	0	0	0	0	0	1.40135	0	0
Chr01	12899424	12899431	8	+	176.35	12899429	Chr01:12899424-12899431;+	8	Glyma.01G071300.1	Glyma.01G071300	AT3G25570.2		Adenosylmethionine decarboxylase family protein	promoter	0	516	138	148	132	59	171	140	16	48.4966	26.351	31.1717	26.2795	19.1236	17.1165	22.6086	3.03011
Chr01	12900499	12900499	1	+	1.48464	12900499	Chr01:12900499-12900499;+	1	Glyma.01G071300.1;Glyma.01G071400.1	Glyma.01G071300	AT3G25570.2		Adenosylmethionine decarboxylase family protein	promoter	0	0	0	0	0	0	0	10	0	0	0	0	0	0	0	1.6149	0
Chr01	12900881	12900881	1	+	1.91111	12900881	Chr01:12900881-12900881;+	1	Glyma.01G071300.1	Glyma.01G071300	AT3G25570.2		Adenosylmethionine decarboxylase family protein	fiveUTR	0	0	11	0	0	0	0	0	0	0	2.10044	0	0	0	0	0	0
Chr01	12900912	12900912	1	+	1.49515	12900912	Chr01:12900912-12900912;+	1	Glyma.01G071300.1	Glyma.01G071300	AT3G25570.2		Adenosylmethionine decarboxylase family protein	fiveUTR	0	0	0	0	0	5	0	0	0	0	0	0	0	1.62064	0	0	0
Chr01	12901040	12901040	1	+	5.0223	12901040	Chr01:12901040-12901040;+	1	Glyma.01G071300.1	Glyma.01G071300	AT3G25570.2		Adenosylmethionine decarboxylase family protein	CDS	0	0	0	0	27	0	0	0	0	0	0	0	5.37536	0	0	0	0
Chr01	12901106	12901106	1	+	3.72022	12901106	Chr01:12901106-12901106;+	1	Glyma.01G071300.1	Glyma.01G071300	AT3G25570.2		Adenosylmethionine decarboxylase family protein	CDS	0	0	0	0	20	0	0	0	0	0	0	0	3.98175	0	0	0	0
Chr01	12901365	12901365	1	+	2.41815	12901365	Chr01:12901365-12901365;+	1	Glyma.01G071300.1	Glyma.01G071300	AT3G25570.2		Adenosylmethionine decarboxylase family protein	CDS	0	0	0	0	13	0	0	0	0	0	0	0	2.58814	0	0	0	0
Chr01	12901508	12901508	1	+	2.82083	12901508	Chr01:12901508-12901508;+	1	Glyma.01G071300.1	Glyma.01G071300	AT3G25570.2		Adenosylmethionine decarboxylase family protein	CDS	0	0	0	0	0	0	0	19	0	0	0	0	0	0	0	3.06831	0
Chr01	12901771	12901771	1	+	1.30208	12901771	Chr01:12901771-12901771;+	1	Glyma.01G071300.1	Glyma.01G071300	AT3G25570.2		Adenosylmethionine decarboxylase family protein	CDS	0	0	0	0	7	0	0	0	0	0	0	0	1.39361	0	0	0	0
Chr01	12901808	12901808	1	+	1.55909	12901808	Chr01:12901808-12901808;+	1	Glyma.01G071300.1	Glyma.01G071300	AT3G25570.2		Adenosylmethionine decarboxylase family protein	CDS	0	0	0	2	0	4	0	0	0	0	0	0.42124	0	1.29651	0	0	0
Chr01	12926984	12926984	1	+	15.0302	12926984	Chr01:12926984-12926984;+	2	NA	NA				intergenic	0	6	4	0	0	14	101	1	4	0.563914	0.763798	0	0	4.53779	10.1098	0.16149	0.757528
Chr01	12951081	12951081	1	+	1.36986	12951081	Chr01:12951081-12951081;+	1	Glyma.01G071700.1	Glyma.01G071700	AT3G25560.1	NIK2	NSP-interacting kinase 2	promoter	0	0	1	0	0	4	0	0	0	0	0.190949	0	0	1.29651	0	0	0
Chr01	12951431	12951431	1	+	1.98796	12951431	Chr01:12951431-12951431;+	1	Glyma.01G071700.1	Glyma.01G071700	AT3G25560.1	NIK2	NSP-interacting kinase 2	fiveUTR	0	0	8	0	0	2	0	0	0	0	1.5276	0	0	0.648256	0	0	0
Chr01	12951542	12951543	2	+	2.86563	12951542	Chr01:12951542-12951543;+	1	Glyma.01G071700.1	Glyma.01G071700	AT3G25560.1	NIK2	NSP-interacting kinase 2	fiveUTR	1	31	1	0	0	0	0	0	0	2.91355	0.190949	0	0	0	0	0	0
Chr01	12951662	12951674	13	+	9.68145	12951670	Chr01:12951662-12951674;+	2	Glyma.01G071700.1	Glyma.01G071700	AT3G25560.1	NIK2	NSP-interacting kinase 2	fiveUTR	8	78	5	3	0	5	0	0	0	7.33088	0.954747	0.63186	0	1.62064	0	0	0
Chr01	12951721	12951733	13	+	7.20395	12951721	Chr01:12951721-12951733;+	3	Glyma.01G071700.1	Glyma.01G071700	AT3G25560.1	NIK2	NSP-interacting kinase 2	fiveUTR	10	49	0	6	10	0	0	0	0	4.6053	0	1.26372	1.99087	0	0	0	0
Chr01	12951798	12951807	10	+	2.67581	12951798	Chr01:12951798-12951807;+	2	Glyma.01G071700.1	Glyma.01G071700	AT3G25560.1	NIK2	NSP-interacting kinase 2	fiveUTR	9	0	0	0	8	0	0	8	0	0	0	0	1.5927	0	0	1.29192	0
Chr01	12954113	12954113	1	+	1.12886	12954113	Chr01:12954113-12954113;+	1	Glyma.01G071700.1	Glyma.01G071700	AT3G25560.1	NIK2	NSP-interacting kinase 2	CDS	0	13	0	0	0	0	0	0	0	1.22181	0	0	0	0	0	0	0
Chr01	12954473	12954473	1	+	4.51717	12954473	Chr01:12954473-12954473;+	1	Glyma.01G071700.1	Glyma.01G071700	AT3G25560.1	NIK2	NSP-interacting kinase 2	intron	0	0	26	0	0	0	0	0	0	0	4.96468	0	0	0	0	0	0
Chr01	13455840	13455881	42	+	58.9772	13455858	Chr01:13455840-13455881;+	8	Glyma.01G072900.1	Glyma.01G072900	AT1G48490.1		Protein kinase superfamily protein	promoter	22	98	27	16	53	32	117	48	34	9.21059	5.15563	3.36992	10.5516	10.3721	11.7113	7.75151	6.43898
Chr01	13456341	13456341	1	+	2.5344	13456341	Chr01:13456341-13456341;+	2	Glyma.01G072900.1	Glyma.01G072900	AT1G48490.1		Protein kinase superfamily protein	CDS	0	0	0	0	0	5	0	7	0	0	0	0	0	1.62064	0	1.13043	0
Chr01	13457785	13457812	28	+	4.5443	13457812	Chr01:13457785-13457812;+	3	Glyma.01G073000.1	Glyma.01G073000	AT4G36400.2		FAD-linked oxidases family protein	fiveUTR	27	0	0	7	0	0	21	0	8	0	0	1.47434	0	0	2.10203	0	1.51506
Chr01	13457846	13457870	25	+	6.32098	13457870	Chr01:13457846-13457870;+	2	Glyma.01G073000.1	Glyma.01G073000	AT4G36400.2		FAD-linked oxidases family protein	fiveUTR	5	0	0	10	0	0	52	0	0	0	0	2.1062	0	0	5.20502	0	0
Chr01	14195719	14195728	10	+	23.0724	14195722	Chr01:14195719-14195728;+	7	Glyma.01G073500.1	Glyma.01G073500	AT1G02060.1		Tetratricopeptide repeat (TPR)-like superfamily protein	CDS	6	18	12	12	31	11	14	47	0	1.69174	2.29139	2.52744	6.17171	3.56541	1.40135	7.59002	0
Chr01	14637987	14637987	1	+	3.86895	14637987	Chr01:14637987-14637987;+	2	Glyma.01G074000.1;Glyma.01G074000.2;Glyma.01G074000.3	Glyma.01G074000	AT2G44950.1	HUB1,RDO4	histone mono-ubiquitination 1	promoter	0	5	6	8	0	0	4	4	0	0.469928	1.1457	1.68496	0	0	0.400386	0.64596	0
Chr01	14638020	14638112	93	+	1842.15	14638048	Chr01:14638020-14638112;+	8	Glyma.01G074000.1;Glyma.01G074000.2;Glyma.01G074000.3	Glyma.01G074000	AT2G44950.1	HUB1,RDO4	histone mono-ubiquitination 1	promoter	0	3916	1471	2055	173	182	3995	2303	544	368.048	280.887	432.824	34.4421	58.9913	399.886	371.911	103.024
Chr01	14638221	14638221	1	+	1.0889	14638221	Chr01:14638221-14638221;+	1	Glyma.01G074000.1;Glyma.01G074000.2;Glyma.01G074000.3	Glyma.01G074000	AT2G44950.1	HUB1,RDO4	histone mono-ubiquitination 1	fiveUTR	0	0	0	6	0	0	0	0	0	0	0	1.26372	0	0	0	0	0
Chr01	14638293	14638308	16	+	4.57193	14638308	Chr01:14638293-14638308;+	2	Glyma.01G074000.1;Glyma.01G074000.2;Glyma.01G074000.3	Glyma.01G074000	AT2G44950.1	HUB1,RDO4	histone mono-ubiquitination 1	fiveUTR	15	0	1	8	0	0	34	0	0	0	0.190949	1.68496	0	0	3.40328	0	0
Chr01	14638400	14638414	15	+	12.8735	14638414	Chr01:14638400-14638414;+	3	Glyma.01G074000.1;Glyma.01G074000.2;Glyma.01G074000.3	Glyma.01G074000	AT2G44950.1	HUB1,RDO4	histone mono-ubiquitination 1	fiveUTR	0	0	8	4	39	0	37	2	0	0	1.5276	0.84248	7.76441	0	3.70357	0.32298	0
Chr01	14638481	14638481	1	+	3.8168	14638481	Chr01:14638481-14638481;+	1	Glyma.01G074000.1;Glyma.01G074000.2;Glyma.01G074000.3	Glyma.01G074000	AT2G44950.1	HUB1,RDO4	histone mono-ubiquitination 1	CDS	0	0	0	1	0	0	0	0	20	0	0	0.21062	0	0	0	0	3.78764
Chr01	14639690	14639690	1	+	3.72022	14639690	Chr01:14639690-14639690;+	1	Glyma.01G074000.1;Glyma.01G074000.2;Glyma.01G074000.3;Glyma.01G074000.4	Glyma.01G074000	AT2G44950.1	HUB1,RDO4	histone mono-ubiquitination 1	proximal	0	0	0	0	20	0	0	0	0	0	0	0	3.98175	0	0	0	0
Chr01	14644272	14644272	1	+	6.13837	14644272	Chr01:14644272-14644272;+	1	Glyma.01G074000.1;Glyma.01G074000.2;Glyma.01G074000.3;Glyma.01G074000.4	Glyma.01G074000	AT2G44950.1	HUB1,RDO4	histone mono-ubiquitination 1	CDS	0	0	0	0	33	0	0	0	0	0	0	0	6.56988	0	0	0	0
Chr01	14660005	14660005	1	+	2.34456	14660005	Chr01:14660005-14660005;+	1	Glyma.01G074000.1;Glyma.01G074000.2;Glyma.01G074000.3;Glyma.01G074000.4	Glyma.01G074000	AT2G44950.1	HUB1,RDO4	histone mono-ubiquitination 1	intron	0	27	0	0	0	0	0	0	0	2.53761	0	0	0	0	0	0	0
Chr01	14755622	14755622	1	+	1.03925	14755622	Chr01:14755622-14755622;+	1	NA	NA				intergenic	0	0	0	0	0	0	0	7	0	0	0	0	0	0	0	1.13043	0
Chr01	14755664	14755668	5	+	2.75964	14755668	Chr01:14755664-14755668;+	2	NA	NA				intergenic	4	0	0	0	0	0	13	11	0	0	0	0	0	0	1.30126	1.77639	0
Chr01	14755778	14755778	1	+	1.18772	14755778	Chr01:14755778-14755778;+	1	NA	NA				intergenic	0	0	0	0	0	0	0	8	0	0	0	0	0	0	0	1.29192	0
Chr01	15356769	15356805	37	+	13.2453	15356802	Chr01:15356769-15356805;+	4	Glyma.01G074400.1	Glyma.01G074400	AT3G60480.1			promoter	14	28	1	3	0	1	21	17	30	2.6316	0.190949	0.63186	0	0.324128	2.10203	2.74533	5.68146
Chr01	15356830	15356868	39	+	25.3174	15356844	Chr01:15356830-15356868;+	7	Glyma.01G074400.1	Glyma.01G074400	AT3G60480.1			promoter	8	30	9	12	0	13	26	35	42	2.81957	1.71854	2.52744	0	4.21367	2.60251	5.65215	7.95404
Chr01	15357223	15357223	1	+	2.36296	15357223	Chr01:15357223-15357223;+	1	Glyma.01G074400.1	Glyma.01G074400	AT3G60480.1			intron	0	0	0	0	0	0	0	0	13	0	0	0	0	0	0	0	2.46196
Chr01	15374725	15374725	1	+	1.92272	15374725	Chr01:15374725-15374725;+	1	NA	Glyma.01G074500				antisense	0	20	0	0	1	0	0	0	0	1.87971	0	0	0.199087	0	0	0	0
Chr01	15374782	15374782	1	+	1.63311	15374782	Chr01:15374782-15374782;+	1	NA	Glyma.01G074500				antisense	0	0	0	0	0	0	0	11	0	0	0	0	0	0	0	1.77639	0
Chr01	15587075	15587075	1	+	5.6983	15587075	Chr01:15587075-15587075;+	2	Glyma.01G074600.2;Glyma.01G074600.1	Glyma.01G074600	AT4G01070.1	GT72B1,UGT72B1	UDP-Glycosyltransferase superfamily protein	promoter	0	5	3	15	5	0	0	0	6	0.469928	0.572848	3.1593	0.995437	0	0	0	1.13629
Chr01	15587624	15587624	1	+	1.48809	15587624	Chr01:15587624-15587624;+	1	Glyma.01G074600.2;Glyma.01G074600.1	Glyma.01G074600	AT4G01070.1	GT72B1,UGT72B1	UDP-Glycosyltransferase superfamily protein	CDS	0	0	0	0	8	0	0	0	0	0	0	0	1.5927	0	0	0	0
Chr01	16521444	16521444	1	+	1.27039	16521444	Chr01:16521444-16521444;+	1	Glyma.01G074700.1	Glyma.01G074700	AT1G10390.2		Nucleoporin autopeptidase	CDS	0	0	0	7	0	0	0	0	0	0	0	1.47434	0	0	0	0	0
Chr01	16521480	16521480	1	+	1.0889	16521480	Chr01:16521480-16521480;+	1	Glyma.01G074700.1	Glyma.01G074700	AT1G10390.2		Nucleoporin autopeptidase	CDS	0	0	0	6	0	0	0	0	0	0	0	1.26372	0	0	0	0	0
Chr01	16532086	16532086	1	+	1.0889	16532086	Chr01:16532086-16532086;+	1	Glyma.01G074700.1	Glyma.01G074700	AT1G10390.2		Nucleoporin autopeptidase	CDS	0	0	0	6	0	0	0	0	0	0	0	1.26372	0	0	0	0	0
Chr01	16558561	16558561	1	+	1.03925	16558561	Chr01:16558561-16558561;+	1	NA	Glyma.01G074800				antisense	0	0	0	0	0	0	0	7	0	0	0	0	0	0	0	1.13043	0
Chr01	16817410	16817458	49	+	55.0721	16817458	Chr01:16817410-16817458;+	8	Glyma.01G075100.1	Glyma.01G075100	AT2G45030.1		Translation elongation factor EFG/EF2 protein	promoter	19	105	18	12	30	19	103	46	75	9.86849	3.43709	2.52744	5.97262	6.15844	10.3099	7.42854	14.2036
Chr01	16817578	16817578	1	+	1.8219	16817578	Chr01:16817578-16817578;+	1	Glyma.01G075100.1	Glyma.01G075100	AT2G45030.1		Translation elongation factor EFG/EF2 protein	CDS	0	0	0	0	1	0	0	0	9	0	0	0	0.199087	0	0	0	1.70444
Chr01	16817613	16817613	1	+	1.47316	16817613	Chr01:16817613-16817613;+	1	Glyma.01G075100.1	Glyma.01G075100	AT2G45030.1		Translation elongation factor EFG/EF2 protein	CDS	0	0	0	0	0	0	17	0	0	0	0	0	0	0	1.70164	0	0
Chr01	16817640	16817641	2	+	12.109	16817641	Chr01:16817640-16817641;+	5	Glyma.01G075100.1	Glyma.01G075100	AT2G45030.1		Translation elongation factor EFG/EF2 protein	CDS	0	6	9	23	13	8	12	0	0	0.563914	1.71854	4.84426	2.58814	2.59303	1.20116	0	0
Chr01	16817689	16817689	1	+	1.0889	16817689	Chr01:16817689-16817689;+	1	Glyma.01G075100.1	Glyma.01G075100	AT2G45030.1		Translation elongation factor EFG/EF2 protein	CDS	0	0	0	6	0	0	0	0	0	0	0	1.26372	0	0	0	0	0
Chr01	16817714	16817749	36	+	9.01808	16817749	Chr01:16817714-16817749;+	4	Glyma.01G075100.1	Glyma.01G075100	AT2G45030.1		Translation elongation factor EFG/EF2 protein	CDS	35	0	2	13	1	8	12	1	14	0	0.381899	2.73806	0.199087	2.59303	1.20116	0.16149	2.65135
Chr01	16818689	16818690	2	+	2.26785	16818689	Chr01:16818689-16818690;+	1	NA	NA				intergenic	1	0	0	0	0	0	1	0	12	0	0	0	0	0	0.100097	0	2.27258
Chr01	16820669	16820669	1	+	2.77873	16820669	Chr01:16820669-16820669;+	1	NA	NA				intergenic	0	32	0	0	0	0	0	0	0	3.00754	0	0	0	0	0	0	0
Chr01	16823449	16823449	1	+	2.09321	16823449	Chr01:16823449-16823449;+	1	NA	NA				intergenic	0	0	0	0	0	7	0	0	0	0	0	0	0	2.2689	0	0	0
Chr01	16836380	16836380	1	+	1.56314	16836380	Chr01:16836380-16836380;+	1	Glyma.01G075300.1	Glyma.01G075300	AT1G45332.1		Translation elongation factor EFG/EF2 protein	CDS	0	2	7	0	0	0	2	0	0	0.187971	1.33665	0	0	0	0.200193	0	0
Chr01	16836454	16836454	1	+	8.3705	16836454	Chr01:16836454-16836454;+	1	Glyma.01G075300.1	Glyma.01G075300	AT1G45332.1		Translation elongation factor EFG/EF2 protein	CDS	0	0	0	0	45	0	0	0	0	0	0	0	8.95893	0	0	0	0
Chr01	16852741	16852741	1	+	2.69128	16852741	Chr01:16852741-16852741;+	1	NA	NA				intergenic	0	0	0	0	0	9	0	0	0	0	0	0	0	2.91715	0	0	0
Chr01	16852790	16852790	1	+	1.9931	16852790	Chr01:16852790-16852790;+	1	NA	NA				intergenic	0	0	0	0	0	0	23	0	0	0	0	0	0	0	2.30222	0	0
Chr01	16863551	16863551	1	+	3.29975	16863551	Chr01:16863551-16863551;+	1	NA	NA				intergenic	0	38	0	0	0	0	0	0	0	3.57145	0	0	0	0	0	0	0
Chr01	16876567	16876573	7	+	3.27074	16876573	Chr01:16876567-16876573;+	2	Glyma.01G075400.1	Glyma.01G075400	AT1G45332.1		Translation elongation factor EFG/EF2 protein	CDS	6	0	8	0	0	6	1	0	0	0	1.5276	0	0	1.94477	0.100097	0	0
Chr01	16915269	16915269	1	+	2.72649	16915269	Chr01:16915269-16915269;+	1	NA	NA				intergenic	0	0	0	0	0	0	0	0	15	0	0	0	0	0	0	0	2.84073
Chr01	17042749	17042749	1	+	1.93004	17042749	Chr01:17042749-17042749;+	1	Glyma.01G075800.1	Glyma.01G075800	AT1G27370.2	SPL10	squamosa promoter binding protein-like 10	promoter	0	0	0	0	0	0	0	13	0	0	0	0	0	0	0	2.09937	0
Chr01	17042805	17042810	6	+	5.74802	17042805	Chr01:17042805-17042810;+	2	Glyma.01G075800.1	Glyma.01G075800	AT1G27370.2	SPL10	squamosa promoter binding protein-like 10	promoter	5	32	0	0	0	0	0	20	0	3.00754	0	0	0	0	0	3.2298	0
Chr01	17043524	17043524	1	+	1.18772	17043524	Chr01:17043524-17043524;+	1	Glyma.01G075800.1	Glyma.01G075800	AT1G27370.2	SPL10	squamosa promoter binding protein-like 10	CDS	0	0	0	0	0	0	0	8	0	0	0	0	0	0	0	1.29192	0
Chr01	17156610	17156610	1	+	4.18643	17156610	Chr01:17156610-17156610;+	1	NA	Glyma.01G075900				antisense	0	0	0	0	0	14	0	0	0	0	0	0	0	4.53779	0	0	0
Chr01	17473367	17473367	1	+	1.03925	17473367	Chr01:17473367-17473367;+	1	Glyma.01G076100.1;Glyma.01G076100.2;Glyma.01G076100.3;Glyma.01G076100.4	Glyma.01G076100	AT4G00030.1		Plastid-lipid associated protein PAP / fibrillin family protein	promoter	0	0	0	0	0	0	0	7	0	0	0	0	0	0	0	1.13043	0
Chr01	17776380	17776411	32	+	12.0959	17776411	Chr01:17776380-17776411;+	3	Glyma.01G076200.1	Glyma.01G076200	AT3G60520.1			promoter	30	0	23	0	0	0	6	18	27	0	4.39184	0	0	0	0.600579	2.90682	5.11331
Chr01	17776448	17776458	11	+	5.76715	17776448	Chr01:17776448-17776458;+	1	Glyma.01G076200.1	Glyma.01G076200	AT3G60520.1			fiveUTR	10	7	0	0	0	0	3	33	0	0.657899	0	0	0	0	0.30029	5.32917	0
Chr01	17776544	17776544	1	+	2.79713	17776544	Chr01:17776544-17776544;+	1	Glyma.01G076200.1	Glyma.01G076200	AT3G60520.1			fiveUTR	0	5	0	0	0	0	0	0	13	0.469928	0	0	0	0	0	0	2.46196
Chr01	17776571	17776571	1	+	1.18772	17776571	Chr01:17776571-17776571;+	1	Glyma.01G076200.1	Glyma.01G076200	AT3G60520.1			CDS	0	0	0	0	0	0	0	8	0	0	0	0	0	0	0	1.29192	0
Chr01	18145768	18145768	1	+	1.45413	18145768	Chr01:18145768-18145768;+	1	Glyma.01G076700.1	Glyma.01G076700				promoter	0	0	0	0	0	0	0	0	8	0	0	0	0	0	0	0	1.51506
Chr01	18297822	18297822	1	+	2.34456	18297822	Chr01:18297822-18297822;+	1	Glyma.01G076900.1	Glyma.01G076900	AT4G00050.1	UNE10	basic helix-loop-helix (bHLH) DNA-binding superfamily protein	fiveUTR	0	27	0	0	0	0	0	0	0	2.53761	0	0	0	0	0	0	0
Chr01	18298568	18298584	17	+	5.08944	18298573	Chr01:18298568-18298584;+	1	Glyma.01G076900.1	Glyma.01G076900	AT4G00050.1	UNE10	basic helix-loop-helix (bHLH) DNA-binding superfamily protein	CDS	5	0	0	0	0	0	0	0	28	0	0	0	0	0	0	0	5.30269
Chr01	18298673	18298673	1	+	1.45413	18298673	Chr01:18298673-18298673;+	1	Glyma.01G076900.1	Glyma.01G076900	AT4G00050.1	UNE10	basic helix-loop-helix (bHLH) DNA-binding superfamily protein	CDS	0	0	0	0	0	0	0	0	8	0	0	0	0	0	0	0	1.51506
Chr01	18298745	18298745	1	+	1.09059	18298745	Chr01:18298745-18298745;+	1	Glyma.01G076900.1	Glyma.01G076900	AT4G00050.1	UNE10	basic helix-loop-helix (bHLH) DNA-binding superfamily protein	CDS	0	0	0	0	0	0	0	0	6	0	0	0	0	0	0	0	1.13629
Chr01	18542664	18542677	14	+	42.9822	18542665	Chr01:18542664-18542677;+	3	Glyma.01G077000.1	Glyma.01G077000	AT1G65680.1	ATEXPB2,ATHEXP BETA 1.4,EXPB2	expansin B2	promoter	0	16	6	0	218	0	0	0	0	1.50377	1.1457	0	43.401	0	0	0	0
Chr01	18542706	18542706	1	+	1.6741	18542706	Chr01:18542706-18542706;+	1	Glyma.01G077000.1	Glyma.01G077000	AT1G65680.1	ATEXPB2,ATHEXP BETA 1.4,EXPB2	expansin B2	promoter	0	0	0	0	9	0	0	0	0	0	0	0	1.79179	0	0	0	0
Chr01	18744882	18744885	4	+	7.13329	18744885	Chr01:18744882-18744885;+	2	Glyma.01G077200.1;Glyma.01G077200.2;Glyma.01G077200.3	Glyma.01G077200	AT3G28030.1	UVH3,UVR1	5\'-3\' exonuclease family protein	promoter	3	29	0	4	0	2	2	21	0	2.72558	0	0.84248	0	0.648256	0.200193	3.39129	0
Chr01	18744916	18744918	3	+	5.94853	18744918	Chr01:18744916-18744918;+	2	Glyma.01G077200.1;Glyma.01G077200.2;Glyma.01G077200.3	Glyma.01G077200	AT3G28030.1	UVH3,UVR1	5\'-3\' exonuclease family protein	promoter	2	6	0	1	5	5	0	19	0	0.563914	0	0.21062	0.995437	1.62064	0	3.06831	0
Chr01	18744941	18744941	1	+	1.33618	18744941	Chr01:18744941-18744941;+	1	Glyma.01G077200.1;Glyma.01G077200.2;Glyma.01G077200.3	Glyma.01G077200	AT3G28030.1	UVH3,UVR1	5\'-3\' exonuclease family protein	promoter	0	0	0	0	0	0	0	9	0	0	0	0	0	0	0	1.45341	0
Chr01	18746844	18746844	1	+	2.67236	18746844	Chr01:18746844-18746844;+	1	Glyma.01G077200.1;Glyma.01G077200.2;Glyma.01G077200.3	Glyma.01G077200	AT3G28030.1	UVH3,UVR1	5\'-3\' exonuclease family protein	intron	0	0	0	0	0	0	0	18	0	0	0	0	0	0	0	2.90682	0
Chr01	18747402	18747402	1	+	1.81766	18747402	Chr01:18747402-18747402;+	1	Glyma.01G077200.1;Glyma.01G077200.2;Glyma.01G077200.3	Glyma.01G077200	AT3G28030.1	UVH3,UVR1	5\'-3\' exonuclease family protein	CDS	0	0	0	0	0	0	0	0	10	0	0	0	0	0	0	0	1.89382
Chr01	18749142	18749142	1	+	2.37543	18749142	Chr01:18749142-18749142;+	1	Glyma.01G077200.1;Glyma.01G077200.2;Glyma.01G077200.3	Glyma.01G077200	AT3G28030.1	UVH3,UVR1	5\'-3\' exonuclease family protein	CDS	0	0	0	0	0	0	0	16	0	0	0	0	0	0	0	2.58384	0
Chr01	18749486	18749486	1	+	1.27236	18749486	Chr01:18749486-18749486;+	1	Glyma.01G077200.1;Glyma.01G077200.2;Glyma.01G077200.3	Glyma.01G077200	AT3G28030.1	UVH3,UVR1	5\'-3\' exonuclease family protein	CDS	0	0	0	0	0	0	0	0	7	0	0	0	0	0	0	0	1.32567
Chr01	18754186	18754186	1	+	1.47316	18754186	Chr01:18754186-18754186;+	1	Glyma.01G077200.1;Glyma.01G077200.2;Glyma.01G077200.3	Glyma.01G077200	AT3G28030.1	UVH3,UVR1	5\'-3\' exonuclease family protein	CDS	0	0	0	0	0	0	17	0	0	0	0	0	0	0	1.70164	0	0
Chr01	18754508	18754508	1	+	5.00841	18754508	Chr01:18754508-18754508;+	1	Glyma.01G077200.1;Glyma.01G077200.2;Glyma.01G077200.3	Glyma.01G077200	AT3G28030.1	UVH3,UVR1	5\'-3\' exonuclease family protein	CDS	0	2	15	2	0	0	8	3	4	0.187971	2.86424	0.42124	0	0	0.800772	0.48447	0.757528
Chr01	18838363	18838363	1	+	1.6914	18838363	Chr01:18838363-18838363;+	1	Glyma.01G077300.1;Glyma.01G077300.2;Glyma.01G077300.3	Glyma.01G077300	AT5G03900.2		Iron-sulphur cluster biosynthesis family protein	promoter	0	0	1	1	0	0	0	9	0	0	0.190949	0.21062	0	0	0	1.45341	0
Chr01	18838472	18838542	71	+	163.73	18838542	Chr01:18838472-18838542;+	8	Glyma.01G077300.1;Glyma.01G077300.2;Glyma.01G077300.3	Glyma.01G077300	AT5G03900.2		Iron-sulphur cluster biosynthesis family protein	promoter	22	373	142	33	11	54	161	289	141	35.0566	27.1148	6.95046	2.18996	17.5029	16.1155	46.6706	26.7028
Chr01	18838576	18838591	16	+	9.35041	18838576	Chr01:18838576-18838591;+	4	Glyma.01G077300.1;Glyma.01G077300.2;Glyma.01G077300.3	Glyma.01G077300	AT5G03900.2		Iron-sulphur cluster biosynthesis family protein	fiveUTR	2	7	10	5	0	9	9	3	12	0.657899	1.90949	1.0531	0	2.91715	0.900869	0.48447	2.27258
Chr01	18838641	18838641	1	+	1.81766	18838641	Chr01:18838641-18838641;+	1	Glyma.01G077300.1;Glyma.01G077300.2;Glyma.01G077300.3	Glyma.01G077300	AT5G03900.2		Iron-sulphur cluster biosynthesis family protein	CDS	0	0	0	0	0	0	0	0	10	0	0	0	0	0	0	0	1.89382
Chr01	18838745	18838745	1	+	1.49515	18838745	Chr01:18838745-18838745;+	1	Glyma.01G077300.1;Glyma.01G077300.2;Glyma.01G077300.3	Glyma.01G077300	AT5G03900.2		Iron-sulphur cluster biosynthesis family protein	CDS	0	0	0	0	0	5	0	0	0	0	0	0	0	1.62064	0	0	0
Chr01	18838848	18838848	1	+	1.63311	18838848	Chr01:18838848-18838848;+	1	Glyma.01G077300.1;Glyma.01G077300.2;Glyma.01G077300.3	Glyma.01G077300	AT5G03900.2		Iron-sulphur cluster biosynthesis family protein	CDS	0	0	0	0	0	0	0	11	0	0	0	0	0	0	0	1.77639	0
Chr01	18838870	18838870	1	+	1.63311	18838870	Chr01:18838870-18838870;+	1	Glyma.01G077300.1;Glyma.01G077300.2;Glyma.01G077300.3	Glyma.01G077300	AT5G03900.2		Iron-sulphur cluster biosynthesis family protein	CDS	0	0	0	0	0	0	0	11	0	0	0	0	0	0	0	1.77639	0
Chr01	18846971	18846971	1	+	2.72649	18846971	Chr01:18846971-18846971;+	1	Glyma.01G077300.1;Glyma.01G077300.2;Glyma.01G077300.3	Glyma.01G077300	AT5G03900.2		Iron-sulphur cluster biosynthesis family protein	intron	0	0	0	0	0	0	0	0	15	0	0	0	0	0	0	0	2.84073
Chr01	19217955	19217955	1	+	5.68199	19217955	Chr01:19217955-19217955;+	2	Glyma.01G077600.1	Glyma.01G077600	AT5G40200.1	DegP9	DegP protease 9	promoter	0	34	5	2	2	0	1	7	0	3.19551	0.954747	0.42124	0.398175	0	0.100097	1.13043	0
Chr01	19218029	19218029	1	+	1.19612	19218029	Chr01:19218029-19218029;+	1	Glyma.01G077600.1	Glyma.01G077600	AT5G40200.1	DegP9	DegP protease 9	promoter	0	0	0	0	0	4	0	0	0	0	0	0	0	1.29651	0	0	0
Chr01	19219184	19219203	20	+	4.16422	19219203	Chr01:19219184-19219203;+	2	Glyma.01G077600.1	Glyma.01G077600	AT5G40200.1	DegP9	DegP protease 9	CDS	19	28	1	2	0	4	0	0	0	2.6316	0.190949	0.42124	0	1.29651	0	0	0
Chr01	19513802	19513802	1	+	1.49515	19513802	Chr01:19513802-19513802;+	1	Glyma.01G077700.1	Glyma.01G077700	AT3G28050.1		nodulin MtN21 /EamA-like transporter family protein	promoter	0	0	0	0	0	5	0	0	0	0	0	0	0	1.62064	0	0	0
Chr01	19513879	19513879	1	+	1.64048	19513879	Chr01:19513879-19513879;+	1	Glyma.01G077700.1	Glyma.01G077700	AT3G28050.1		nodulin MtN21 /EamA-like transporter family protein	fiveUTR	0	0	6	0	0	2	0	0	0	0	1.1457	0	0	0.648256	0	0	0
Chr01	19514034	19514034	1	+	9.85859	19514034	Chr01:19514034-19514034;+	1	Glyma.01G077700.1	Glyma.01G077700	AT3G28050.1		nodulin MtN21 /EamA-like transporter family protein	CDS	0	0	0	0	53	0	0	0	0	0	0	0	10.5516	0	0	0	0
Chr01	19515303	19515303	1	+	1.48809	19515303	Chr01:19515303-19515303;+	1	Glyma.01G077700.1	Glyma.01G077700	AT3G28050.1		nodulin MtN21 /EamA-like transporter family protein	intron	0	0	0	0	8	0	0	0	0	0	0	0	1.5927	0	0	0	0
Chr01	19662575	19662575	1	+	1.09059	19662575	Chr01:19662575-19662575;+	1	NA	NA				intergenic	0	0	0	0	0	0	0	0	6	0	0	0	0	0	0	0	1.13629
Chr01	19949757	19949757	1	+	2.86557	19949757	Chr01:19949757-19949757;+	1	NA	Glyma.01G078200				antisense	0	33	0	0	0	0	0	0	0	3.10153	0	0	0	0	0	0	0
Chr01	19949954	19949954	1	+	1.3899	19949954	Chr01:19949954-19949954;+	1	NA	Glyma.01G078200				antisense	0	0	8	0	0	0	0	0	0	0	1.5276	0	0	0	0	0	0
Chr01	19984386	19984386	1	+	3.16219	19984386	Chr01:19984386-19984386;+	1	NA	NA				intergenic	0	0	0	0	17	0	0	0	0	0	0	0	3.38449	0	0	0	0
Chr01	19989965	19989965	1	+	7.62646	19989965	Chr01:19989965-19989965;+	1	Glyma.01G078300.1	Glyma.01G078300	AT4G31500.1	ATR4,CYP83B1,RED1,RNT1,SUR2	cytochrome P450, family 83, subfamily B, polypeptide 1	promoter	0	0	0	0	41	0	0	0	0	0	0	0	8.16258	0	0	0	0
Chr01	19990003	19990068	66	+	2009.68	19990007	Chr01:19990003-19990068;+	3	Glyma.01G078300.1	Glyma.01G078300	AT4G31500.1	ATR4,CYP83B1,RED1,RNT1,SUR2	cytochrome P450, family 83, subfamily B, polypeptide 1	promoter	5	0	0	0	10787	6	16	0	0	0	0	0	2147.56	1.94477	1.60154	0	0
Chr01	19990136	19990156	21	+	30.0345	19990150	Chr01:19990136-19990156;+	1	Glyma.01G078300.1	Glyma.01G078300	AT4G31500.1	ATR4,CYP83B1,RED1,RNT1,SUR2	cytochrome P450, family 83, subfamily B, polypeptide 1	CDS	5	0	0	0	161	0	1	0	0	0	0	0	32.0531	0	0.100097	0	0
Chr01	19990220	19990220	1	+	1.30208	19990220	Chr01:19990220-19990220;+	1	Glyma.01G078300.1	Glyma.01G078300	AT4G31500.1	ATR4,CYP83B1,RED1,RNT1,SUR2	cytochrome P450, family 83, subfamily B, polypeptide 1	CDS	0	0	0	0	7	0	0	0	0	0	0	0	1.39361	0	0	0	0
Chr01	19990269	19990269	1	+	3.53421	19990269	Chr01:19990269-19990269;+	1	Glyma.01G078300.1	Glyma.01G078300	AT4G31500.1	ATR4,CYP83B1,RED1,RNT1,SUR2	cytochrome P450, family 83, subfamily B, polypeptide 1	CDS	0	0	0	0	19	0	0	0	0	0	0	0	3.78266	0	0	0	0
Chr01	19990405	19990405	1	+	1.86011	19990405	Chr01:19990405-19990405;+	1	Glyma.01G078300.1	Glyma.01G078300	AT4G31500.1	ATR4,CYP83B1,RED1,RNT1,SUR2	cytochrome P450, family 83, subfamily B, polypeptide 1	CDS	0	0	0	0	10	0	0	0	0	0	0	0	1.99087	0	0	0	0
Chr01	19990527	19990530	4	+	6.32438	19990530	Chr01:19990527-19990530;+	1	Glyma.01G078300.1	Glyma.01G078300	AT4G31500.1	ATR4,CYP83B1,RED1,RNT1,SUR2	cytochrome P450, family 83, subfamily B, polypeptide 1	CDS	3	0	0	0	34	0	0	0	0	0	0	0	6.76897	0	0	0	0
Chr01	19990594	19990594	1	+	1.6741	19990594	Chr01:19990594-19990594;+	1	Glyma.01G078300.1	Glyma.01G078300	AT4G31500.1	ATR4,CYP83B1,RED1,RNT1,SUR2	cytochrome P450, family 83, subfamily B, polypeptide 1	CDS	0	0	0	0	9	0	0	0	0	0	0	0	1.79179	0	0	0	0
Chr01	19990637	19990664	28	+	10.2306	19990655	Chr01:19990637-19990664;+	1	Glyma.01G078300.1	Glyma.01G078300	AT4G31500.1	ATR4,CYP83B1,RED1,RNT1,SUR2	cytochrome P450, family 83, subfamily B, polypeptide 1	CDS	27	0	0	0	55	0	0	0	0	0	0	0	10.9498	0	0	0	0
Chr01	19990732	19990756	25	+	14.8809	19990756	Chr01:19990732-19990756;+	1	Glyma.01G078300.1	Glyma.01G078300	AT4G31500.1	ATR4,CYP83B1,RED1,RNT1,SUR2	cytochrome P450, family 83, subfamily B, polypeptide 1	CDS	9	0	0	0	80	0	0	0	0	0	0	0	15.927	0	0	0	0
Chr01	19990779	19990795	17	+	3.16219	19990795	Chr01:19990779-19990795;+	1	Glyma.01G078300.1	Glyma.01G078300	AT4G31500.1	ATR4,CYP83B1,RED1,RNT1,SUR2	cytochrome P450, family 83, subfamily B, polypeptide 1	CDS	16	0	0	0	17	0	0	0	0	0	0	0	3.38449	0	0	0	0
Chr01	19990899	19990899	1	+	1.11607	19990899	Chr01:19990899-19990899;+	1	Glyma.01G078300.1	Glyma.01G078300	AT4G31500.1	ATR4,CYP83B1,RED1,RNT1,SUR2	cytochrome P450, family 83, subfamily B, polypeptide 1	CDS	0	0	0	0	6	0	0	0	0	0	0	0	1.19452	0	0	0	0
Chr01	19992163	19992163	1	+	5.20831	19992163	Chr01:19992163-19992163;+	1	Glyma.01G078300.1	Glyma.01G078300	AT4G31500.1	ATR4,CYP83B1,RED1,RNT1,SUR2	cytochrome P450, family 83, subfamily B, polypeptide 1	CDS	0	0	0	0	28	0	0	0	0	0	0	0	5.57445	0	0	0	0
Chr01	19992246	19992246	1	+	1.11607	19992246	Chr01:19992246-19992246;+	1	Glyma.01G078300.1	Glyma.01G078300	AT4G31500.1	ATR4,CYP83B1,RED1,RNT1,SUR2	cytochrome P450, family 83, subfamily B, polypeptide 1	CDS	0	0	0	0	6	0	0	0	0	0	0	0	1.19452	0	0	0	0
Chr01	19992609	19992609	1	+	1.30208	19992609	Chr01:19992609-19992609;+	1	Glyma.01G078300.1	Glyma.01G078300	AT4G31500.1	ATR4,CYP83B1,RED1,RNT1,SUR2	cytochrome P450, family 83, subfamily B, polypeptide 1	threeUTR	0	0	0	0	7	0	0	0	0	0	0	0	1.39361	0	0	0	0
Chr01	20387346	20387346	1	+	1.48464	20387346	Chr01:20387346-20387346;+	1	Glyma.01G078600.2;Glyma.01G078600.1	Glyma.01G078600	AT3G60670.1		PLATZ transcription factor family protein	promoter	0	0	0	0	0	0	0	10	0	0	0	0	0	0	0	1.6149	0
Chr01	20435483	20435483	1	+	1.63311	20435483	Chr01:20435483-20435483;+	1	NA	NA				intergenic	0	0	0	0	0	0	0	11	0	0	0	0	0	0	0	1.77639	0
Chr01	20581381	20581384	4	+	10.0252	20581384	Chr01:20581381-20581384;+	2	Glyma.01G078800.1	Glyma.01G078800	AT4G00165.1		Bifunctional inhibitor/lipid-transfer protein/seed storage 2S albumin superfamily protein	fiveUTR	3	21	0	0	0	1	1	0	43	1.9737	0	0	0	0.324128	0.100097	0	8.14342
Chr01	20581410	20581410	1	+	1.09059	20581410	Chr01:20581410-20581410;+	1	Glyma.01G078800.1	Glyma.01G078800	AT4G00165.1		Bifunctional inhibitor/lipid-transfer protein/seed storage 2S albumin superfamily protein	fiveUTR	0	0	0	0	0	0	0	0	6	0	0	0	0	0	0	0	1.13629
Chr01	21213072	21213072	1	+	2.8408	21213072	Chr01:21213072-21213072;+	1	NA	NA				intergenic	0	0	0	3	0	0	0	2	11	0	0	0.63186	0	0	0	0.32298	2.0832
Chr01	21340190	21340193	4	+	3.26671	21340190	Chr01:21340190-21340193;+	1	Glyma.01G079800.1	Glyma.01G079800	AT2G43890.1		Pectin lyase-like superfamily protein	promoter	3	0	0	18	0	0	0	0	0	0	0	3.79116	0	0	0	0	0
Chr01	21340232	21340232	1	+	1.0889	21340232	Chr01:21340232-21340232;+	1	Glyma.01G079800.1	Glyma.01G079800	AT2G43890.1		Pectin lyase-like superfamily protein	promoter	0	0	0	6	0	0	0	0	0	0	0	1.26372	0	0	0	0	0
Chr01	21711602	21711602	1	+	1.48464	21711602	Chr01:21711602-21711602;+	1	Glyma.01G079900.1	Glyma.01G079900	AT3G60580.1		C2H2-like zinc finger protein	promoter	0	0	0	0	0	0	0	10	0	0	0	0	0	0	0	1.6149	0
Chr01	22123618	22123666	49	+	48.7811	22123629	Chr01:22123618-22123666;+	6	Glyma.01G080400.1	Glyma.01G080400	AT1G68260.1		Thioesterase superfamily protein	promoter	6	196	31	13	2	2	129	53	22	18.4212	5.91943	2.73806	0.398175	0.648256	12.9125	8.55896	4.1664
Chr01	22123698	22123698	1	+	2.92085	22123698	Chr01:22123698-22123698;+	2	Glyma.01G080400.1	Glyma.01G080400	AT1G68260.1		Thioesterase superfamily protein	promoter	0	0	0	0	0	0	20	8	0	0	0	0	0	0	2.00193	1.29192	0
Chr01	22123807	22123807	1	+	2.18119	22123807	Chr01:22123807-22123807;+	1	Glyma.01G080400.1	Glyma.01G080400	AT1G68260.1		Thioesterase superfamily protein	CDS	0	0	0	0	0	0	0	0	12	0	0	0	0	0	0	0	2.27258
Chr01	22123992	22123992	1	+	1.2157	22123992	Chr01:22123992-22123992;+	1	Glyma.01G080400.1	Glyma.01G080400	AT1G68260.1		Thioesterase superfamily protein	intron	0	14	0	0	0	0	0	0	0	1.3158	0	0	0	0	0	0	0
Chr01	22125961	22125968	8	+	2.51769	22125968	Chr01:22125961-22125968;+	1	Glyma.01G080400.1	Glyma.01G080400	AT1G68260.1		Thioesterase superfamily protein	CDS	7	26	0	0	0	0	3	0	0	2.44363	0	0	0	0	0.30029	0	0
Chr01	22445889	22445889	1	+	1.2157	22445889	Chr01:22445889-22445889;+	1	Glyma.01G080500.1	Glyma.01G080500	AT1G68440.1			promoter	0	14	0	0	0	0	0	0	0	1.3158	0	0	0	0	0	0	0
Chr01	22445934	22445946	13	+	48.5039	22445945	Chr01:22445934-22445946;+	8	Glyma.01G080500.1	Glyma.01G080500	AT1G68440.1			promoter	10	140	8	86	47	8	14	19	23	13.158	1.5276	18.1133	9.35711	2.59303	1.40135	3.06831	4.35578
Chr01	22446303	22446303	1	+	1.21616	22446303	Chr01:22446303-22446303;+	1	Glyma.01G080500.1	Glyma.01G080500	AT1G68440.1			CDS	0	0	7	0	0	0	0	0	0	0	1.33665	0	0	0	0	0	0
Chr01	22446691	22446693	3	+	11.6072	22446693	Chr01:22446691-22446693;+	1	Glyma.01G080500.1	Glyma.01G080500	AT1G68440.1			CDS	0	0	1	63	0	0	0	0	0	0	0.190949	13.2691	0	0	0	0	0
Chr01	22689450	22689450	1	+	6.9242	22689450	Chr01:22689450-22689450;+	2	Glyma.01G080600.1	Glyma.01G080600	AT1G77420.1		alpha/beta-Hydrolases superfamily protein	promoter	0	7	0	0	15	0	3	22	0	0.657899	0	0	2.98631	0	0.30029	3.55278	0
Chr01	22689510	22689515	6	+	9.11176	22689515	Chr01:22689510-22689515;+	4	Glyma.01G080600.1	Glyma.01G080600	AT1G77420.1		alpha/beta-Hydrolases superfamily protein	promoter	5	4	15	7	5	1	11	17	1	0.375943	2.86424	1.47434	0.995437	0.324128	1.10106	2.74533	0.189382
Chr01	22689560	22689584	25	+	26.4655	22689583	Chr01:22689560-22689584;+	5	Glyma.01G080600.1	Glyma.01G080600	AT1G77420.1		alpha/beta-Hydrolases superfamily protein	fiveUTR	2	27	22	82	13	0	3	16	2	2.53761	4.20089	17.2708	2.58814	0	0.30029	2.58384	0.378764
Chr01	22689625	22689658	34	+	56.6589	22689627	Chr01:22689625-22689658;+	6	Glyma.01G080600.1	Glyma.01G080600	AT1G77420.1		alpha/beta-Hydrolases superfamily protein	fiveUTR	5	40	17	171	0	2	16	18	80	3.75943	3.24614	36.016	0	0.648256	1.60154	2.90682	15.1506
Chr01	22689871	22689871	1	+	2.96128	22689871	Chr01:22689871-22689871;+	1	Glyma.01G080600.1	Glyma.01G080600	AT1G77420.1		alpha/beta-Hydrolases superfamily protein	CDS	0	0	16	1	0	0	0	0	0	0	3.05519	0.21062	0	0	0	0	0
Chr01	22855079	22855079	1	+	3.09002	22855079	Chr01:22855079-22855079;+	1	Glyma.01G080700.1;Glyma.01G080700.2;Glyma.01G080700.4;Glyma.01G080700.3;Glyma.01G080700.5	Glyma.01G080700	AT1G68540.1		NAD(P)-binding Rossmann-fold superfamily protein	promoter	0	0	0	0	0	0	0	0	17	0	0	0	0	0	0	0	3.21949
Chr01	22855152	22855228	77	+	62.2685	22855159	Chr01:22855152-22855228;+	7	Glyma.01G080700.1;Glyma.01G080700.2;Glyma.01G080700.4;Glyma.01G080700.3;Glyma.01G080700.5	Glyma.01G080700	AT1G68540.1		NAD(P)-binding Rossmann-fold superfamily protein	promoter	7	96	17	37	0	53	95	38	80	9.02262	3.24614	7.79294	0	17.1788	9.50917	6.13662	15.1506
Chr01	22855251	22855327	77	+	406.933	22855254	Chr01:22855251-22855327;+	8	Glyma.01G080700.1;Glyma.01G080700.2;Glyma.01G080700.4;Glyma.01G080700.3;Glyma.01G080700.5	Glyma.01G080700	AT1G68540.1		NAD(P)-binding Rossmann-fold superfamily protein	proximal	2	640	292	341	25	249	499	413	303	60.1508	55.7572	71.8214	4.97718	80.7079	49.9482	66.6953	57.3827
Chr01	22855354	22855390	37	+	7.51771	22855374	Chr01:22855354-22855390;+	2	Glyma.01G080700.1;Glyma.01G080700.2;Glyma.01G080700.4;Glyma.01G080700.3;Glyma.01G080700.5	Glyma.01G080700	AT1G68540.1		NAD(P)-binding Rossmann-fold superfamily protein	promoter	0	0	0	2	0	19	17	0	0	0	0	0.42124	0	6.15844	1.70164	0	0
Chr01	22855465	22855465	1	+	1.12653	22855465	Chr01:22855465-22855465;+	1	Glyma.01G080700.1;Glyma.01G080700.2;Glyma.01G080700.4;Glyma.01G080700.3;Glyma.01G080700.5	Glyma.01G080700	AT1G68540.1		NAD(P)-binding Rossmann-fold superfamily protein	promoter	0	0	0	0	0	0	13	0	0	0	0	0	0	0	1.30126	0	0
Chr01	22862204	22862204	1	+	1.6741	22862204	Chr01:22862204-22862204;+	1	Glyma.01G080700.1;Glyma.01G080700.2;Glyma.01G080700.4;Glyma.01G080700.3;Glyma.01G080700.5;Glyma.01G080700.6	Glyma.01G080700	AT1G68540.1		NAD(P)-binding Rossmann-fold superfamily protein	intron	0	0	0	0	9	0	0	0	0	0	0	0	1.79179	0	0	0	0
Chr01	23009635	23009649	15	+	3.30101	23009649	Chr01:23009635-23009649;+	1	Glyma.01G080800.1	Glyma.01G080800				promoter	14	0	19	0	0	0	0	0	0	0	3.62804	0	0	0	0	0	0
Chr01	23009694	23009694	1	+	5.90706	23009694	Chr01:23009694-23009694;+	1	Glyma.01G080800.1	Glyma.01G080800				promoter	0	0	34	0	0	0	0	0	0	0	6.49228	0	0	0	0	0	0
Chr01	23009716	23009727	12	+	7.12322	23009718	Chr01:23009716-23009727;+	1	Glyma.01G080800.1	Glyma.01G080800				promoter	2	0	41	0	0	0	0	0	0	0	7.82892	0	0	0	0	0	0
Chr01	23302779	23302801	23	+	10.4886	23302799	Chr01:23302779-23302801;+	3	Glyma.01G081100.2;Glyma.01G081100.1	Glyma.01G081100	AT1G68550.1		Integrase-type DNA-binding superfamily protein	promoter	22	32	16	0	0	0	7	23	5	3.00754	3.05519	0	0	0	0.700676	3.71427	0.946909
Chr01	23302849	23302849	1	+	5.04101	23302849	Chr01:23302849-23302849;+	2	Glyma.01G081100.2;Glyma.01G081100.1	Glyma.01G081100	AT1G68550.1		Integrase-type DNA-binding superfamily protein	promoter	0	11	2	0	0	0	38	3	0	1.03384	0.381899	0	0	0	3.80367	0.48447	0
Chr01	23302870	23302870	1	+	2.2545	23302870	Chr01:23302870-23302870;+	1	Glyma.01G081100.2;Glyma.01G081100.1	Glyma.01G081100	AT1G68550.1		Integrase-type DNA-binding superfamily protein	proximal	0	8	0	0	0	0	18	0	0	0.751885	0	0	0	0	1.80174	0	0
Chr01	23302934	23302942	9	+	4.33032	23302934	Chr01:23302934-23302942;+	1	Glyma.01G081100.2;Glyma.01G081100.1	Glyma.01G081100	AT1G68550.1		Integrase-type DNA-binding superfamily protein	proximal	8	0	0	0	0	0	2	28	0	0	0	0	0	0	0.200193	4.52172	0
Chr01	23303082	23303082	1	+	1.56286	23303082	Chr01:23303082-23303082;+	1	Glyma.01G081100.2;Glyma.01G081100.1	Glyma.01G081100	AT1G68550.1		Integrase-type DNA-binding superfamily protein	promoter	0	17	0	0	0	0	1	0	0	1.59776	0	0	0	0	0.100097	0	0
Chr01	23303177	23303184	8	+	36.493	23303177	Chr01:23303177-23303184;+	7	Glyma.01G081100.2;Glyma.01G081100.1	Glyma.01G081100	AT1G68550.1		Integrase-type DNA-binding superfamily protein	promoter	2	35	26	22	0	22	119	42	10	3.2895	4.96468	4.63364	0	7.13082	11.9115	6.78258	1.89382
Chr01	23303214	23303214	1	+	1.21319	23303214	Chr01:23303214-23303214;+	1	Glyma.01G081100.2;Glyma.01G081100.1	Glyma.01G081100	AT1G68550.1		Integrase-type DNA-binding superfamily protein	promoter	0	0	0	0	0	0	14	0	0	0	0	0	0	0	1.40135	0	0
Chr01	23303236	23303236	1	+	3.04974	23303236	Chr01:23303236-23303236;+	1	Glyma.01G081100.2;Glyma.01G081100.1	Glyma.01G081100	AT1G68550.1		Integrase-type DNA-binding superfamily protein	fiveUTR	0	0	1	2	0	0	29	0	0	0	0.190949	0.42124	0	0	2.9028	0	0
Chr01	23303323	23303343	21	+	22.996	23303323	Chr01:23303323-23303343;+	6	Glyma.01G081100.2;Glyma.01G081100.1	Glyma.01G081100	AT1G68550.1		Integrase-type DNA-binding superfamily protein	fiveUTR	0	17	10	20	5	18	35	3	35	1.59776	1.90949	4.2124	0.995437	5.83431	3.50338	0.48447	6.62837
Chr01	23303371	23303376	6	+	34.2215	23303372	Chr01:23303371-23303376;+	7	Glyma.01G081100.2;Glyma.01G081100.1	Glyma.01G081100	AT1G68550.1		Integrase-type DNA-binding superfamily protein	fiveUTR	0	26	10	8	4	52	64	21	21	2.44363	1.90949	1.68496	0.79635	16.8547	6.40618	3.39129	3.97702
Chr01	23303408	23303408	1	+	2.36296	23303408	Chr01:23303408-23303408;+	1	Glyma.01G081100.2;Glyma.01G081100.1	Glyma.01G081100	AT1G68550.1		Integrase-type DNA-binding superfamily protein	fiveUTR	0	0	0	0	0	0	0	0	13	0	0	0	0	0	0	0	2.46196
Chr01	23304041	23304041	1	+	1.74086	23304041	Chr01:23304041-23304041;+	1	Glyma.01G081100.2;Glyma.01G081100.1	Glyma.01G081100	AT1G68550.1		Integrase-type DNA-binding superfamily protein	CDS	0	0	0	2	0	4	0	0	1	0	0	0.42124	0	1.29651	0	0	0.189382
Chr01	23304427	23304427	1	+	2.60606	23304427	Chr01:23304427-23304427;+	1	Glyma.01G081100.2;Glyma.01G081100.1	Glyma.01G081100	AT1G68550.1		Integrase-type DNA-binding superfamily protein	CDS	0	0	15	0	0	0	0	0	0	0	2.86424	0	0	0	0	0	0
Chr01	23304865	23304865	1	+	2.04612	23304865	Chr01:23304865-23304865;+	1	Glyma.01G081100.2;Glyma.01G081100.1	Glyma.01G081100	AT1G68550.1		Integrase-type DNA-binding superfamily protein	CDS	0	0	0	0	11	0	0	0	0	0	0	0	2.18996	0	0	0	0
Chr01	23370330	23370333	4	+	6.74849	23370333	Chr01:23370330-23370333;+	3	NA	NA				intergenic	3	14	0	3	19	0	0	0	8	1.3158	0	0.63186	3.78266	0	0	0	1.51506
Chr01	23600436	23600486	51	+	765.594	23600436	Chr01:23600436-23600486;+	8	Glyma.01G081500.1	Glyma.01G081500	AT3G02540.3	RAD23-3,RAD23C	Rad23 UV excision repair protein family	promoter	41	681	448	571	458	354	1004	428	1009	64.0042	85.5453	120.264	91.182	114.741	100.497	69.1177	191.086
Chr01	23600565	23600565	1	+	1.67664	23600565	Chr01:23600565-23600565;+	1	Glyma.01G081500.1	Glyma.01G081500	AT3G02540.3	RAD23-3,RAD23C	Rad23 UV excision repair protein family	fiveUTR	0	0	0	1	0	5	0	0	0	0	0	0.21062	0	1.62064	0	0	0
Chr01	23606710	23606710	1	+	3.90623	23606710	Chr01:23606710-23606710;+	1	Glyma.01G081500.1	Glyma.01G081500	AT3G02540.3	RAD23-3,RAD23C	Rad23 UV excision repair protein family	intron	0	0	0	0	21	0	0	0	0	0	0	0	4.18084	0	0	0	0
Chr01	23607704	23607704	1	+	1.48809	23607704	Chr01:23607704-23607704;+	1	Glyma.01G081500.1	Glyma.01G081500	AT3G02540.3	RAD23-3,RAD23C	Rad23 UV excision repair protein family	CDS	0	0	0	0	8	0	0	0	0	0	0	0	1.5927	0	0	0	0
Chr01	23676318	23676318	1	+	1.38673	23676318	Chr01:23676318-23676318;+	1	Glyma.01G081600.1	Glyma.01G081600	AT1G68570.1		Major facilitator superfamily protein	promoter	0	0	2	0	0	0	0	7	0	0	0.381899	0	0	0	0	1.13043	0
Chr01	23676409	23676411	3	+	34.3364	23676411	Chr01:23676409-23676411;+	6	Glyma.01G081600.1	Glyma.01G081600	AT1G68570.1		Major facilitator superfamily protein	fiveUTR	0	46	63	9	0	43	0	11	18	4.32334	12.0298	1.89558	0	13.9375	0	1.77639	3.40887
Chr01	23676767	23676767	1	+	1.63311	23676767	Chr01:23676767-23676767;+	1	Glyma.01G081600.1	Glyma.01G081600	AT1G68570.1		Major facilitator superfamily protein	CDS	0	0	0	0	0	0	0	11	0	0	0	0	0	0	0	1.77639	0
Chr01	23677786	23677786	1	+	1.04242	23677786	Chr01:23677786-23677786;+	1	Glyma.01G081600.1	Glyma.01G081600	AT1G68570.1		Major facilitator superfamily protein	CDS	0	0	6	0	0	0	0	0	0	0	1.1457	0	0	0	0	0	0
Chr01	23698478	23698478	1	+	3.56315	23698478	Chr01:23698478-23698478;+	1	Glyma.01G081700.1	Glyma.01G081700	AT1G68570.1		Major facilitator superfamily protein	promoter	0	0	0	0	0	0	0	24	0	0	0	0	0	0	0	3.87576	0
Chr01	23799105	23799105	1	+	1.19612	23799105	Chr01:23799105-23799105;+	1	Glyma.01G081900.1	Glyma.01G081900	AT3G25860.1	LTA2,PLE2	2-oxoacid dehydrogenases acyltransferase family protein	CDS	0	0	0	0	0	4	0	0	0	0	0	0	0	1.29651	0	0	0
Chr01	23956362	23956362	1	+	1.90644	23956362	Chr01:23956362-23956362;+	1	Glyma.01G082200.2;Glyma.01G082200.1	Glyma.01G082200	AT3G06350.1	EMB3004,MEE32	dehydroquinate dehydratase, putative / shikimate dehydrogenase, putative	fiveUTR	0	0	0	0	0	0	22	0	0	0	0	0	0	0	2.20212	0	0
Chr01	23956399	23956458	60	+	302.39	23956444	Chr01:23956399-23956458;+	8	Glyma.01G082200.2;Glyma.01G082200.1	Glyma.01G082200	AT3G06350.1	EMB3004,MEE32	dehydroquinate dehydratase, putative / shikimate dehydrogenase, putative	fiveUTR	0	399	187	280	58	228	363	250	203	37.5003	35.7075	58.9736	11.5471	73.9012	36.335	40.3725	38.4445
Chr01	23956743	23956743	1	+	2.80356	23956743	Chr01:23956743-23956743;+	1	Glyma.01G082200.2;Glyma.01G082200.1	Glyma.01G082200	AT3G06350.1	EMB3004,MEE32	dehydroquinate dehydratase, putative / shikimate dehydrogenase, putative	CDS	0	0	0	4	0	0	3	0	10	0	0	0.84248	0	0	0.30029	0	1.89382
Chr01	23957123	23957123	1	+	1.12653	23957123	Chr01:23957123-23957123;+	1	Glyma.01G082200.2;Glyma.01G082200.1	Glyma.01G082200	AT3G06350.1	EMB3004,MEE32	dehydroquinate dehydratase, putative / shikimate dehydrogenase, putative	intron	0	0	0	0	0	0	13	0	0	0	0	0	0	0	1.30126	0	0
Chr01	23959891	23959891	1	+	1.27039	23959891	Chr01:23959891-23959891;+	1	Glyma.01G082200.2;Glyma.01G082200.1	Glyma.01G082200	AT3G06350.1	EMB3004,MEE32	dehydroquinate dehydratase, putative / shikimate dehydrogenase, putative	CDS	0	0	0	7	0	0	0	0	0	0	0	1.47434	0	0	0	0	0
Chr01	23959955	23959955	1	+	1.03925	23959955	Chr01:23959955-23959955;+	1	Glyma.01G082200.2;Glyma.01G082200.1	Glyma.01G082200	AT3G06350.1	EMB3004,MEE32	dehydroquinate dehydratase, putative / shikimate dehydrogenase, putative	CDS	0	0	0	0	0	0	0	7	0	0	0	0	0	0	0	1.13043	0
Chr01	23960780	23960780	1	+	2.23213	23960780	Chr01:23960780-23960780;+	1	Glyma.01G082200.2;Glyma.01G082200.1	Glyma.01G082200	AT3G06350.1	EMB3004,MEE32	dehydroquinate dehydratase, putative / shikimate dehydrogenase, putative	CDS	0	0	0	0	12	0	0	0	0	0	0	0	2.38905	0	0	0	0
Chr01	23962173	23962186	14	+	4.60797	23962173	Chr01:23962173-23962186;+	2	Glyma.01G082200.2;Glyma.01G082200.1	Glyma.01G082200	AT3G06350.1	EMB3004,MEE32	dehydroquinate dehydratase, putative / shikimate dehydrogenase, putative	CDS	13	0	0	0	0	0	0	9	18	0	0	0	0	0	0	1.45341	3.40887
Chr01	23962417	23962417	1	+	1.53036	23962417	Chr01:23962417-23962417;+	1	Glyma.01G082200.2;Glyma.01G082200.1	Glyma.01G082200	AT3G06350.1	EMB3004,MEE32	dehydroquinate dehydratase, putative / shikimate dehydrogenase, putative	CDS	0	0	0	7	0	0	3	0	0	0	0	1.47434	0	0	0.30029	0	0
Chr01	24015351	24015374	24	+	309.232	24015353	Chr01:24015351-24015374;+	8	Glyma.01G082400.1	Glyma.01G082400	AT1G68580.2		agenet domain-containing protein / bromo-adjacent homology (BAH) domain-containing protein	promoter	3	661	214	119	35	307	360	275	125	62.1245	40.8632	25.0638	6.96806	99.5074	36.0348	44.4097	23.6727
Chr01	24015395	24015398	4	+	29.3328	24015398	Chr01:24015395-24015398;+	2	Glyma.01G082400.1	Glyma.01G082400	AT1G68580.2		agenet domain-containing protein / bromo-adjacent homology (BAH) domain-containing protein	promoter	0	0	0	4	0	89	23	0	0	0	0	0.84248	0	28.8474	2.30222	0	0
Chr01	24015424	24015433	10	+	5.60868	24015433	Chr01:24015424-24015433;+	2	Glyma.01G082400.1	Glyma.01G082400	AT1G68580.2		agenet domain-containing protein / bromo-adjacent homology (BAH) domain-containing protein	promoter	0	0	23	1	0	4	1	1	0	0	4.39184	0.21062	0	1.29651	0.100097	0.16149	0
Chr01	24015890	24015890	1	+	1.3899	24015890	Chr01:24015890-24015890;+	1	Glyma.01G082400.1;Glyma.01G082400.2	Glyma.01G082400	AT1G68580.2		agenet domain-containing protein / bromo-adjacent homology (BAH) domain-containing protein	proximal	0	0	8	0	0	0	0	0	0	0	1.5276	0	0	0	0	0	0
Chr01	24016451	24016451	1	+	1.03925	24016451	Chr01:24016451-24016451;+	1	Glyma.01G082400.1;Glyma.01G082400.2	Glyma.01G082400	AT1G68580.2		agenet domain-containing protein / bromo-adjacent homology (BAH) domain-containing protein	promoter	0	0	0	0	0	0	0	7	0	0	0	0	0	0	0	1.13043	0
Chr01	24016545	24016545	1	+	1.12653	24016545	Chr01:24016545-24016545;+	1	Glyma.01G082400.1;Glyma.01G082400.2	Glyma.01G082400	AT1G68580.2		agenet domain-containing protein / bromo-adjacent homology (BAH) domain-containing protein	promoter	0	0	0	0	0	0	13	0	0	0	0	0	0	0	1.30126	0	0
Chr01	24016734	24016734	1	+	3.85689	24016734	Chr01:24016734-24016734;+	1	Glyma.01G082400.1;Glyma.01G082400.2	Glyma.01G082400	AT1G68580.2		agenet domain-containing protein / bromo-adjacent homology (BAH) domain-containing protein	CDS	0	0	5	0	0	9	0	2	0	0	0.954747	0	0	2.91715	0	0.32298	0
Chr01	24017207	24017207	1	+	2.51823	24017207	Chr01:24017207-24017207;+	1	Glyma.01G082400.1;Glyma.01G082400.2	Glyma.01G082400	AT1G68580.2		agenet domain-containing protein / bromo-adjacent homology (BAH) domain-containing protein	CDS	0	29	0	0	0	0	0	0	0	2.72558	0	0	0	0	0	0	0
Chr01	24017471	24017471	1	+	2.0785	24017471	Chr01:24017471-24017471;+	1	Glyma.01G082400.1;Glyma.01G082400.2	Glyma.01G082400	AT1G68580.2		agenet domain-containing protein / bromo-adjacent homology (BAH) domain-containing protein	CDS	0	0	0	0	0	0	0	14	0	0	0	0	0	0	0	2.26086	0
Chr01	24018097	24018097	1	+	1.11607	24018097	Chr01:24018097-24018097;+	1	Glyma.01G082400.1;Glyma.01G082400.2	Glyma.01G082400	AT1G68580.2		agenet domain-containing protein / bromo-adjacent homology (BAH) domain-containing protein	CDS	0	0	0	0	6	0	0	0	0	0	0	0	1.19452	0	0	0	0
Chr01	24022466	24022496	31	+	85.0217	24022488	Chr01:24022466-24022496;+	8	Glyma.01G082500.1	Glyma.01G082500	AT1G68585.1			fiveUTR	3	253	46	68	35	19	120	56	65	23.7784	8.78367	14.3222	6.96806	6.15844	12.0116	9.04343	12.3098
Chr01	24022598	24022609	12	+	38.7704	24022598	Chr01:24022598-24022609;+	6	Glyma.01G082500.1	Glyma.01G082500	AT1G68585.1			fiveUTR	11	49	2	10	2	80	33	24	9	4.6053	0.381899	2.1062	0.398175	25.9303	3.30319	3.87576	1.70444
Chr01	24022672	24022672	1	+	3.62393	24022672	Chr01:24022672-24022672;+	3	Glyma.01G082500.1	Glyma.01G082500	AT1G68585.1			CDS	0	0	0	6	0	5	12	0	0	0	0	1.26372	0	1.62064	1.20116	0	0
Chr01	24025589	24025592	4	+	27.1809	24025589	Chr01:24025589-24025592;+	6	Glyma.01G082600.1	Glyma.01G082600	AT3G25855.1		Copper transport protein family	promoter	2	83	17	35	0	13	2	9	29	7.80081	3.24614	7.3717	0	4.21367	0.200193	1.45341	5.49207
Chr01	24095711	24095711	1	+	1.56363	24095711	Chr01:24095711-24095711;+	1	Glyma.01G082700.1	Glyma.01G082700	AT3G25840.1		Protein kinase superfamily protein	promoter	0	0	9	0	0	0	0	0	0	0	1.71854	0	0	0	0	0	0
Chr01	24095753	24095784	32	+	10.2766	24095771	Chr01:24095753-24095784;+	3	Glyma.01G082700.1	Glyma.01G082700	AT3G25840.1		Protein kinase superfamily protein	promoter	13	13	14	1	1	18	6	3	0	1.22181	2.67329	0.21062	0.199087	5.83431	0.600579	0.48447	0
Chr01	24095818	24095826	9	+	33.0475	24095818	Chr01:24095818-24095826;+	7	Glyma.01G082700.1	Glyma.01G082700	AT3G25840.1		Protein kinase superfamily protein	promoter	0	92	36	33	2	6	48	18	21	8.64668	6.87418	6.95046	0.398175	1.94477	4.80463	2.90682	3.97702
Chr01	24095874	24095884	11	+	12.487	24095880	Chr01:24095874-24095884;+	3	Glyma.01G082700.1	Glyma.01G082700	AT3G25840.1		Protein kinase superfamily protein	CDS	0	0	17	1	0	17	3	27	0	0	3.24614	0.21062	0	5.51018	0.30029	4.36023	0
Chr01	24096504	24096504	1	+	2.36296	24096504	Chr01:24096504-24096504;+	1	Glyma.01G082700.1	Glyma.01G082700	AT3G25840.1		Protein kinase superfamily protein	intron	0	0	0	0	0	0	0	0	13	0	0	0	0	0	0	0	2.46196
Chr01	24096703	24096703	1	+	4.72591	24096703	Chr01:24096703-24096703;+	1	Glyma.01G082700.1	Glyma.01G082700	AT3G25840.1		Protein kinase superfamily protein	CDS	0	0	0	0	0	0	0	0	26	0	0	0	0	0	0	0	4.92393
Chr01	24102199	24102199	1	+	1.04242	24102199	Chr01:24102199-24102199;+	1	Glyma.01G082700.1	Glyma.01G082700	AT3G25840.1		Protein kinase superfamily protein	threeUTR	0	0	6	0	0	0	0	0	0	0	1.1457	0	0	0	0	0	0
Chr01	24167089	24167089	1	+	1.57166	24167089	Chr01:24167089-24167089;+	1	Glyma.01G083000.1	Glyma.01G083000	AT1G13340.1		Regulator of Vps4 activity in the MVB pathway protein	promoter	0	0	8	0	0	0	0	0	1	0	1.5276	0	0	0	0	0	0.189382
Chr01	24167261	24167261	1	+	4.44671	24167261	Chr01:24167261-24167261;+	1	Glyma.01G083000.1	Glyma.01G083000	AT1G13340.1		Regulator of Vps4 activity in the MVB pathway protein	fiveUTR	0	0	4	0	15	2	0	0	2	0	0.763798	0	2.98631	0.648256	0	0	0.378764
Chr01	24167334	24167354	21	+	126.902	24167349	Chr01:24167334-24167354;+	8	Glyma.01G083000.1	Glyma.01G083000	AT1G13340.1		Regulator of Vps4 activity in the MVB pathway protein	fiveUTR	11	156	42	49	390	16	23	10	90	14.6618	8.01987	10.3204	77.6441	5.18605	2.30222	1.6149	17.0444
Chr01	24167385	24167423	39	+	89.016	24167390	Chr01:24167385-24167423;+	7	Glyma.01G083000.1	Glyma.01G083000	AT1G13340.1		Regulator of Vps4 activity in the MVB pathway protein	fiveUTR	0	61	21	18	213	5	4	14	183	5.73312	4.00994	3.79116	42.4056	1.62064	0.400386	2.26086	34.6569
Chr01	24167473	24167473	1	+	1.75343	24167473	Chr01:24167473-24167473;+	1	Glyma.01G083000.1	Glyma.01G083000	AT1G13340.1		Regulator of Vps4 activity in the MVB pathway protein	fiveUTR	0	0	8	0	0	0	0	0	2	0	1.5276	0	0	0	0	0	0.378764
Chr01	24167506	24167506	1	+	2.41815	24167506	Chr01:24167506-24167506;+	1	Glyma.01G083000.1	Glyma.01G083000	AT1G13340.1		Regulator of Vps4 activity in the MVB pathway protein	CDS	0	0	0	0	13	0	0	0	0	0	0	0	2.58814	0	0	0	0
Chr01	24168026	24168037	12	+	5.28837	24168026	Chr01:24168026-24168037;+	2	Glyma.01G083000.1	Glyma.01G083000	AT1G13340.1		Regulator of Vps4 activity in the MVB pathway protein	CDS	0	0	0	0	22	4	0	0	0	0	0	0	4.37992	1.29651	0	0	0
Chr01	24168159	24168160	2	+	4.82402	24168159	Chr01:24168159-24168160;+	1	Glyma.01G083000.1	Glyma.01G083000	AT1G13340.1		Regulator of Vps4 activity in the MVB pathway protein	CDS	0	0	1	0	25	0	0	0	0	0	0.190949	0	4.97718	0	0	0	0
Chr01	24168183	24168191	9	+	6.48464	24168189	Chr01:24168183-24168191;+	1	Glyma.01G083000.1	Glyma.01G083000	AT1G13340.1		Regulator of Vps4 activity in the MVB pathway protein	CDS	6	0	0	1	29	0	0	0	5	0	0	0.21062	5.77353	0	0	0	0.946909
Chr01	24168250	24168250	1	+	1.27236	24168250	Chr01:24168250-24168250;+	1	Glyma.01G083000.1	Glyma.01G083000	AT1G13340.1		Regulator of Vps4 activity in the MVB pathway protein	CDS	0	0	0	0	0	0	0	0	7	0	0	0	0	0	0	0	1.32567
Chr01	24322890	24322893	4	+	6.65716	24322890	Chr01:24322890-24322893;+	3	Glyma.01G083400.1;Glyma.01G083400.2;Glyma.01G083400.3	Glyma.01G083400				promoter	3	24	0	2	8	0	4	16	0	2.25566	0	0.42124	1.5927	0	0.400386	2.58384	0
Chr01	24322935	24322941	7	+	10.9542	24322941	Chr01:24322935-24322941;+	2	Glyma.01G083400.1;Glyma.01G083400.2;Glyma.01G083400.3	Glyma.01G083400				proximal	6	0	4	10	44	0	3	0	0	0	0.763798	2.1062	8.75984	0	0.30029	0	0
Chr01	24323427	24323427	1	+	1.63589	24323427	Chr01:24323427-24323427;+	1	Glyma.01G083400.1;Glyma.01G083400.2;Glyma.01G083400.3	Glyma.01G083400				fiveUTR	0	0	0	0	0	0	0	0	9	0	0	0	0	0	0	0	1.70444
Chr01	24330722	24330722	1	+	1.04242	24330722	Chr01:24330722-24330722;+	1	NA	NA				intergenic	0	0	6	0	0	0	0	0	0	0	1.1457	0	0	0	0	0	0
Chr01	24331476	24331476	1	+	1.45413	24331476	Chr01:24331476-24331476;+	1	NA	NA				intergenic	0	0	0	0	0	0	0	0	8	0	0	0	0	0	0	0	1.51506
Chr01	24338812	24338812	1	+	2.41815	24338812	Chr01:24338812-24338812;+	1	NA	NA				intergenic	0	0	0	0	13	0	0	0	0	0	0	0	2.58814	0	0	0	0
Chr01	24338845	24338845	1	+	1.29985	24338845	Chr01:24338845-24338845;+	1	NA	NA				intergenic	0	0	0	0	0	0	15	0	0	0	0	0	0	0	1.50145	0	0
Chr01	24342862	24342862	1	+	1.91111	24342862	Chr01:24342862-24342862;+	1	NA	NA				intergenic	0	0	11	0	0	0	0	0	0	0	2.10044	0	0	0	0	0	0
Chr01	24494618	24494618	1	+	1.11607	24494618	Chr01:24494618-24494618;+	1	Glyma.01G083700.1	Glyma.01G083700	AT1G25480.1		Aluminium activated malate transporter family protein	promoter	0	0	0	0	6	0	0	0	0	0	0	0	1.19452	0	0	0	0
Chr01	24655576	24655579	4	+	11.6829	24655576	Chr01:24655576-24655579;+	2	Glyma.01G084000.1	Glyma.01G084000	AT1G58320.1		PLAC8 family protein	promoter	3	0	0	49	15	0	0	0	0	0	0	10.3204	2.98631	0	0	0	0
Chr01	25126852	25126852	1	+	2.04612	25126852	Chr01:25126852-25126852;+	1	NA	Glyma.01G084800				antisense	0	0	0	0	11	0	0	0	0	0	0	0	2.18996	0	0	0	0
Chr01	25343437	25343437	1	+	9.96611	25343437	Chr01:25343437-25343437;+	1	Glyma.01G085700.1	Glyma.01G085700	AT3G02100.1		UDP-Glycosyltransferase superfamily protein	promoter	0	0	2	53	0	0	0	0	0	0	0.381899	11.1629	0	0	0	0	0
Chr01	25343927	25343927	1	+	1.0889	25343927	Chr01:25343927-25343927;+	1	Glyma.01G085700.1	Glyma.01G085700	AT3G02100.1		UDP-Glycosyltransferase superfamily protein	CDS	0	0	0	6	0	0	0	0	0	0	0	1.26372	0	0	0	0	0
Chr01	25378303	25378323	21	+	28.1733	25378318	Chr01:25378303-25378323;+	5	Glyma.01G085800.1	Glyma.01G085800	AT3G02100.1		UDP-Glycosyltransferase superfamily protein	promoter	20	117	21	18	0	6	8	58	0	10.9963	4.00994	3.79116	0	1.94477	0.800772	9.36641	0
Chr01	25378367	25378380	14	+	4.07393	25378367	Chr01:25378367-25378380;+	3	Glyma.01G085800.1	Glyma.01G085800	AT3G02100.1		UDP-Glycosyltransferase superfamily protein	promoter	13	13	0	0	0	0	10	14	0	1.22181	0	0	0	0	1.00097	2.26086	0
Chr01	25380068	25380068	1	+	1.56363	25380068	Chr01:25380068-25380068;+	1	Glyma.01G085800.1	Glyma.01G085800	AT3G02100.1		UDP-Glycosyltransferase superfamily protein	CDS	0	0	9	0	0	0	0	0	0	0	1.71854	0	0	0	0	0	0
Chr01	25838476	25838476	1	+	2.60416	25838476	Chr01:25838476-25838476;+	1	NA	NA				intergenic	0	0	0	0	14	0	0	0	0	0	0	0	2.78722	0	0	0	0
Chr01	26611056	26611060	5	+	25.8016	26611056	Chr01:26611056-26611060;+	5	Glyma.01G087800.1	Glyma.01G087800	AT1G13250.1	GATL3	galacturonosyltransferase-like 3	fiveUTR	4	85	4	1	36	15	58	9	0	7.98878	0.763798	0.21062	7.16715	4.86192	5.8056	1.45341	0
Chr01	26611101	26611101	1	+	2.94054	26611101	Chr01:26611101-26611101;+	2	Glyma.01G087800.1	Glyma.01G087800	AT1G13250.1	GATL3	galacturonosyltransferase-like 3	CDS	0	13	1	0	0	2	12	0	0	1.22181	0.190949	0	0	0.648256	1.20116	0	0
Chr01	26611272	26611272	1	+	1.03925	26611272	Chr01:26611272-26611272;+	1	Glyma.01G087800.1	Glyma.01G087800	AT1G13250.1	GATL3	galacturonosyltransferase-like 3	CDS	0	0	0	0	0	0	0	7	0	0	0	0	0	0	0	1.13043	0
Chr01	26611563	26611563	1	+	1.0889	26611563	Chr01:26611563-26611563;+	1	Glyma.01G087800.1	Glyma.01G087800	AT1G13250.1	GATL3	galacturonosyltransferase-like 3	CDS	0	0	0	6	0	0	0	0	0	0	0	1.26372	0	0	0	0	0
Chr01	26611877	26611892	16	+	7.62646	26611892	Chr01:26611877-26611892;+	1	Glyma.01G087800.1	Glyma.01G087800	AT1G13250.1	GATL3	galacturonosyltransferase-like 3	CDS	15	0	0	0	41	0	0	0	0	0	0	0	8.16258	0	0	0	0
Chr01	26648182	26648184	3	+	23.4219	26648184	Chr01:26648182-26648184;+	6	Glyma.01G087900.1;Glyma.01G087900.2	Glyma.01G087900	AT1G68830.1	STN7	STT7 homolog STN7	promoter	2	22	25	2	1	8	23	42	33	2.06768	4.77373	0.42124	0.199087	2.59303	2.30222	6.78258	6.2496
Chr01	26648209	26648260	52	+	58.7242	26648234	Chr01:26648209-26648260;+	6	Glyma.01G087900.1;Glyma.01G087900.2	Glyma.01G087900	AT1G68830.1	STN7	STT7 homolog STN7	fiveUTR	17	91	34	0	0	7	31	72	162	8.55269	6.49228	0	0	2.2689	3.10299	11.6273	30.6799
Chr01	26648283	26648338	56	+	26.0413	26648300	Chr01:26648283-26648338;+	4	Glyma.01G087900.1;Glyma.01G087900.2	Glyma.01G087900	AT1G68830.1	STN7	STT7 homolog STN7	fiveUTR	22	36	29	0	0	0	0	9	91	3.38348	5.53753	0	0	0	0	1.45341	17.2338
Chr01	26648404	26648404	1	+	1.64647	26648404	Chr01:26648404-26648404;+	1	Glyma.01G087900.1;Glyma.01G087900.2	Glyma.01G087900	AT1G68830.1	STN7	STT7 homolog STN7	CDS	0	0	0	0	0	0	19	0	0	0	0	0	0	0	1.90183	0	0
Chr01	26648611	26648611	1	+	3.26622	26648611	Chr01:26648611-26648611;+	1	Glyma.01G087900.1;Glyma.01G087900.2	Glyma.01G087900	AT1G68830.1	STN7	STT7 homolog STN7	CDS	0	0	0	0	0	0	0	22	0	0	0	0	0	0	0	3.55278	0
Chr01	26649062	26649062	1	+	1.3899	26649062	Chr01:26649062-26649062;+	1	Glyma.01G087900.1;Glyma.01G087900.2;Glyma.01G087900.3	Glyma.01G087900	AT1G68830.1	STN7	STT7 homolog STN7	proximal	0	0	8	0	0	0	0	0	0	0	1.5276	0	0	0	0	0	0
Chr01	26649100	26649100	1	+	1.99942	26649100	Chr01:26649100-26649100;+	1	Glyma.01G087900.1;Glyma.01G087900.2;Glyma.01G087900.3	Glyma.01G087900	AT1G68830.1	STN7	STT7 homolog STN7	proximal	0	0	0	0	0	0	0	0	11	0	0	0	0	0	0	0	2.0832
Chr01	26649831	26649831	1	+	6.67748	26649831	Chr01:26649831-26649831;+	2	Glyma.01G087900.1;Glyma.01G087900.2;Glyma.01G087900.3	Glyma.01G087900	AT1G68830.1	STN7	STT7 homolog STN7	CDS	0	0	1	15	18	0	5	0	0	0	0.190949	3.1593	3.58357	0	0.500483	0	0
Chr01	26649926	26649934	9	+	2.72649	26649934	Chr01:26649926-26649934;+	1	Glyma.01G087900.1;Glyma.01G087900.2;Glyma.01G087900.3	Glyma.01G087900	AT1G68830.1	STN7	STT7 homolog STN7	CDS	8	0	0	0	0	0	0	0	15	0	0	0	0	0	0	0	2.84073
Chr01	26650488	26650488	1	+	1.63589	26650488	Chr01:26650488-26650488;+	1	Glyma.01G087900.1;Glyma.01G087900.2;Glyma.01G087900.3	Glyma.01G087900	AT1G68830.1	STN7	STT7 homolog STN7	intron	0	0	0	0	0	0	0	0	9	0	0	0	0	0	0	0	1.70444
Chr01	26652968	26652968	1	+	1.63589	26652968	Chr01:26652968-26652968;+	1	Glyma.01G087900.1;Glyma.01G087900.2;Glyma.01G087900.3	Glyma.01G087900	AT1G68830.1	STN7	STT7 homolog STN7	CDS	0	0	0	0	0	0	0	0	9	0	0	0	0	0	0	0	1.70444
Chr01	26665461	26665464	4	+	13.5288	26665464	Chr01:26665461-26665464;+	4	Glyma.01G088000.1	Glyma.01G088000	AT1G68825.1	DVL5,RTFL15	ROTUNDIFOLIA like 15	fiveUTR	0	17	33	23	0	2	11	4	0	1.59776	6.30133	4.84426	0	0.648256	1.10106	0.64596	0
Chr01	26665532	26665532	1	+	1.21616	26665532	Chr01:26665532-26665532;+	1	Glyma.01G088000.1	Glyma.01G088000	AT1G68825.1	DVL5,RTFL15	ROTUNDIFOLIA like 15	fiveUTR	0	0	7	0	0	0	0	0	0	0	1.33665	0	0	0	0	0	0
Chr01	26665595	26665595	1	+	2.21052	26665595	Chr01:26665595-26665595;+	1	Glyma.01G088000.1	Glyma.01G088000	AT1G68825.1	DVL5,RTFL15	ROTUNDIFOLIA like 15	CDS	0	0	7	4	0	0	1	0	1	0	1.33665	0.84248	0	0	0.100097	0	0.189382
Chr01	27006723	27006731	9	+	14.0987	27006723	Chr01:27006723-27006731;+	4	Glyma.01G089100.2;Glyma.01G089100.1;Glyma.01G089100.3	Glyma.01G089100	AT1G25682.1		Family of unknown function (DUF572)	promoter	8	77	2	17	1	1	19	10	2	7.23689	0.381899	3.58054	0.199087	0.324128	1.90183	1.6149	0.378764
Chr01	27006756	27006772	17	+	10.1362	27006772	Chr01:27006756-27006772;+	3	Glyma.01G089100.2;Glyma.01G089100.1;Glyma.01G089100.3	Glyma.01G089100	AT1G25682.1		Family of unknown function (DUF572)	promoter	16	47	1	11	0	0	2	25	0	4.41733	0.190949	2.31682	0	0	0.200193	4.03725	0
Chr01	27007710	27007710	1	+	1.63335	27007710	Chr01:27007710-27007710;+	1	Glyma.01G089100.2;Glyma.01G089100.1;Glyma.01G089100.3	Glyma.01G089100	AT1G25682.1		Family of unknown function (DUF572)	CDS	0	0	0	9	0	0	0	0	0	0	0	1.89558	0	0	0	0	0
Chr01	27008544	27008544	1	+	2.55675	27008544	Chr01:27008544-27008544;+	1	Glyma.01G089100.2;Glyma.01G089100.1;Glyma.01G089100.3	Glyma.01G089100	AT1G25682.1		Family of unknown function (DUF572)	CDS	0	26	0	0	0	1	0	0	0	2.44363	0	0	0	0.324128	0	0	0
Chr01	27098395	27098395	1	+	2.25858	27098395	Chr01:27098395-27098395;+	1	NA	NA				intergenic	0	0	13	0	0	0	0	0	0	0	2.48234	0	0	0	0	0	0
Chr01	27108108	27108108	1	+	1.73737	27108108	Chr01:27108108-27108108;+	1	NA	Glyma.01G089600				antisense	0	0	10	0	0	0	0	0	0	0	1.90949	0	0	0	0	0	0
Chr01	27170784	27170796	13	+	3.10651	27170796	Chr01:27170784-27170796;+	2	Glyma.01G089800.1	Glyma.01G089800	AT3G21360.1		2-oxoglutarate (2OG) and Fe(II)-dependent oxygenase superfamily protein	promoter	12	0	0	9	0	0	17	0	0	0	0	1.89558	0	0	1.70164	0	0
Chr01	27237961	27237961	1	+	1.48464	27237961	Chr01:27237961-27237961;+	1	Glyma.01G090100.1	Glyma.01G090100	AT1G67230.1	LINC1	little nuclei1	proximal	0	0	0	0	0	0	0	10	0	0	0	0	0	0	0	1.6149	0
Chr01	27238059	27238067	9	+	6.498	27238059	Chr01:27238059-27238067;+	2	Glyma.01G090100.1	Glyma.01G090100	AT1G67230.1	LINC1	little nuclei1	proximal	8	0	28	9	0	0	0	0	0	0	5.34658	1.89558	0	0	0	0	0
Chr01	27248687	27248687	1	+	1.42284	27248687	Chr01:27248687-27248687;+	1	Glyma.01G090200.1	Glyma.01G090200	AT3G25670.1		Leucine-rich repeat (LRR) family protein	promoter	0	0	0	0	0	0	1	9	0	0	0	0	0	0	0.100097	1.45341	0
Chr01	27249180	27249180	1	+	1.3865	27249180	Chr01:27249180-27249180;+	1	Glyma.01G090200.1	Glyma.01G090200	AT3G25670.1		Leucine-rich repeat (LRR) family protein	intron	0	0	0	0	0	0	16	0	0	0	0	0	0	0	1.60154	0	0
Chr01	27250329	27250329	1	+	2.22697	27250329	Chr01:27250329-27250329;+	1	Glyma.01G090200.1	Glyma.01G090200	AT3G25670.1		Leucine-rich repeat (LRR) family protein	CDS	0	0	0	0	0	0	0	15	0	0	0	0	0	0	0	2.42235	0
Chr01	27250564	27250564	1	+	1.73737	27250564	Chr01:27250564-27250564;+	1	Glyma.01G090200.1	Glyma.01G090200	AT3G25670.1		Leucine-rich repeat (LRR) family protein	CDS	0	0	10	0	0	0	0	0	0	0	1.90949	0	0	0	0	0	0
Chr01	27318477	27318477	1	+	2.43232	27318477	Chr01:27318477-27318477;+	1	Glyma.01G090400.1	Glyma.01G090400	AT1G68765.1	IDA	Putative membrane lipoprotein	fiveUTR	0	0	14	0	0	0	0	0	0	0	2.67329	0	0	0	0	0	0
Chr01	27318640	27318640	1	+	2.19139	27318640	Chr01:27318640-27318640;+	1	Glyma.01G090400.1	Glyma.01G090400	AT1G68765.1	IDA	Putative membrane lipoprotein	fiveUTR	0	0	0	9	3	0	0	0	0	0	0	1.89558	0.597262	0	0	0	0
Chr01	27462863	27462863	1	+	1.56363	27462863	Chr01:27462863-27462863;+	1	Glyma.01G091000.1	Glyma.01G091000	AT1G68750.1	ATPPC4,PPC4	phosphoenolpyruvate carboxylase 4	fiveUTR	0	0	9	0	0	0	0	0	0	0	1.71854	0	0	0	0	0	0
Chr01	27462947	27462947	1	+	1.38937	27462947	Chr01:27462947-27462947;+	1	Glyma.01G091000.1	Glyma.01G091000	AT1G68750.1	ATPPC4,PPC4	phosphoenolpyruvate carboxylase 4	fiveUTR	0	16	0	0	0	0	0	0	0	1.50377	0	0	0	0	0	0	0
Chr01	27463071	27463071	1	+	1.73737	27463071	Chr01:27463071-27463071;+	1	Glyma.01G091000.1	Glyma.01G091000	AT1G68750.1	ATPPC4,PPC4	phosphoenolpyruvate carboxylase 4	CDS	0	0	10	0	0	0	0	0	0	0	1.90949	0	0	0	0	0	0
Chr01	27464687	27464687	1	+	1.86011	27464687	Chr01:27464687-27464687;+	1	Glyma.01G091000.1	Glyma.01G091000	AT1G68750.1	ATPPC4,PPC4	phosphoenolpyruvate carboxylase 4	CDS	0	0	0	0	10	0	0	0	0	0	0	0	1.99087	0	0	0	0
Chr01	27710641	27710641	1	+	2.58696	27710641	Chr01:27710641-27710641;+	1	NA	NA				intergenic	0	0	0	0	0	0	23	4	0	0	0	0	0	0	2.30222	0.64596	0
Chr01	27867514	27867514	1	+	1.31255	27867514	Chr01:27867514-27867514;+	1	Glyma.01G091800.1	Glyma.01G091800	AT1G68740.1	PHO1;H1	EXS (ERD1/XPR1/SYG1) family protein	promoter	0	0	0	0	1	0	13	0	0	0	0	0	0.199087	0	1.30126	0	0
Chr01	27867550	27867550	1	+	1.64647	27867550	Chr01:27867550-27867550;+	1	Glyma.01G091800.1	Glyma.01G091800	AT1G68740.1	PHO1;H1	EXS (ERD1/XPR1/SYG1) family protein	promoter	0	0	0	0	0	0	19	0	0	0	0	0	0	0	1.90183	0	0
Chr01	27867671	27867679	9	+	6.97057	27867671	Chr01:27867671-27867679;+	2	Glyma.01G091800.1	Glyma.01G091800	AT1G68740.1	PHO1;H1	EXS (ERD1/XPR1/SYG1) family protein	fiveUTR	2	48	1	2	1	0	24	0	0	4.51131	0.190949	0.42124	0.199087	0	2.40232	0	0
Chr01	27867885	27867889	5	+	7.0573	27867889	Chr01:27867885-27867889;+	2	Glyma.01G091800.1	Glyma.01G091800	AT1G68740.1	PHO1;H1	EXS (ERD1/XPR1/SYG1) family protein	fiveUTR	4	10	10	0	23	0	2	0	0	0.939856	1.90949	0	4.57901	0	0.200193	0	0
Chr01	27869420	27869420	1	+	1.49515	27869420	Chr01:27869420-27869420;+	1	Glyma.01G091800.1	Glyma.01G091800	AT1G68740.1	PHO1;H1	EXS (ERD1/XPR1/SYG1) family protein	CDS	0	0	0	0	0	5	0	0	0	0	0	0	0	1.62064	0	0	0
Chr01	27872081	27872081	1	+	1.2157	27872081	Chr01:27872081-27872081;+	1	Glyma.01G091800.1	Glyma.01G091800	AT1G68740.1	PHO1;H1	EXS (ERD1/XPR1/SYG1) family protein	intron	0	14	0	0	0	0	0	0	0	1.3158	0	0	0	0	0	0	0
Chr01	27895940	27895940	1	+	2.74097	27895940	Chr01:27895940-27895940;+	1	Glyma.01G092100.1;Glyma.01G092100.2	Glyma.01G092100	AT1G68730.1		Zim17-type zinc finger protein	fiveUTR	0	19	1	0	4	0	2	0	0	1.78573	0.190949	0	0.79635	0	0.200193	0	0
Chr01	27895972	27895972	1	+	3.45355	27895972	Chr01:27895972-27895972;+	1	Glyma.01G092100.1;Glyma.01G092100.2	Glyma.01G092100	AT1G68730.1		Zim17-type zinc finger protein	fiveUTR	0	0	0	0	0	0	0	0	19	0	0	0	0	0	0	0	3.59826
Chr01	27896015	27896015	1	+	3.11977	27896015	Chr01:27896015-27896015;+	2	Glyma.01G092100.1;Glyma.01G092100.2	Glyma.01G092100	AT1G68730.1		Zim17-type zinc finger protein	fiveUTR	0	0	0	0	9	0	2	0	7	0	0	0	1.79179	0	0.200193	0	1.32567
Chr01	28040287	28040297	11	+	14.1155	28040294	Chr01:28040287-28040297;+	5	Glyma.01G092900.1;Glyma.01G092900.2;Glyma.01G092900.3	Glyma.01G092900	AT1G68710.1		ATPase E1-E2 type family protein / haloacid dehalogenase-like hydrolase family protein	promoter	7	1	8	19	8	8	51	6	0	0.0939856	1.5276	4.00178	1.5927	2.59303	5.10492	0.968939	0
Chr01	28040329	28040334	6	+	7.73803	28040334	Chr01:28040329-28040334;+	2	Glyma.01G092900.1;Glyma.01G092900.2;Glyma.01G092900.3	Glyma.01G092900	AT1G68710.1		ATPase E1-E2 type family protein / haloacid dehalogenase-like hydrolase family protein	promoter	0	0	1	20	0	0	6	23	0	0	0.190949	4.2124	0	0	0.600579	3.71427	0
Chr01	28040387	28040387	1	+	4.90645	28040387	Chr01:28040387-28040387;+	2	Glyma.01G092900.1;Glyma.01G092900.2;Glyma.01G092900.3	Glyma.01G092900	AT1G68710.1		ATPase E1-E2 type family protein / haloacid dehalogenase-like hydrolase family protein	promoter	0	13	0	4	14	1	0	1	0	1.22181	0	0.84248	2.78722	0.324128	0	0.16149	0
Chr01	28040856	28040856	1	+	1.58521	28040856	Chr01:28040856-28040856;+	1	Glyma.01G092900.1;Glyma.01G092900.2;Glyma.01G092900.3	Glyma.01G092900	AT1G68710.1		ATPase E1-E2 type family protein / haloacid dehalogenase-like hydrolase family protein	fiveUTR	0	0	0	0	2	0	14	0	0	0	0	0	0.398175	0	1.40135	0	0
Chr01	28040895	28040895	1	+	6.53244	28040895	Chr01:28040895-28040895;+	1	Glyma.01G092900.1;Glyma.01G092900.2;Glyma.01G092900.3	Glyma.01G092900	AT1G68710.1		ATPase E1-E2 type family protein / haloacid dehalogenase-like hydrolase family protein	fiveUTR	0	0	0	0	0	0	0	44	0	0	0	0	0	0	0	7.10556	0
Chr01	28135849	28135856	8	+	13.3619	28135849	Chr01:28135849-28135856;+	6	Glyma.01G093000.1;Glyma.01G093000.2	Glyma.01G093000	AT5G54890.1		RNA-binding CRS1 / YhbY (CRM) domain-containing protein	promoter	7	59	8	5	13	0	18	12	1	5.54515	1.5276	1.0531	2.58814	0	1.80174	1.93788	0.189382
Chr01	28139092	28139092	1	+	1.09059	28139092	Chr01:28139092-28139092;+	1	Glyma.01G093000.1;Glyma.01G093000.2	Glyma.01G093000	AT5G54890.1		RNA-binding CRS1 / YhbY (CRM) domain-containing protein	threeUTR	0	0	0	0	0	0	0	0	6	0	0	0	0	0	0	0	1.13629
Chr01	28212126	28212126	1	+	1.47316	28212126	Chr01:28212126-28212126;+	1	NA	NA				intergenic	0	0	0	0	0	0	17	0	0	0	0	0	0	0	1.70164	0	0
Chr01	28302037	28302039	3	+	3.72616	28302039	Chr01:28302037-28302039;+	2	NA	Glyma.01G093200				antisense	2	1	7	1	0	7	0	1	0	0.0939856	1.33665	0.21062	0	2.2689	0	0.16149	0
Chr01	28566142	28566142	1	+	2.96896	28566142	Chr01:28566142-28566142;+	1	Glyma.01G093800.1	Glyma.01G093800	AT1G23980.1		RING/U-box superfamily protein	promoter	0	2	14	2	0	0	0	0	0	0.187971	2.67329	0.42124	0	0	0	0	0
Chr01	28799466	28799476	11	+	2.51781	28799466	Chr01:28799466-28799476;+	2	Glyma.01G094200.1	Glyma.01G094200	AT3G60240.2	CUM2,EIF4G	eukaryotic translation initiation factor 4G	promoter	10	0	6	0	7	0	2	0	0	0	1.1457	0	1.39361	0	0.200193	0	0
Chr01	28799516	28799516	1	+	2.47105	28799516	Chr01:28799516-28799516;+	2	Glyma.01G094200.1	Glyma.01G094200	AT3G60240.2	CUM2,EIF4G	eukaryotic translation initiation factor 4G	promoter	0	0	9	5	0	0	0	0	0	0	1.71854	1.0531	0	0	0	0	0
Chr01	28799549	28799549	1	+	3.136	28799549	Chr01:28799549-28799549;+	1	Glyma.01G094200.1	Glyma.01G094200	AT3G60240.2	CUM2,EIF4G	eukaryotic translation initiation factor 4G	promoter	0	0	3	2	0	0	2	14	0	0	0.572848	0.42124	0	0	0.200193	2.26086	0
Chr01	28799595	28799670	76	+	109.879	28799616	Chr01:28799595-28799670;+	8	Glyma.01G094200.1	Glyma.01G094200	AT3G60240.2	CUM2,EIF4G	eukaryotic translation initiation factor 4G	promoter	31	110	45	21	211	20	230	101	47	10.3384	8.59272	4.42302	42.0074	6.48256	23.0222	16.3105	8.90095
Chr01	28799692	28799692	1	+	4.18056	28799692	Chr01:28799692-28799692;+	1	Glyma.01G094200.1	Glyma.01G094200	AT3G60240.2	CUM2,EIF4G	eukaryotic translation initiation factor 4G	fiveUTR	0	4	18	0	1	0	6	0	0	0.375943	3.43709	0	0.199087	0	0.600579	0	0
Chr01	28799732	28799801	70	+	82.6006	28799745	Chr01:28799732-28799801;+	8	Glyma.01G094200.1	Glyma.01G094200	AT3G60240.2	CUM2,EIF4G	eukaryotic translation initiation factor 4G	fiveUTR	41	67	148	33	19	60	141	62	12	6.29704	28.2605	6.95046	3.78266	19.4477	14.1136	10.0124	2.27258
Chr01	28799823	28799823	1	+	1.3865	28799823	Chr01:28799823-28799823;+	1	Glyma.01G094200.1	Glyma.01G094200	AT3G60240.2	CUM2,EIF4G	eukaryotic translation initiation factor 4G	intron	0	0	0	0	0	0	16	0	0	0	0	0	0	0	1.60154	0	0
Chr01	28799899	28799913	15	+	4.33876	28799913	Chr01:28799899-28799913;+	2	Glyma.01G094200.1	Glyma.01G094200	AT3G60240.2	CUM2,EIF4G	eukaryotic translation initiation factor 4G	fiveUTR	14	0	14	0	0	0	22	0	0	0	2.67329	0	0	0	2.20212	0	0
Chr01	28799944	28799979	36	+	6.4975	28799962	Chr01:28799944-28799979;+	3	Glyma.01G094200.1	Glyma.01G094200	AT3G60240.2	CUM2,EIF4G	eukaryotic translation initiation factor 4G	fiveUTR	18	0	6	0	16	8	1	0	0	0	1.1457	0	3.1854	2.59303	0.100097	0	0
Chr01	28800174	28800174	1	+	1.49515	28800174	Chr01:28800174-28800174;+	1	Glyma.01G094200.1	Glyma.01G094200	AT3G60240.2	CUM2,EIF4G	eukaryotic translation initiation factor 4G	CDS	0	0	0	0	0	5	0	0	0	0	0	0	0	1.62064	0	0	0
Chr01	28800484	28800484	1	+	1.09059	28800484	Chr01:28800484-28800484;+	1	Glyma.01G094200.1	Glyma.01G094200	AT3G60240.2	CUM2,EIF4G	eukaryotic translation initiation factor 4G	CDS	0	0	0	0	0	0	0	0	6	0	0	0	0	0	0	0	1.13629
Chr01	28800785	28800785	1	+	4.83629	28800785	Chr01:28800785-28800785;+	1	Glyma.01G094200.1	Glyma.01G094200	AT3G60240.2	CUM2,EIF4G	eukaryotic translation initiation factor 4G	CDS	0	0	0	0	26	0	0	0	0	0	0	0	5.17627	0	0	0	0
Chr01	28801708	28801708	1	+	3.90623	28801708	Chr01:28801708-28801708;+	1	Glyma.01G094200.1	Glyma.01G094200	AT3G60240.2	CUM2,EIF4G	eukaryotic translation initiation factor 4G	CDS	0	0	0	0	21	0	0	0	0	0	0	0	4.18084	0	0	0	0
Chr01	28802016	28802016	1	+	2.20716	28802016	Chr01:28802016-28802016;+	1	Glyma.01G094200.1	Glyma.01G094200	AT3G60240.2	CUM2,EIF4G	eukaryotic translation initiation factor 4G	CDS	0	0	1	0	10	0	2	0	0	0	0.190949	0	1.99087	0	0.200193	0	0
Chr01	28803700	28803700	1	+	2.69319	28803700	Chr01:28803700-28803700;+	1	Glyma.01G094200.1	Glyma.01G094200	AT3G60240.2	CUM2,EIF4G	eukaryotic translation initiation factor 4G	CDS	0	0	0	0	0	0	0	1	14	0	0	0	0	0	0	0.16149	2.65135
Chr01	28804011	28804011	1	+	2.69128	28804011	Chr01:28804011-28804011;+	1	Glyma.01G094200.1	Glyma.01G094200	AT3G60240.2	CUM2,EIF4G	eukaryotic translation initiation factor 4G	CDS	0	0	0	0	0	9	0	0	0	0	0	0	0	2.91715	0	0	0
Chr01	28804346	28804346	1	+	2.0785	28804346	Chr01:28804346-28804346;+	1	Glyma.01G094200.1	Glyma.01G094200	AT3G60240.2	CUM2,EIF4G	eukaryotic translation initiation factor 4G	CDS	0	0	0	0	0	0	0	14	0	0	0	0	0	0	0	2.26086	0
Chr01	28804442	28804454	13	+	3.31994	28804442	Chr01:28804442-28804454;+	2	Glyma.01G094200.1	Glyma.01G094200	AT3G60240.2	CUM2,EIF4G	eukaryotic translation initiation factor 4G	CDS	12	0	8	0	0	0	0	13	0	0	1.5276	0	0	0	0	2.09937	0
Chr01	28804567	28804567	1	+	4.65179	28804567	Chr01:28804567-28804567;+	1	Glyma.01G094200.1	Glyma.01G094200	AT3G60240.2	CUM2,EIF4G	eukaryotic translation initiation factor 4G	CDS	0	34	5	0	4	0	1	0	0	3.19551	0.954747	0	0.79635	0	0.100097	0	0
Chr01	28804777	28804777	1	+	1.3899	28804777	Chr01:28804777-28804777;+	1	Glyma.01G094200.1	Glyma.01G094200	AT3G60240.2	CUM2,EIF4G	eukaryotic translation initiation factor 4G	CDS	0	0	8	0	0	0	0	0	0	0	1.5276	0	0	0	0	0	0
Chr01	28805483	28805483	1	+	7.44045	28805483	Chr01:28805483-28805483;+	1	Glyma.01G094200.1	Glyma.01G094200	AT3G60240.2	CUM2,EIF4G	eukaryotic translation initiation factor 4G	CDS	0	0	0	0	40	0	0	0	0	0	0	0	7.9635	0	0	0	0
Chr01	28808764	28808764	1	+	1.03988	28808764	Chr01:28808764-28808764;+	1	Glyma.01G094200.1	Glyma.01G094200	AT3G60240.2	CUM2,EIF4G	eukaryotic translation initiation factor 4G	CDS	0	0	0	0	0	0	12	0	0	0	0	0	0	0	1.20116	0	0
Chr01	28808814	28808814	1	+	1.30208	28808814	Chr01:28808814-28808814;+	1	Glyma.01G094200.1	Glyma.01G094200	AT3G60240.2	CUM2,EIF4G	eukaryotic translation initiation factor 4G	CDS	0	0	0	0	7	0	0	0	0	0	0	0	1.39361	0	0	0	0
Chr01	28808881	28808881	1	+	2.18006	28808881	Chr01:28808881-28808881;+	1	Glyma.01G094200.1	Glyma.01G094200	AT3G60240.2	CUM2,EIF4G	eukaryotic translation initiation factor 4G	CDS	0	0	0	4	0	0	0	0	8	0	0	0.84248	0	0	0	0	1.51506
Chr01	28809040	28809040	1	+	1.63589	28809040	Chr01:28809040-28809040;+	1	Glyma.01G094200.1	Glyma.01G094200	AT3G60240.2	CUM2,EIF4G	eukaryotic translation initiation factor 4G	CDS	0	0	0	0	0	0	0	0	9	0	0	0	0	0	0	0	1.70444
Chr01	29133840	29133840	1	+	1.18772	29133840	Chr01:29133840-29133840;+	1	Glyma.01G094600.1;Glyma.01G094600.2	Glyma.01G094600				promoter	0	0	0	0	0	0	0	8	0	0	0	0	0	0	0	1.29192	0
Chr01	29244009	29244029	21	+	17.6885	29244029	Chr01:29244009-29244029;+	3	Glyma.01G094800.1;Glyma.01G094800.2;Glyma.01G094800.3;Glyma.01G094800.4;Glyma.01G094800.5	Glyma.01G094800	AT4G17080.1		Histone H3 K4-specific methyltransferase SET7/9 family protein	promoter	15	4	2	5	72	4	7	6	0	0.375943	0.381899	1.0531	14.3343	1.29651	0.700676	0.968939	0
Chr01	29244061	29244061	1	+	1.86011	29244061	Chr01:29244061-29244061;+	1	Glyma.01G094800.1;Glyma.01G094800.2;Glyma.01G094800.3;Glyma.01G094800.4;Glyma.01G094800.5	Glyma.01G094800	AT4G17080.1		Histone H3 K4-specific methyltransferase SET7/9 family protein	fiveUTR	0	0	0	0	10	0	0	0	0	0	0	0	1.99087	0	0	0	0
Chr01	29244088	29244102	15	+	14.1108	29244102	Chr01:29244088-29244102;+	5	Glyma.01G094800.1;Glyma.01G094800.2;Glyma.01G094800.3;Glyma.01G094800.4;Glyma.01G094800.5	Glyma.01G094800	AT4G17080.1		Histone H3 K4-specific methyltransferase SET7/9 family protein	fiveUTR	14	28	4	14	23	4	0	20	0	2.6316	0.763798	2.94868	4.57901	1.29651	0	3.2298	0
Chr01	29244138	29244138	1	+	4.02416	29244138	Chr01:29244138-29244138;+	1	Glyma.01G094800.1;Glyma.01G094800.2;Glyma.01G094800.3;Glyma.01G094800.4;Glyma.01G094800.5	Glyma.01G094800	AT4G17080.1		Histone H3 K4-specific methyltransferase SET7/9 family protein	fiveUTR	0	25	2	4	1	0	0	4	0	2.34964	0.381899	0.84248	0.199087	0	0	0.64596	0
Chr01	29244763	29244763	1	+	1.48464	29244763	Chr01:29244763-29244763;+	1	Glyma.01G094800.1;Glyma.01G094800.2;Glyma.01G094800.3;Glyma.01G094800.4;Glyma.01G094800.5	Glyma.01G094800	AT4G17080.1		Histone H3 K4-specific methyltransferase SET7/9 family protein	CDS	0	0	0	0	0	0	0	10	0	0	0	0	0	0	0	1.6149	0
Chr01	29254090	29254090	1	+	3.72022	29254090	Chr01:29254090-29254090;+	1	Glyma.01G094800.1;Glyma.01G094800.2	Glyma.01G094800	AT4G17080.1		Histone H3 K4-specific methyltransferase SET7/9 family protein	intron	0	0	0	0	20	0	0	0	0	0	0	0	3.98175	0	0	0	0
Chr01	29254439	29254439	1	+	1.03988	29254439	Chr01:29254439-29254439;+	1	Glyma.01G094800.1;Glyma.01G094800.2	Glyma.01G094800	AT4G17080.1		Histone H3 K4-specific methyltransferase SET7/9 family protein	intron	0	0	0	0	0	0	12	0	0	0	0	0	0	0	1.20116	0	0
Chr01	29260206	29260206	1	+	3.3482	29260206	Chr01:29260206-29260206;+	1	Glyma.01G094800.1;Glyma.01G094800.2	Glyma.01G094800	AT4G17080.1		Histone H3 K4-specific methyltransferase SET7/9 family protein	threeUTR	0	0	0	0	18	0	0	0	0	0	0	0	3.58357	0	0	0	0
Chr01	29290931	29290931	1	+	3.72022	29290931	Chr01:29290931-29290931;+	1	Glyma.01G094900.1	Glyma.01G094900	AT1G02170.1	AMC1,ATMC1,ATMCPB1,LOL3,MCP1B	metacaspase 1	CDS	0	0	0	0	20	0	0	0	0	0	0	0	3.98175	0	0	0	0
Chr01	29302565	29302565	1	+	1.20272	29302565	Chr01:29302565-29302565;+	1	Glyma.01G095000.1	Glyma.01G095000	AT1G73260.1	ATKTI1,KTI1	kunitz trypsin inhibitor 1	fiveUTR	0	0	0	0	6	0	1	0	0	0	0	0	1.19452	0	0.100097	0	0
Chr01	29302655	29302680	26	+	904.401	29302672	Chr01:29302655-29302680;+	3	Glyma.01G095000.1	Glyma.01G095000	AT1G73260.1	ATKTI1,KTI1	kunitz trypsin inhibitor 1	fiveUTR	0	0	0	0	688	4	8946	0	0	0	0	0	136.972	1.29651	895.464	0	0
Chr01	29302758	29302758	1	+	2.33973	29302758	Chr01:29302758-29302758;+	1	Glyma.01G095000.1	Glyma.01G095000	AT1G73260.1	ATKTI1,KTI1	kunitz trypsin inhibitor 1	CDS	0	0	0	0	0	0	27	0	0	0	0	0	0	0	2.70261	0	0
Chr01	29302792	29302792	1	+	1.47316	29302792	Chr01:29302792-29302792;+	1	Glyma.01G095000.1	Glyma.01G095000	AT1G73260.1	ATKTI1,KTI1	kunitz trypsin inhibitor 1	CDS	0	0	0	0	0	0	17	0	0	0	0	0	0	0	1.70164	0	0
Chr01	29302815	29302815	1	+	1.29985	29302815	Chr01:29302815-29302815;+	1	Glyma.01G095000.1	Glyma.01G095000	AT1G73260.1	ATKTI1,KTI1	kunitz trypsin inhibitor 1	CDS	0	0	0	0	0	0	15	0	0	0	0	0	0	0	1.50145	0	0
Chr01	29302861	29302869	9	+	2.68635	29302869	Chr01:29302861-29302869;+	1	Glyma.01G095000.1	Glyma.01G095000	AT1G73260.1	ATKTI1,KTI1	kunitz trypsin inhibitor 1	CDS	8	0	0	0	0	0	31	0	0	0	0	0	0	0	3.10299	0	0
Chr01	29302947	29302947	1	+	1.90644	29302947	Chr01:29302947-29302947;+	1	Glyma.01G095000.1	Glyma.01G095000	AT1G73260.1	ATKTI1,KTI1	kunitz trypsin inhibitor 1	CDS	0	0	0	0	0	0	22	0	0	0	0	0	0	0	2.20212	0	0
Chr01	29303007	29303007	1	+	3.3796	29303007	Chr01:29303007-29303007;+	1	Glyma.01G095000.1	Glyma.01G095000	AT1G73260.1	ATKTI1,KTI1	kunitz trypsin inhibitor 1	CDS	0	0	0	0	0	0	39	0	0	0	0	0	0	0	3.90377	0	0
Chr01	29303851	29303851	1	+	1.48809	29303851	Chr01:29303851-29303851;+	1	NA	NA				intergenic	0	0	0	0	8	0	0	0	0	0	0	0	1.5927	0	0	0	0
Chr01	29533013	29533013	1	+	7.85635	29533013	Chr01:29533013-29533013;+	2	Glyma.01G095100.1	Glyma.01G095100	AT1G32360.1		Zinc finger (CCCH-type) family protein	fiveUTR	0	9	0	3	3	1	26	1	18	0.845871	0	0.63186	0.597262	0.324128	2.60251	0.16149	3.40887
Chr01	29533105	29533105	1	+	1.68457	29533105	Chr01:29533105-29533105;+	1	Glyma.01G095100.1	Glyma.01G095100	AT1G32360.1		Zinc finger (CCCH-type) family protein	intron	0	0	0	0	3	0	13	0	0	0	0	0	0.597262	0	1.30126	0	0
Chr01	29533675	29533675	1	+	1.27039	29533675	Chr01:29533675-29533675;+	1	Glyma.01G095100.1	Glyma.01G095100	AT1G32360.1		Zinc finger (CCCH-type) family protein	CDS	0	0	0	7	0	0	0	0	0	0	0	1.47434	0	0	0	0	0
Chr01	29533875	29533875	1	+	1.77219	29533875	Chr01:29533875-29533875;+	1	Glyma.01G095100.1	Glyma.01G095100	AT1G32360.1		Zinc finger (CCCH-type) family protein	CDS	0	0	0	0	0	1	17	0	0	0	0	0	0	0.324128	1.70164	0	0
Chr01	29533997	29533997	1	+	1.03925	29533997	Chr01:29533997-29533997;+	1	Glyma.01G095100.1	Glyma.01G095100	AT1G32360.1		Zinc finger (CCCH-type) family protein	CDS	0	0	0	0	0	0	0	7	0	0	0	0	0	0	0	1.13043	0
Chr01	29735436	29735436	1	+	3.18228	29735436	Chr01:29735436-29735436;+	2	Glyma.01G095500.1	Glyma.01G095500	AT1G72210.1		basic helix-loop-helix (bHLH) DNA-binding superfamily protein	fiveUTR	0	0	7	0	0	0	0	1	10	0	1.33665	0	0	0	0	0.16149	1.89382
Chr01	29735502	29735502	1	+	1.70607	29735502	Chr01:29735502-29735502;+	1	Glyma.01G095500.1	Glyma.01G095500	AT1G72210.1		basic helix-loop-helix (bHLH) DNA-binding superfamily protein	fiveUTR	0	0	1	0	0	0	3	0	7	0	0.190949	0	0	0	0.30029	0	1.32567
Chr01	29735575	29735584	10	+	2.59907	29735584	Chr01:29735575-29735584;+	2	Glyma.01G095500.1	Glyma.01G095500	AT1G72210.1		basic helix-loop-helix (bHLH) DNA-binding superfamily protein	fiveUTR	9	0	0	0	0	0	18	7	0	0	0	0	0	0	1.80174	1.13043	0
Chr01	29735625	29735650	26	+	48.9112	29735631	Chr01:29735625-29735650;+	4	Glyma.01G095500.1	Glyma.01G095500	AT1G72210.1		basic helix-loop-helix (bHLH) DNA-binding superfamily protein	fiveUTR	0	1	8	0	0	0	285	65	72	0.0939856	1.5276	0	0	0	28.5275	10.4968	13.6355
Chr01	29735681	29735695	15	+	56.6605	29735683	Chr01:29735681-29735695;+	4	Glyma.01G095500.1	Glyma.01G095500	AT1G72210.1		basic helix-loop-helix (bHLH) DNA-binding superfamily protein	fiveUTR	0	0	16	0	0	0	419	40	64	0	3.05519	0	0	0	41.9405	6.4596	12.1204
Chr01	29735743	29735756	14	+	42.3669	29735754	Chr01:29735743-29735756;+	5	Glyma.01G095500.1	Glyma.01G095500	AT1G72210.1		basic helix-loop-helix (bHLH) DNA-binding superfamily protein	fiveUTR	2	0	29	5	0	0	326	33	18	0	5.53753	1.0531	0	0	32.6315	5.32917	3.40887
Chr01	29736846	29736846	1	+	1.03988	29736846	Chr01:29736846-29736846;+	1	Glyma.01G095500.1	Glyma.01G095500	AT1G72210.1		basic helix-loop-helix (bHLH) DNA-binding superfamily protein	CDS	0	0	0	0	0	0	12	0	0	0	0	0	0	0	1.20116	0	0
Chr01	30006520	30006520	1	+	1.03988	30006520	Chr01:30006520-30006520;+	1	NA	NA				intergenic	0	0	0	0	0	0	12	0	0	0	0	0	0	0	1.20116	0	0
Chr01	30020760	30020760	1	+	2.78111	30020760	Chr01:30020760-30020760;+	1	Glyma.01G095800.1	Glyma.01G095800				promoter	0	0	0	2	13	0	0	0	0	0	0	0.42124	2.58814	0	0	0	0
Chr01	30592480	30592485	6	+	6.54357	30592485	Chr01:30592480-30592485;+	1	Glyma.01G096200.1	Glyma.01G096200	AT1G73260.1	ATKTI1,KTI1	kunitz trypsin inhibitor 1	promoter	5	0	0	0	0	0	0	0	36	0	0	0	0	0	0	0	6.81775
Chr01	31364080	31364080	1	+	2.22761	31364080	Chr01:31364080-31364080;+	1	Glyma.01G096600.1	Glyma.01G096600	AT1G32640.1	ATMYC2,JAI1,JIN1,MYC2,RD22BP1,ZBF1	Basic helix-loop-helix (bHLH) DNA-binding family protein	fiveUTR	0	0	0	1	11	0	0	0	0	0	0	0.21062	2.18996	0	0	0	0
Chr01	31364121	31364121	1	+	3.09002	31364121	Chr01:31364121-31364121;+	1	Glyma.01G096600.1	Glyma.01G096600	AT1G32640.1	ATMYC2,JAI1,JIN1,MYC2,RD22BP1,ZBF1	Basic helix-loop-helix (bHLH) DNA-binding family protein	fiveUTR	0	0	0	0	0	0	0	0	17	0	0	0	0	0	0	0	3.21949
Chr01	31365377	31365377	1	+	1.6741	31365377	Chr01:31365377-31365377;+	1	Glyma.01G096600.1	Glyma.01G096600	AT1G32640.1	ATMYC2,JAI1,JIN1,MYC2,RD22BP1,ZBF1	Basic helix-loop-helix (bHLH) DNA-binding family protein	CDS	0	0	0	0	9	0	0	0	0	0	0	0	1.79179	0	0	0	0
Chr01	31365728	31365730	3	+	12.5997	31365730	Chr01:31365728-31365730;+	4	Glyma.01G096600.1	Glyma.01G096600	AT1G32640.1	ATMYC2,JAI1,JIN1,MYC2,RD22BP1,ZBF1	Basic helix-loop-helix (bHLH) DNA-binding family protein	CDS	1	2	14	13	1	12	0	26	0	0.187971	2.67329	2.73806	0.199087	3.88954	0	4.19874	0
Chr01	31365956	31365961	6	+	3.30937	31365961	Chr01:31365956-31365961;+	2	Glyma.01G096600.1	Glyma.01G096600	AT1G32640.1	ATMYC2,JAI1,JIN1,MYC2,RD22BP1,ZBF1	Basic helix-loop-helix (bHLH) DNA-binding family protein	CDS	5	0	7	0	0	7	0	0	0	0	1.33665	0	0	2.2689	0	0	0
Chr01	31374996	31375016	21	+	6.44159	31375016	Chr01:31374996-31375016;+	3	Glyma.01G096700.1;Glyma.01G096700.2;Glyma.01G096700.3	Glyma.01G096700	AT1G32900.1		UDP-Glycosyltransferase superfamily protein	promoter	0	18	0	7	18	0	3	0	0	1.69174	0	1.47434	3.58357	0	0.30029	0	0
Chr01	32090072	32090072	1	+	1.04242	32090072	Chr01:32090072-32090072;+	1	NA	NA				intergenic	0	0	6	0	0	0	0	0	0	0	1.1457	0	0	0	0	0	0
Chr01	32129161	32129161	1	+	6.67281	32129161	Chr01:32129161-32129161;+	3	Glyma.01G097700.1	Glyma.01G097700	AT4G37880.1		LisH/CRA/RING-U-box domains-containing protein	promoter	0	12	1	4	2	0	8	10	12	1.12783	0.190949	0.84248	0.398175	0	0.800772	1.6149	2.27258
Chr01	32129209	32129209	1	+	12.6885	32129209	Chr01:32129209-32129209;+	3	Glyma.01G097700.1	Glyma.01G097700	AT4G37880.1		LisH/CRA/RING-U-box domains-containing protein	fiveUTR	0	12	1	0	51	0	1	3	8	1.12783	0.190949	0	10.1535	0	0.100097	0.48447	1.51506
Chr01	32129234	32129238	5	+	3.60612	32129234	Chr01:32129234-32129238;+	2	Glyma.01G097700.1	Glyma.01G097700	AT4G37880.1		LisH/CRA/RING-U-box domains-containing protein	fiveUTR	4	2	9	6	0	0	9	0	0	0.187971	1.71854	1.26372	0	0	0.900869	0	0
Chr01	32297148	32297148	1	+	2.61294	32297148	Chr01:32297148-32297148;+	1	NA	NA				intergenic	0	0	0	3	0	1	5	9	0	0	0	0.63186	0	0.324128	0.500483	1.45341	0
Chr01	32659823	32659823	1	+	5.08155	32659823	Chr01:32659823-32659823;+	1	Glyma.01G098200.2;Glyma.01G098200.3;Glyma.01G098200.1;Glyma.01G098200.4	Glyma.01G098200				promoter	0	0	0	28	0	0	0	0	0	0	0	5.89736	0	0	0	0	0
Chr01	32700528	32700528	1	+	2.90374	32700528	Chr01:32700528-32700528;+	1	Glyma.01G098300.1	Glyma.01G098300				promoter	0	0	0	16	0	0	0	0	0	0	0	3.36992	0	0	0	0	0
Chr01	32700592	32700594	3	+	15.9751	32700594	Chr01:32700592-32700594;+	1	Glyma.01G098300.1	Glyma.01G098300				promoter	0	0	0	87	1	0	0	0	0	0	0	18.3239	0.199087	0	0	0	0
Chr01	32740046	32740046	1	+	1.48464	32740046	Chr01:32740046-32740046;+	1	NA	NA				intergenic	0	0	0	0	0	0	0	10	0	0	0	0	0	0	0	1.6149	0
Chr01	32997575	32997575	1	+	2.60453	32997575	Chr01:32997575-32997575;+	1	Glyma.01G099000.1	Glyma.01G099000	AT3G51840.1	ACX4,ATG6,ATSCX	acyl-CoA oxidase 4	proximal	0	27	0	0	0	0	3	0	0	2.53761	0	0	0	0	0.30029	0	0
Chr01	32997661	32997661	1	+	1.04242	32997661	Chr01:32997661-32997661;+	1	Glyma.01G099000.1	Glyma.01G099000	AT3G51840.1	ACX4,ATG6,ATSCX	acyl-CoA oxidase 4	promoter	0	0	6	0	0	0	0	0	0	0	1.1457	0	0	0	0	0	0
Chr01	32997710	32997712	3	+	4.64817	32997710	Chr01:32997710-32997712;+	2	Glyma.01G099000.1	Glyma.01G099000	AT3G51840.1	ACX4,ATG6,ATSCX	acyl-CoA oxidase 4	promoter	2	3	0	0	7	0	4	16	2	0.281957	0	0	1.39361	0	0.400386	2.58384	0.378764
Chr01	33089553	33089553	1	+	1.19612	33089553	Chr01:33089553-33089553;+	1	NA	NA				intergenic	0	0	0	0	0	4	0	0	0	0	0	0	0	1.29651	0	0	0
Chr01	33208971	33209004	34	+	11.9996	33208971	Chr01:33208971-33209004;+	4	Glyma.01G099700.1;Glyma.01G099700.2;Glyma.01G099700.3	Glyma.01G099700	AT3G53900.2	PYRR,UPP	uracil phosphoribosyltransferase	fiveUTR	33	31	4	11	0	6	1	27	4	2.91355	0.763798	2.31682	0	1.94477	0.100097	4.36023	0.757528
Chr01	33209062	33209062	1	+	6.13837	33209062	Chr01:33209062-33209062;+	1	Glyma.01G099700.1;Glyma.01G099700.2;Glyma.01G099700.3	Glyma.01G099700	AT3G53900.2	PYRR,UPP	uracil phosphoribosyltransferase	fiveUTR	0	0	0	0	33	0	0	0	0	0	0	0	6.56988	0	0	0	0
Chr01	33209235	33209249	15	+	34.377	33209236	Chr01:33209235-33209249;+	1	Glyma.01G099700.1;Glyma.01G099700.2;Glyma.01G099700.3	Glyma.01G099700	AT3G53900.2	PYRR,UPP	uracil phosphoribosyltransferase	fiveUTR	0	8	2	0	171	2	1	2	3	0.751885	0.381899	0	34.0439	0.648256	0.100097	0.32298	0.568146
Chr01	33209301	33209331	31	+	34.574	33209301	Chr01:33209301-33209331;+	5	Glyma.01G099700.1;Glyma.01G099700.2;Glyma.01G099700.3	Glyma.01G099700	AT3G53900.2	PYRR,UPP	uracil phosphoribosyltransferase	fiveUTR	8	36	3	7	111	2	35	35	1	3.38348	0.572848	1.47434	22.0987	0.648256	3.50338	5.65215	0.189382
Chr01	33209390	33209390	1	+	1.19612	33209390	Chr01:33209390-33209390;+	1	Glyma.01G099700.1;Glyma.01G099700.2;Glyma.01G099700.3	Glyma.01G099700	AT3G53900.2	PYRR,UPP	uracil phosphoribosyltransferase	CDS	0	0	0	0	0	4	0	0	0	0	0	0	0	1.29651	0	0	0
Chr01	33214370	33214370	1	+	4.83629	33214370	Chr01:33214370-33214370;+	1	Glyma.01G099700.1;Glyma.01G099700.2;Glyma.01G099700.3	Glyma.01G099700	AT3G53900.2	PYRR,UPP	uracil phosphoribosyltransferase	intron	0	0	0	0	26	0	0	0	0	0	0	0	5.17627	0	0	0	0
Chr01	33215078	33215078	1	+	4.65028	33215078	Chr01:33215078-33215078;+	1	Glyma.01G099700.1;Glyma.01G099700.2;Glyma.01G099700.3	Glyma.01G099700	AT3G53900.2	PYRR,UPP	uracil phosphoribosyltransferase	intron	0	0	0	0	25	0	0	0	0	0	0	0	4.97718	0	0	0	0
Chr01	33216221	33216221	1	+	1.63311	33216221	Chr01:33216221-33216221;+	1	Glyma.01G099700.1;Glyma.01G099700.2;Glyma.01G099700.3	Glyma.01G099700	AT3G53900.2	PYRR,UPP	uracil phosphoribosyltransferase	CDS	0	0	0	0	0	0	0	11	0	0	0	0	0	0	0	1.77639	0
Chr01	33217275	33217275	1	+	5.58034	33217275	Chr01:33217275-33217275;+	1	Glyma.01G099700.1;Glyma.01G099700.2;Glyma.01G099700.3	Glyma.01G099700	AT3G53900.2	PYRR,UPP	uracil phosphoribosyltransferase	threeUTR	0	0	0	0	30	0	0	0	0	0	0	0	5.97262	0	0	0	0
Chr01	33261111	33261116	6	+	132.318	33261111	Chr01:33261111-33261116;+	7	Glyma.01G099800.1	Glyma.01G099800	AT3G55610.1	P5CS2	delta 1-pyrroline-5-carboxylate synthase 2	promoter	0	398	156	8	28	105	162	125	0	37.4063	29.7881	1.68496	5.57445	34.0335	16.2156	20.1862	0
Chr01	33261144	33261155	12	+	2.32498	33261155	Chr01:33261144-33261155;+	2	Glyma.01G099800.1	Glyma.01G099800	AT3G55610.1	P5CS2	delta 1-pyrroline-5-carboxylate synthase 2	promoter	11	13	0	0	0	4	0	0	0	1.22181	0	0	0	1.29651	0	0	0
Chr01	33261265	33261265	1	+	1.79418	33261265	Chr01:33261265-33261265;+	1	Glyma.01G099800.1	Glyma.01G099800	AT3G55610.1	P5CS2	delta 1-pyrroline-5-carboxylate synthase 2	CDS	0	0	0	0	0	6	0	0	0	0	0	0	0	1.94477	0	0	0
Chr01	33265896	33265896	1	+	1.04242	33265896	Chr01:33265896-33265896;+	1	Glyma.01G099800.1;Glyma.01G099800.2;Glyma.01G099800.3;Glyma.01G099800.4;Glyma.01G099800.5	Glyma.01G099800	AT3G55610.1	P5CS2	delta 1-pyrroline-5-carboxylate synthase 2	promoter	0	0	6	0	0	0	0	0	0	0	1.1457	0	0	0	0	0	0
Chr01	33265922	33265922	1	+	1.04242	33265922	Chr01:33265922-33265922;+	1	Glyma.01G099800.1;Glyma.01G099800.2;Glyma.01G099800.3;Glyma.01G099800.4;Glyma.01G099800.5	Glyma.01G099800	AT3G55610.1	P5CS2	delta 1-pyrroline-5-carboxylate synthase 2	promoter	0	0	6	0	0	0	0	0	0	0	1.1457	0	0	0	0	0	0
Chr01	33266056	33266056	1	+	3.34105	33266056	Chr01:33266056-33266056;+	1	Glyma.01G099800.1;Glyma.01G099800.2;Glyma.01G099800.3;Glyma.01G099800.4;Glyma.01G099800.5	Glyma.01G099800	AT3G55610.1	P5CS2	delta 1-pyrroline-5-carboxylate synthase 2	proximal	0	0	15	2	2	0	0	0	0	0	2.86424	0.42124	0.398175	0	0	0	0
Chr01	33266254	33266254	1	+	2.61799	33266254	Chr01:33266254-33266254;+	1	Glyma.01G099800.1;Glyma.01G099800.2;Glyma.01G099800.3;Glyma.01G099800.4;Glyma.01G099800.5	Glyma.01G099800	AT3G55610.1	P5CS2	delta 1-pyrroline-5-carboxylate synthase 2	proximal	0	0	0	6	2	3	3	0	0	0	0	1.26372	0.398175	0.972385	0.30029	0	0
Chr01	33266338	33266344	7	+	3.73387	33266338	Chr01:33266338-33266344;+	1	Glyma.01G099800.1;Glyma.01G099800.2;Glyma.01G099800.3;Glyma.01G099800.4;Glyma.01G099800.5	Glyma.01G099800	AT3G55610.1	P5CS2	delta 1-pyrroline-5-carboxylate synthase 2	proximal	6	0	18	0	0	0	7	0	0	0	3.43709	0	0	0	0.700676	0	0
Chr01	33266387	33266387	1	+	5.89701	33266387	Chr01:33266387-33266387;+	3	Glyma.01G099800.1;Glyma.01G099800.2;Glyma.01G099800.3;Glyma.01G099800.4;Glyma.01G099800.5	Glyma.01G099800	AT3G55610.1	P5CS2	delta 1-pyrroline-5-carboxylate synthase 2	proximal	0	0	13	11	1	4	3	0	0	0	2.48234	2.31682	0.199087	1.29651	0.30029	0	0
Chr01	33266426	33266450	25	+	12.8072	33266428	Chr01:33266426-33266450;+	3	Glyma.01G099800.1;Glyma.01G099800.2;Glyma.01G099800.3;Glyma.01G099800.4;Glyma.01G099800.5	Glyma.01G099800	AT3G55610.1	P5CS2	delta 1-pyrroline-5-carboxylate synthase 2	proximal	4	0	29	17	1	2	45	0	0	0	5.53753	3.58054	0.199087	0.648256	4.50434	0	0
Chr01	33266479	33266479	1	+	4.71765	33266479	Chr01:33266479-33266479;+	2	Glyma.01G099800.1;Glyma.01G099800.2;Glyma.01G099800.3;Glyma.01G099800.4;Glyma.01G099800.5	Glyma.01G099800	AT3G55610.1	P5CS2	delta 1-pyrroline-5-carboxylate synthase 2	proximal	0	0	13	4	0	0	20	0	0	0	2.48234	0.84248	0	0	2.00193	0	0
Chr01	33266561	33266561	1	+	2.80714	33266561	Chr01:33266561-33266561;+	1	Glyma.01G099800.1;Glyma.01G099800.2;Glyma.01G099800.3;Glyma.01G099800.4;Glyma.01G099800.5	Glyma.01G099800	AT3G55610.1	P5CS2	delta 1-pyrroline-5-carboxylate synthase 2	promoter	0	0	12	2	1	0	2	0	0	0	2.29139	0.42124	0.199087	0	0.200193	0	0
Chr01	33266589	33266589	1	+	8.14899	33266589	Chr01:33266589-33266589;+	3	Glyma.01G099800.1;Glyma.01G099800.2;Glyma.01G099800.3;Glyma.01G099800.4;Glyma.01G099800.5	Glyma.01G099800	AT3G55610.1	P5CS2	delta 1-pyrroline-5-carboxylate synthase 2	promoter	0	48	0	11	0	2	16	0	0	4.51131	0	2.31682	0	0.648256	1.60154	0	0
Chr01	33267611	33267611	1	+	2.60606	33267611	Chr01:33267611-33267611;+	1	Glyma.01G099800.1;Glyma.01G099800.2;Glyma.01G099800.3;Glyma.01G099800.4;Glyma.01G099800.5	Glyma.01G099800	AT3G55610.1	P5CS2	delta 1-pyrroline-5-carboxylate synthase 2	CDS	0	0	15	0	0	0	0	0	0	0	2.86424	0	0	0	0	0	0
Chr01	33268058	33268058	1	+	1.49515	33268058	Chr01:33268058-33268058;+	1	Glyma.01G099800.1;Glyma.01G099800.2;Glyma.01G099800.3;Glyma.01G099800.4;Glyma.01G099800.5	Glyma.01G099800	AT3G55610.1	P5CS2	delta 1-pyrroline-5-carboxylate synthase 2	CDS	0	0	0	0	0	5	0	0	0	0	0	0	0	1.62064	0	0	0
Chr01	33268086	33268086	1	+	1.18772	33268086	Chr01:33268086-33268086;+	1	Glyma.01G099800.1;Glyma.01G099800.2;Glyma.01G099800.3;Glyma.01G099800.4;Glyma.01G099800.5	Glyma.01G099800	AT3G55610.1	P5CS2	delta 1-pyrroline-5-carboxylate synthase 2	CDS	0	0	0	0	0	0	0	8	0	0	0	0	0	0	0	1.29192	0
Chr01	33272328	33272328	1	+	1.67664	33272328	Chr01:33272328-33272328;+	1	Glyma.01G099800.1;Glyma.01G099800.2;Glyma.01G099800.3;Glyma.01G099800.4;Glyma.01G099800.5	Glyma.01G099800	AT3G55610.1	P5CS2	delta 1-pyrroline-5-carboxylate synthase 2	intron	0	0	0	1	0	5	0	0	0	0	0	0.21062	0	1.62064	0	0	0
Chr01	33500635	33500694	60	+	329.701	33500651	Chr01:33500635-33500694;+	8	Glyma.01G100900.1;Glyma.01G100900.2	Glyma.01G100900	AT5G41970.1		Metal-dependent protein hydrolase	promoter	0	594	116	194	318	47	827	352	141	55.8275	22.1501	40.8603	63.3098	15.234	82.7798	56.8444	26.7028
Chr01	33500726	33500741	16	+	69.8725	33500728	Chr01:33500726-33500741;+	8	Glyma.01G100900.1;Glyma.01G100900.2	Glyma.01G100900	AT5G41970.1		Metal-dependent protein hydrolase	promoter	4	75	36	35	99	23	149	38	38	7.04892	6.87418	7.3717	19.7097	7.45495	14.9144	6.13662	7.19651
Chr01	33500849	33500849	1	+	5.41031	33500849	Chr01:33500849-33500849;+	2	Glyma.01G100900.1;Glyma.01G100900.2	Glyma.01G100900	AT5G41970.1		Metal-dependent protein hydrolase	CDS	0	0	4	15	0	0	23	0	0	0	0.763798	3.1593	0	0	2.30222	0	0
Chr01	33501349	33501349	1	+	1.63311	33501349	Chr01:33501349-33501349;+	1	Glyma.01G100900.1;Glyma.01G100900.2	Glyma.01G100900	AT5G41970.1		Metal-dependent protein hydrolase	intron	0	0	0	0	0	0	0	11	0	0	0	0	0	0	0	1.77639	0
Chr01	33503831	33503831	1	+	1.30253	33503831	Chr01:33503831-33503831;+	1	Glyma.01G100900.1;Glyma.01G100900.2	Glyma.01G100900	AT5G41970.1		Metal-dependent protein hydrolase	intron	0	15	0	0	0	0	0	0	0	1.40978	0	0	0	0	0	0	0
Chr01	33503857	33503857	1	+	2.22364	33503857	Chr01:33503857-33503857;+	1	Glyma.01G100900.1;Glyma.01G100900.2	Glyma.01G100900	AT5G41970.1		Metal-dependent protein hydrolase	CDS	0	0	0	0	10	0	0	0	2	0	0	0	1.99087	0	0	0	0.378764
Chr01	33504168	33504168	1	+	1.18772	33504168	Chr01:33504168-33504168;+	1	Glyma.01G100900.1;Glyma.01G100900.2	Glyma.01G100900	AT5G41970.1		Metal-dependent protein hydrolase	CDS	0	0	0	0	0	0	0	8	0	0	0	0	0	0	0	1.29192	0
Chr01	33509227	33509227	1	+	1.21319	33509227	Chr01:33509227-33509227;+	1	Glyma.01G100900.1	Glyma.01G100900	AT5G41970.1		Metal-dependent protein hydrolase	intron	0	0	0	0	0	0	14	0	0	0	0	0	0	0	1.40135	0	0
Chr01	33509328	33509328	1	+	2.04612	33509328	Chr01:33509328-33509328;+	1	Glyma.01G100900.1	Glyma.01G100900	AT5G41970.1		Metal-dependent protein hydrolase	CDS	0	0	0	0	11	0	0	0	0	0	0	0	2.18996	0	0	0	0
Chr01	33528873	33528873	1	+	1.88517	33528873	Chr01:33528873-33528873;+	1	NA	NA				intergenic	0	20	0	0	0	0	0	1	0	1.87971	0	0	0	0	0	0.16149	0
Chr01	33585745	33585745	1	+	93.2977	33585745	Chr01:33585745-33585745;+	4	Glyma.01G101100.1	Glyma.01G101100	AT3G23160.1		Protein of unknown function (DUF668)	promoter	0	0	148	301	58	2	1	10	0	0	28.2605	63.3966	11.5471	0.648256	0.100097	1.6149	0
Chr01	33585819	33585819	1	+	2.28957	33585819	Chr01:33585819-33585819;+	1	Glyma.01G101100.1	Glyma.01G101100	AT3G23160.1		Protein of unknown function (DUF668)	fiveUTR	0	0	9	4	0	0	0	0	0	0	1.71854	0.84248	0	0	0	0	0
Chr01	33586071	33586071	1	+	1.30208	33586071	Chr01:33586071-33586071;+	1	Glyma.01G101100.1	Glyma.01G101100	AT3G23160.1		Protein of unknown function (DUF668)	CDS	0	0	0	0	7	0	0	0	0	0	0	0	1.39361	0	0	0	0
Chr01	33903866	33903866	1	+	3.16219	33903866	Chr01:33903866-33903866;+	1	Glyma.01G101800.1	Glyma.01G101800	AT2G37740.1	ATZFP10,ZFP10	zinc-finger protein 10	fiveUTR	0	0	0	0	17	0	0	0	0	0	0	0	3.38449	0	0	0	0
Chr01	34095996	34095996	1	+	1.27039	34095996	Chr01:34095996-34095996;+	1	Glyma.01G102300.1	Glyma.01G102300	AT5G02090.1			promoter	0	0	0	7	0	0	0	0	0	0	0	1.47434	0	0	0	0	0
Chr01	34096285	34096291	7	+	37.5082	34096285	Chr01:34096285-34096291;+	5	Glyma.01G102300.1	Glyma.01G102300	AT5G02090.1			fiveUTR	0	4	82	52	42	11	0	16	0	0.375943	15.6578	10.9522	8.36167	3.56541	0	2.58384	0
Chr01	34165022	34165022	1	+	5.53053	34165022	Chr01:34165022-34165022;+	4	Glyma.01G102600.1	Glyma.01G102600	AT2G37770.2		NAD(P)-linked oxidoreductase superfamily protein	promoter	0	17	8	8	0	0	2	7	0	1.59776	1.5276	1.68496	0	0	0.200193	1.13043	0
Chr01	34165044	34165066	23	+	1672.06	34165048	Chr01:34165044-34165066;+	8	Glyma.01G102600.1	Glyma.01G102600	AT2G37770.2		NAD(P)-linked oxidoreductase superfamily protein	promoter	0	3029	1858	1945	519	173	1351	2264	725	284.683	354.784	409.656	103.326	56.0742	135.23	365.613	137.302
Chr01	34165096	34165134	39	+	12.064	34165134	Chr01:34165096-34165134;+	6	Glyma.01G102600.1	Glyma.01G102600	AT2G37770.2		NAD(P)-linked oxidoreductase superfamily protein	fiveUTR	30	29	0	6	10	0	14	13	19	2.72558	0	1.26372	1.99087	0	1.40135	2.09937	3.59826
Chr01	34165177	34165218	42	+	9.03752	34165198	Chr01:34165177-34165218;+	3	Glyma.01G102600.1	Glyma.01G102600	AT2G37770.2		NAD(P)-linked oxidoreductase superfamily protein	CDS	2	0	10	12	0	0	6	31	0	0	1.90949	2.52744	0	0	0.600579	5.00619	0
Chr01	34165246	34165246	1	+	1.04202	34165246	Chr01:34165246-34165246;+	1	Glyma.01G102600.1	Glyma.01G102600	AT2G37770.2		NAD(P)-linked oxidoreductase superfamily protein	CDS	0	12	0	0	0	0	0	0	0	1.12783	0	0	0	0	0	0	0
Chr01	34165652	34165652	1	+	1.98457	34165652	Chr01:34165652-34165652;+	1	Glyma.01G102600.1	Glyma.01G102600	AT2G37770.2		NAD(P)-linked oxidoreductase superfamily protein	CDS	0	0	0	0	0	2	16	0	0	0	0	0	0	0.648256	1.60154	0	0
Chr01	34166015	34166020	6	+	4.45313	34166020	Chr01:34166015-34166020;+	2	Glyma.01G102600.1	Glyma.01G102600	AT2G37770.2		NAD(P)-linked oxidoreductase superfamily protein	CDS	5	0	9	4	0	5	6	1	0	0	1.71854	0.84248	0	1.62064	0.600579	0.16149	0
Chr01	34166147	34166148	2	+	3.13459	34166148	Chr01:34166147-34166148;+	1	Glyma.01G102600.1	Glyma.01G102600	AT2G37770.2		NAD(P)-linked oxidoreductase superfamily protein	CDS	1	0	16	1	0	0	2	0	0	0	3.05519	0.21062	0	0	0.200193	0	0
Chr01	34166185	34166185	1	+	2.8742	34166185	Chr01:34166185-34166185;+	1	Glyma.01G102600.1	Glyma.01G102600	AT2G37770.2		NAD(P)-linked oxidoreductase superfamily protein	CDS	0	0	15	1	0	0	1	0	0	0	2.86424	0.21062	0	0	0.100097	0	0
Chr01	34166208	34166208	1	+	1.74472	34166208	Chr01:34166208-34166208;+	1	Glyma.01G102600.1	Glyma.01G102600	AT2G37770.2		NAD(P)-linked oxidoreductase superfamily protein	CDS	0	12	3	1	0	0	0	0	0	1.12783	0.572848	0.21062	0	0	0	0	0
Chr01	34166721	34166733	13	+	7.85397	34166733	Chr01:34166721-34166733;+	2	Glyma.01G102600.1	Glyma.01G102600	AT2G37770.2		NAD(P)-linked oxidoreductase superfamily protein	CDS	8	0	24	0	2	0	7	17	1	0	4.58279	0	0.398175	0	0.700676	2.74533	0.189382
Chr01	34166757	34166759	3	+	5.51967	34166758	Chr01:34166757-34166759;+	2	Glyma.01G102600.1	Glyma.01G102600	AT2G37770.2		NAD(P)-linked oxidoreductase superfamily protein	CDS	1	1	21	0	0	0	0	1	9	0.0939856	4.00994	0	0	0	0	0.16149	1.70444
Chr01	34166800	34166800	1	+	3.16219	34166800	Chr01:34166800-34166800;+	1	Glyma.01G102600.1	Glyma.01G102600	AT2G37770.2		NAD(P)-linked oxidoreductase superfamily protein	CDS	0	0	0	0	17	0	0	0	0	0	0	0	3.38449	0	0	0	0
Chr01	34166843	34166843	1	+	5.50001	34166843	Chr01:34166843-34166843;+	4	Glyma.01G102600.1	Glyma.01G102600	AT2G37770.2		NAD(P)-linked oxidoreductase superfamily protein	CDS	0	0	8	8	0	0	4	7	7	0	1.5276	1.68496	0	0	0.400386	1.13043	1.32567
Chr01	34167163	34167176	14	+	4.60747	34167176	Chr01:34167163-34167176;+	2	Glyma.01G102600.1	Glyma.01G102600	AT2G37770.2		NAD(P)-linked oxidoreductase superfamily protein	CDS	13	9	11	2	0	0	12	1	2	0.845871	2.10044	0.42124	0	0	1.20116	0.16149	0.378764
Chr01	34167209	34167209	1	+	1.56304	34167209	Chr01:34167209-34167209;+	1	Glyma.01G102600.1	Glyma.01G102600	AT2G37770.2		NAD(P)-linked oxidoreductase superfamily protein	CDS	0	18	0	0	0	0	0	0	0	1.69174	0	0	0	0	0	0	0
Chr01	34167245	34167245	1	+	2.28097	34167245	Chr01:34167245-34167245;+	1	Glyma.01G102600.1	Glyma.01G102600	AT2G37770.2		NAD(P)-linked oxidoreductase superfamily protein	CDS	0	0	8	3	0	0	4	0	0	0	1.5276	0.63186	0	0	0.400386	0	0
Chr01	34167369	34167369	1	+	1.11607	34167369	Chr01:34167369-34167369;+	1	Glyma.01G102600.1	Glyma.01G102600	AT2G37770.2		NAD(P)-linked oxidoreductase superfamily protein	CDS	0	0	0	0	6	0	0	0	0	0	0	0	1.19452	0	0	0	0
Chr01	34168993	34168993	1	+	1.70654	34168993	Chr01:34168993-34168993;+	1	Glyma.01G102700.1	Glyma.01G102700				promoter	0	5	0	0	0	0	0	0	7	0.469928	0	0	0	0	0	0	1.32567
Chr01	34338090	34338092	3	+	8.98131	34338092	Chr01:34338090-34338092;+	3	Glyma.01G102900.1	Glyma.01G102900	AT2G37770.2		NAD(P)-linked oxidoreductase superfamily protein	promoter	2	3	24	1	1	0	18	14	3	0.281957	4.58279	0.21062	0.199087	0	1.80174	2.26086	0.568146
Chr01	34339410	34339410	1	+	1.11607	34339410	Chr01:34339410-34339410;+	1	Glyma.01G102900.1;Glyma.01G102900.2;Glyma.01G102900.3;Glyma.01G102900.4	Glyma.01G102900	AT2G37770.2		NAD(P)-linked oxidoreductase superfamily protein	fiveUTR	0	0	0	0	6	0	0	0	0	0	0	0	1.19452	0	0	0	0
Chr01	34447875	34447875	1	+	2.82083	34447875	Chr01:34447875-34447875;+	1	NA	NA				intergenic	0	0	0	0	0	0	0	19	0	0	0	0	0	0	0	3.06831	0
Chr01	35325008	35325008	1	+	3.23573	35325008	Chr01:35325008-35325008;+	1	Glyma.01G104800.1	Glyma.01G104800	AT3G53950.1		glyoxal oxidase-related protein	fiveUTR	0	0	0	3	0	9	0	0	0	0	0	0.63186	0	2.91715	0	0	0
Chr01	35325037	35325040	4	+	68.3096	35325037	Chr01:35325037-35325040;+	8	Glyma.01G104800.1	Glyma.01G104800	AT3G53950.1		glyoxal oxidase-related protein	CDS	0	208	37	32	11	32	76	71	51	19.549	7.06513	6.73984	2.18996	10.3721	7.60734	11.4658	9.65848
Chr01	35325174	35325174	1	+	1.19612	35325174	Chr01:35325174-35325174;+	1	Glyma.01G104800.1	Glyma.01G104800	AT3G53950.1		glyoxal oxidase-related protein	CDS	0	0	0	0	0	4	0	0	0	0	0	0	0	1.29651	0	0	0
Chr01	35325493	35325493	1	+	2.23213	35325493	Chr01:35325493-35325493;+	1	Glyma.01G104800.1	Glyma.01G104800	AT3G53950.1		glyoxal oxidase-related protein	CDS	0	0	0	0	12	0	0	0	0	0	0	0	2.38905	0	0	0	0
Chr01	35325712	35325712	1	+	1.73737	35325712	Chr01:35325712-35325712;+	1	Glyma.01G104800.1	Glyma.01G104800	AT3G53950.1		glyoxal oxidase-related protein	CDS	0	0	10	0	0	0	0	0	0	0	1.90949	0	0	0	0	0	0
Chr01	35325885	35325885	1	+	6.3248	35325885	Chr01:35325885-35325885;+	2	Glyma.01G104800.1	Glyma.01G104800	AT3G53950.1		glyoxal oxidase-related protein	CDS	0	0	0	1	0	6	1	3	21	0	0	0.21062	0	1.94477	0.100097	0.48447	3.97702
Chr01	35326613	35326613	1	+	1.29985	35326613	Chr01:35326613-35326613;+	1	Glyma.01G104800.1	Glyma.01G104800	AT3G53950.1		glyoxal oxidase-related protein	CDS	0	0	0	0	0	0	15	0	0	0	0	0	0	0	1.50145	0	0
Chr01	35603065	35603065	1	+	2.17987	35603065	Chr01:35603065-35603065;+	1	Glyma.01G105400.1	Glyma.01G105400				promoter	0	0	0	0	0	7	1	0	0	0	0	0	0	2.2689	0.100097	0	0
Chr01	35645072	35645170	99	+	146.43	35645129	Chr01:35645072-35645170;+	7	Glyma.01G105500.1;Glyma.01G105500.2;Glyma.01G105500.3	Glyma.01G105500	AT1G16470.1	PAB1	proteasome subunit PAB1	promoter	20	275	121	100	0	39	247	274	53	25.8461	23.1049	21.062	0	12.641	24.7238	44.2482	10.0372
Chr01	35645241	35645241	1	+	2.35184	35645241	Chr01:35645241-35645241;+	1	Glyma.01G105500.1;Glyma.01G105500.2;Glyma.01G105500.3	Glyma.01G105500	AT1G16470.1	PAB1	proteasome subunit PAB1	proximal	0	0	0	0	0	0	22	3	0	0	0	0	0	0	2.20212	0.48447	0
Chr01	35645383	35645401	19	+	22.7278	35645401	Chr01:35645383-35645401;+	6	Glyma.01G105500.1;Glyma.01G105500.2;Glyma.01G105500.3	Glyma.01G105500	AT1G16470.1	PAB1	proteasome subunit PAB1	promoter	12	45	9	13	0	3	53	45	15	4.22935	1.71854	2.73806	0	0.972385	5.30512	7.26705	2.84073
Chr01	35645441	35645444	4	+	4.79328	35645444	Chr01:35645441-35645444;+	3	Glyma.01G105500.1;Glyma.01G105500.2;Glyma.01G105500.3	Glyma.01G105500	AT1G16470.1	PAB1	proteasome subunit PAB1	promoter	0	20	0	0	0	0	13	13	0	1.87971	0	0	0	0	1.30126	2.09937	0
Chr01	35645474	35645474	1	+	2.07976	35645474	Chr01:35645474-35645474;+	1	Glyma.01G105500.1;Glyma.01G105500.2;Glyma.01G105500.3	Glyma.01G105500	AT1G16470.1	PAB1	proteasome subunit PAB1	promoter	0	0	0	0	0	0	24	0	0	0	0	0	0	0	2.40232	0	0
Chr01	35646605	35646605	1	+	4.65684	35646605	Chr01:35646605-35646605;+	1	Glyma.01G105500.1;Glyma.01G105500.2;Glyma.01G105500.3	Glyma.01G105500	AT1G16470.1	PAB1	proteasome subunit PAB1	CDS	0	7	9	2	0	3	9	3	0	0.657899	1.71854	0.42124	0	0.972385	0.900869	0.48447	0
Chr01	35649686	35649686	1	+	1.63589	35649686	Chr01:35649686-35649686;+	1	Glyma.01G105500.1;Glyma.01G105500.2;Glyma.01G105500.3	Glyma.01G105500	AT1G16470.1	PAB1	proteasome subunit PAB1	CDS	0	0	0	0	0	0	0	0	9	0	0	0	0	0	0	0	1.70444
Chr01	35687662	35687662	1	+	2.60266	35687662	Chr01:35687662-35687662;+	2	Glyma.01G105600.2;Glyma.01G105600.3;Glyma.01G105600.1	Glyma.01G105600	AT5G02020.1			promoter	0	0	7	0	0	0	16	0	0	0	1.33665	0	0	0	1.60154	0	0
Chr01	35687894	35687912	19	+	5.97678	35687912	Chr01:35687894-35687912;+	2	Glyma.01G105600.2;Glyma.01G105600.3;Glyma.01G105600.1	Glyma.01G105600	AT5G02020.1			fiveUTR	16	0	25	9	0	0	0	0	0	0	4.77373	1.89558	0	0	0	0	0
Chr01	35687993	35687995	3	+	2.48007	35687993	Chr01:35687993-35687995;+	2	Glyma.01G105600.2;Glyma.01G105600.3;Glyma.01G105600.1	Glyma.01G105600	AT5G02020.1			fiveUTR	2	0	7	0	0	0	2	0	6	0	1.33665	0	0	0	0.200193	0	1.13629
Chr01	35688025	35688025	1	+	1.91111	35688025	Chr01:35688025-35688025;+	1	Glyma.01G105600.2;Glyma.01G105600.3;Glyma.01G105600.1	Glyma.01G105600	AT5G02020.1			fiveUTR	0	0	11	0	0	0	0	0	0	0	2.10044	0	0	0	0	0	0
Chr01	35688102	35688110	9	+	14.4855	35688107	Chr01:35688102-35688110;+	3	Glyma.01G105600.2;Glyma.01G105600.3;Glyma.01G105600.1	Glyma.01G105600	AT5G02020.1			fiveUTR	0	0	15	7	0	0	119	2	0	0	2.86424	1.47434	0	0	11.9115	0.32298	0
Chr01	35705621	35705621	1	+	2.57373	35705621	Chr01:35705621-35705621;+	1	NA	NA				intergenic	0	0	0	1	0	8	0	0	0	0	0	0.21062	0	2.59303	0	0	0
Chr01	35856486	35856492	7	+	4.03306	35856486	Chr01:35856486-35856492;+	2	Glyma.01G106000.1	Glyma.01G106000	AT3G09270.1	ATGSTU8,GSTU8	glutathione S-transferase TAU 8	promoter	6	0	3	0	0	5	1	13	0	0	0.572848	0	0	1.62064	0.100097	2.09937	0
Chr01	35856543	35856543	1	+	1.12886	35856543	Chr01:35856543-35856543;+	1	Glyma.01G106000.1	Glyma.01G106000	AT3G09270.1	ATGSTU8,GSTU8	glutathione S-transferase TAU 8	promoter	0	13	0	0	0	0	0	0	0	1.22181	0	0	0	0	0	0	0
Chr01	35856568	35856588	21	+	3.60803	35856568	Chr01:35856568-35856588;+	2	Glyma.01G106000.1	Glyma.01G106000	AT3G09270.1	ATGSTU8,GSTU8	glutathione S-transferase TAU 8	promoter	20	0	7	3	9	0	2	0	0	0	1.33665	0.63186	1.79179	0	0.200193	0	0
Chr01	35856633	35856662	30	+	76.4111	35856657	Chr01:35856633-35856662;+	6	Glyma.01G106000.1	Glyma.01G106000	AT3G09270.1	ATGSTU8,GSTU8	glutathione S-transferase TAU 8	fiveUTR	8	133	47	215	36	0	64	6	25	12.5001	8.97462	45.2833	7.16715	0	6.40618	0.968939	4.73455
Chr01	35856954	35856954	1	+	1.43595	35856954	Chr01:35856954-35856954;+	1	Glyma.01G106000.1	Glyma.01G106000	AT3G09270.1	ATGSTU8,GSTU8	glutathione S-transferase TAU 8	CDS	0	0	1	6	0	0	2	0	0	0	0.190949	1.26372	0	0	0.200193	0	0
Chr01	35857139	35857139	1	+	1.6741	35857139	Chr01:35857139-35857139;+	1	Glyma.01G106000.1	Glyma.01G106000	AT3G09270.1	ATGSTU8,GSTU8	glutathione S-transferase TAU 8	intron	0	0	0	0	9	0	0	0	0	0	0	0	1.79179	0	0	0	0
Chr01	35857812	35857812	1	+	1.30253	35857812	Chr01:35857812-35857812;+	1	Glyma.01G106000.1	Glyma.01G106000	AT3G09270.1	ATGSTU8,GSTU8	glutathione S-transferase TAU 8	CDS	0	15	0	0	0	0	0	0	0	1.40978	0	0	0	0	0	0	0
Chr01	35880941	35880959	19	+	6.38634	35880943	Chr01:35880941-35880959;+	3	Glyma.01G106100.1	Glyma.01G106100	AT3G09270.1	ATGSTU8,GSTU8	glutathione S-transferase TAU 8	promoter	2	16	0	0	0	0	14	1	20	1.50377	0	0	0	0	1.40135	0.16149	3.78764
Chr01	35880999	35881028	30	+	37.1594	35881008	Chr01:35880999-35881028;+	4	Glyma.01G106100.1	Glyma.01G106100	AT3G09270.1	ATGSTU8,GSTU8	glutathione S-transferase TAU 8	promoter	4	60	28	0	0	0	9	7	139	5.63914	5.34658	0	0	0	0.900869	1.13043	26.3241
Chr01	35881084	35881098	15	+	311.392	35881086	Chr01:35881084-35881098;+	5	Glyma.01G106100.1	Glyma.01G106100	AT3G09270.1	ATGSTU8,GSTU8	glutathione S-transferase TAU 8	promoter	0	694	675	0	0	1	604	132	339	65.226	128.891	0	0	0.324128	60.4583	21.3167	64.2005
Chr01	35881124	35881124	1	+	4.30547	35881124	Chr01:35881124-35881124;+	1	Glyma.01G106100.1	Glyma.01G106100	AT3G09270.1	ATGSTU8,GSTU8	glutathione S-transferase TAU 8	CDS	0	0	0	0	0	0	0	29	0	0	0	0	0	0	0	4.68321	0
Chr01	35881327	35881327	1	+	2.31691	35881327	Chr01:35881327-35881327;+	1	Glyma.01G106100.1	Glyma.01G106100	AT3G09270.1	ATGSTU8,GSTU8	glutathione S-transferase TAU 8	CDS	0	3	5	0	0	0	0	8	0	0.281957	0.954747	0	0	0	0	1.29192	0
Chr01	35882371	35882371	1	+	1.56363	35882371	Chr01:35882371-35882371;+	1	Glyma.01G106100.1	Glyma.01G106100	AT3G09270.1	ATGSTU8,GSTU8	glutathione S-transferase TAU 8	CDS	0	0	9	0	0	0	0	0	0	0	1.71854	0	0	0	0	0	0
Chr01	35882433	35882443	11	+	3.29973	35882443	Chr01:35882433-35882443;+	1	Glyma.01G106100.1	Glyma.01G106100	AT3G09270.1	ATGSTU8,GSTU8	glutathione S-transferase TAU 8	CDS	10	0	16	0	0	0	6	0	0	0	3.05519	0	0	0	0.600579	0	0
Chr01	36103001	36103010	10	+	4.18593	36103010	Chr01:36103001-36103010;+	3	Glyma.01G106500.1	Glyma.01G106500	AT3G54000.1			promoter	9	0	0	0	8	0	14	10	0	0	0	0	1.5927	0	1.40135	1.6149	0
Chr01	36103901	36103901	1	+	1.03988	36103901	Chr01:36103901-36103901;+	1	Glyma.01G106500.1	Glyma.01G106500	AT3G54000.1			CDS	0	0	0	0	0	0	12	0	0	0	0	0	0	0	1.20116	0	0
Chr01	36200342	36200342	1	+	1.78157	36200342	Chr01:36200342-36200342;+	1	Glyma.01G106600.1	Glyma.01G106600	AT3G54010.1	DEI1,PAS1	FKBP-type peptidyl-prolyl cis-trans isomerase family protein	promoter	0	0	0	0	0	0	0	12	0	0	0	0	0	0	0	1.93788	0
Chr01	36200400	36200402	3	+	7.58706	36200400	Chr01:36200400-36200402;+	2	Glyma.01G106600.1	Glyma.01G106600	AT3G54010.1	DEI1,PAS1	FKBP-type peptidyl-prolyl cis-trans isomerase family protein	fiveUTR	2	0	0	0	26	1	22	0	3	0	0	0	5.17627	0.324128	2.20212	0	0.568146
Chr01	36200501	36200510	10	+	3.93077	36200501	Chr01:36200501-36200510;+	2	Glyma.01G106600.1	Glyma.01G106600	AT3G54010.1	DEI1,PAS1	FKBP-type peptidyl-prolyl cis-trans isomerase family protein	fiveUTR	9	0	0	8	0	8	1	0	0	0	0	1.68496	0	2.59303	0.100097	0	0
Chr01	36200562	36200567	6	+	23.8056	36200567	Chr01:36200562-36200567;+	3	Glyma.01G106600.1	Glyma.01G106600	AT3G54010.1	DEI1,PAS1	FKBP-type peptidyl-prolyl cis-trans isomerase family protein	fiveUTR	5	72	0	3	71	3	28	2	1	6.76697	0	0.63186	14.1352	0.972385	2.8027	0.32298	0.189382
Chr01	36200642	36200654	13	+	65.1121	36200654	Chr01:36200642-36200654;+	8	Glyma.01G106600.1	Glyma.01G106600	AT3G54010.1	DEI1,PAS1	FKBP-type peptidyl-prolyl cis-trans isomerase family protein	fiveUTR	9	56	13	28	204	4	68	31	18	5.2632	2.48234	5.89736	40.6138	1.29651	6.80656	5.00619	3.40887
Chr01	36200680	36200711	32	+	53.7836	36200680	Chr01:36200680-36200711;+	8	Glyma.01G106600.1	Glyma.01G106600	AT3G54010.1	DEI1,PAS1	FKBP-type peptidyl-prolyl cis-trans isomerase family protein	fiveUTR	19	16	17	10	152	10	117	26	13	1.50377	3.24614	2.1062	30.2613	3.24128	11.7113	4.19874	2.46196
Chr01	36200741	36200757	17	+	115.601	36200741	Chr01:36200741-36200757;+	8	Glyma.01G106600.1	Glyma.01G106600	AT3G54010.1	DEI1,PAS1	FKBP-type peptidyl-prolyl cis-trans isomerase family protein	fiveUTR	5	154	110	47	12	77	138	155	79	14.4738	21.0044	9.89913	2.38905	24.9579	13.8133	25.0309	14.9612
Chr01	36200784	36200784	1	+	5.25247	36200784	Chr01:36200784-36200784;+	2	Glyma.01G106600.1	Glyma.01G106600	AT3G54010.1	DEI1,PAS1	FKBP-type peptidyl-prolyl cis-trans isomerase family protein	fiveUTR	0	1	0	0	14	0	9	12	0	0.0939856	0	0	2.78722	0	0.900869	1.93788	0
Chr01	36200805	36200811	7	+	12.0792	36200805	Chr01:36200805-36200811;+	3	Glyma.01G106600.1	Glyma.01G106600	AT3G54010.1	DEI1,PAS1	FKBP-type peptidyl-prolyl cis-trans isomerase family protein	fiveUTR	4	0	1	4	2	4	22	47	4	0	0.190949	0.84248	0.398175	1.29651	2.20212	7.59002	0.757528
Chr01	36200847	36200852	6	+	14.5274	36200852	Chr01:36200847-36200852;+	4	Glyma.01G106600.1	Glyma.01G106600	AT3G54010.1	DEI1,PAS1	FKBP-type peptidyl-prolyl cis-trans isomerase family protein	fiveUTR	0	5	9	0	0	25	25	17	2	0.469928	1.71854	0	0	8.10321	2.50241	2.74533	0.378764
Chr01	36200910	36200929	20	+	10.6751	36200928	Chr01:36200910-36200929;+	3	Glyma.01G106600.1	Glyma.01G106600	AT3G54010.1	DEI1,PAS1	FKBP-type peptidyl-prolyl cis-trans isomerase family protein	fiveUTR	19	0	6	2	0	13	9	31	0	0	1.1457	0.42124	0	4.21367	0.900869	5.00619	0
Chr01	36201017	36201017	1	+	4.5975	36201017	Chr01:36201017-36201017;+	1	Glyma.01G106600.1	Glyma.01G106600	AT3G54010.1	DEI1,PAS1	FKBP-type peptidyl-prolyl cis-trans isomerase family protein	CDS	0	0	0	0	0	0	1	1	24	0	0	0	0	0	0.100097	0.16149	4.54517
Chr01	36201390	36201390	1	+	1.22419	36201390	Chr01:36201390-36201390;+	1	Glyma.01G106600.1	Glyma.01G106600	AT3G54010.1	DEI1,PAS1	FKBP-type peptidyl-prolyl cis-trans isomerase family protein	CDS	0	0	6	0	0	0	0	0	1	0	1.1457	0	0	0	0	0	0.189382
Chr01	36205841	36205841	1	+	1.33618	36205841	Chr01:36205841-36205841;+	1	Glyma.01G106600.1	Glyma.01G106600	AT3G54010.1	DEI1,PAS1	FKBP-type peptidyl-prolyl cis-trans isomerase family protein	CDS	0	0	0	0	0	0	0	9	0	0	0	0	0	0	0	1.45341	0
Chr01	36552314	36552314	1	+	1.0889	36552314	Chr01:36552314-36552314;+	1	Glyma.01G107000.1	Glyma.01G107000	AT5G01030.2		Protein of unknown function (DUF3527)	promoter	0	0	0	6	0	0	0	0	0	0	0	1.26372	0	0	0	0	0
Chr01	36552423	36552508	86	+	84.6097	36552456	Chr01:36552423-36552508;+	7	Glyma.01G107000.1	Glyma.01G107000	AT5G01030.2		Protein of unknown function (DUF3527)	promoter	2	252	37	18	18	12	96	252	2	23.6844	7.06513	3.79116	3.58357	3.88954	9.60927	40.6955	0.378764
Chr01	36552536	36552536	1	+	1.56363	36552536	Chr01:36552536-36552536;+	1	Glyma.01G107000.1	Glyma.01G107000	AT5G01030.2		Protein of unknown function (DUF3527)	fiveUTR	0	0	9	0	0	0	0	0	0	0	1.71854	0	0	0	0	0	0
Chr01	36552561	36552564	4	+	10.5622	36552564	Chr01:36552561-36552564;+	4	Glyma.01G107000.1	Glyma.01G107000	AT5G01030.2		Protein of unknown function (DUF3527)	fiveUTR	0	0	23	5	0	0	3	18	15	0	4.39184	1.0531	0	0	0.30029	2.90682	2.84073
Chr01	36552605	36552619	15	+	13.3969	36552609	Chr01:36552605-36552619;+	4	Glyma.01G107000.1	Glyma.01G107000	AT5G01030.2		Protein of unknown function (DUF3527)	fiveUTR	0	31	4	12	0	0	15	44	0	2.91355	0.763798	2.52744	0	0	1.50145	7.10556	0
Chr01	36553014	36553014	1	+	2.18119	36553014	Chr01:36553014-36553014;+	1	Glyma.01G107000.1	Glyma.01G107000	AT5G01030.2		Protein of unknown function (DUF3527)	intron	0	0	0	0	0	0	0	0	12	0	0	0	0	0	0	0	2.27258
Chr01	36553646	36553646	1	+	1.21616	36553646	Chr01:36553646-36553646;+	1	Glyma.01G107000.1	Glyma.01G107000	AT5G01030.2		Protein of unknown function (DUF3527)	intron	0	0	7	0	0	0	0	0	0	0	1.33665	0	0	0	0	0	0
Chr01	36554042	36554042	1	+	1.4762	36554042	Chr01:36554042-36554042;+	1	Glyma.01G107000.1	Glyma.01G107000	AT5G01030.2		Protein of unknown function (DUF3527)	CDS	0	17	0	0	0	0	0	0	0	1.59776	0	0	0	0	0	0	0
Chr01	36692905	36692919	15	+	20.844	36692917	Chr01:36692905-36692919;+	5	Glyma.01G107500.1	Glyma.01G107500	AT3G09230.1	AtMYB1,MYB1	myb domain protein 1	promoter	0	63	10	0	1	0	21	11	55	5.9211	1.90949	0	0.199087	0	2.10203	1.77639	10.416
Chr01	36692951	36692981	31	+	9.30455	36692951	Chr01:36692951-36692981;+	3	Glyma.01G107500.1	Glyma.01G107500	AT3G09230.1	AtMYB1,MYB1	myb domain protein 1	promoter	13	37	3	1	1	0	37	11	2	3.47747	0.572848	0.21062	0.199087	0	3.70357	1.77639	0.378764
Chr01	36693015	36693020	6	+	4.93295	36693020	Chr01:36693015-36693020;+	1	Glyma.01G107500.1	Glyma.01G107500	AT3G09230.1	AtMYB1,MYB1	myb domain protein 1	CDS	5	0	0	0	0	16	0	1	0	0	0	0	0	5.18605	0	0.16149	0
Chr01	36807145	36807145	1	+	1.18772	36807145	Chr01:36807145-36807145;+	1	Glyma.01G107700.1	Glyma.01G107700	AT5G05830.1		RING/FYVE/PHD zinc finger superfamily protein	fiveUTR	0	0	0	0	0	0	0	8	0	0	0	0	0	0	0	1.29192	0
Chr01	36807188	36807188	1	+	1.98337	36807188	Chr01:36807188-36807188;+	1	Glyma.01G107700.1	Glyma.01G107700	AT5G05830.1		RING/FYVE/PHD zinc finger superfamily protein	fiveUTR	0	0	2	0	0	0	0	0	9	0	0.381899	0	0	0	0	0	1.70444
Chr01	36807274	36807274	1	+	1.48464	36807274	Chr01:36807274-36807274;+	1	Glyma.01G107700.1	Glyma.01G107700	AT5G05830.1		RING/FYVE/PHD zinc finger superfamily protein	fiveUTR	0	0	0	0	0	0	0	10	0	0	0	0	0	0	0	1.6149	0
Chr01	36807387	36807387	1	+	1.48464	36807387	Chr01:36807387-36807387;+	1	Glyma.01G107700.1	Glyma.01G107700	AT5G05830.1		RING/FYVE/PHD zinc finger superfamily protein	fiveUTR	0	0	0	0	0	0	0	10	0	0	0	0	0	0	0	1.6149	0
Chr01	36986890	36986890	1	+	2.07976	36986890	Chr01:36986890-36986890;+	1	NA	NA				intergenic	0	0	0	0	0	0	24	0	0	0	0	0	0	0	2.40232	0	0
Chr01	37198838	37198841	4	+	53.0603	37198838	Chr01:37198838-37198841;+	7	Glyma.01G109100.1;Glyma.01G109100.2	Glyma.01G109100	AT3G09210.1	PTAC13	plastid transcriptionally active 13	promoter	0	31	4	12	28	27	55	60	113	2.91355	0.763798	2.52744	5.57445	8.75146	5.50531	9.68939	21.4002
Chr01	37198867	37198881	15	+	5.70904	37198881	Chr01:37198867-37198881;+	3	Glyma.01G109100.1;Glyma.01G109100.2	Glyma.01G109100	AT3G09210.1	PTAC13	plastid transcriptionally active 13	promoter	14	0	9	0	0	9	0	0	8	0	1.71854	0	0	2.91715	0	0	1.51506
Chr01	37199032	37199032	1	+	5.27121	37199032	Chr01:37199032-37199032;+	1	Glyma.01G109100.1;Glyma.01G109100.2	Glyma.01G109100	AT3G09210.1	PTAC13	plastid transcriptionally active 13	CDS	0	0	0	0	0	0	0	0	29	0	0	0	0	0	0	0	5.49207
Chr01	37199093	37199093	1	+	2.90741	37199093	Chr01:37199093-37199093;+	1	Glyma.01G109100.1;Glyma.01G109100.2	Glyma.01G109100	AT3G09210.1	PTAC13	plastid transcriptionally active 13	CDS	0	0	0	3	0	0	0	0	13	0	0	0.63186	0	0	0	0	2.46196
[truncated: 191,817 more rows]
