# Supplementary material for: Noncanonical transcription initiation is primarily tissue specific and epigenetically tuned in paleopolyploid plants
Source: Plant Cell. 2024 Nov 14;37(1):koae288. doi: 10.1093/plcell/koae288 (PMC11663555; doi:10.1093/plcell/koae288)
Supplement: koae288_Supplementary_Data [file koae288_supplementary_data.zip › Supplemental_Data_Set_2_final.xlsx]

## Sheet: Supplemental Data Set 2
Supplemental Data Set 2. Summary information of genes with detected transcription start regions (TSRs). Dominant TSR Shape, indicates the shape of the TSR with the highest abundance within the gene; 'N', 'B', 'S' represent Narrow, Broad, and Single-base shaped TSRs, respectively; Gene Type, categorizes genes into three types based on their genomic context: "nonsyn.singleton", singleton genes not …
GeneID	DominantTSRshape	GeneType	Ka	Ks	Ka/Ks	DominantTSRRate	TSRNumber	Expression (TPM)	GeneLength
Glyma.01G000400	N	nonsyn.singleton	NA	NA	NA	0.653021	3	106.184	5796
Glyma.01G000600	B	nonsyn.singleton	NA	NA	NA	0.454525	7	44.078	11752
Glyma.01G000700	B	nonsyn.singleton	NA	NA	NA	0.804005	9	266.116	12107
Glyma.01G000900	S	nonsyn.singleton	NA	NA	NA	0.406184	3	6.26495	22809
Glyma.01G001000	B	nonsyn.singleton	NA	NA	NA	0.848117	4	165.082	5640
Glyma.01G001100	B	syn.singleton	0.0428	0.1635	0.262	0.900441	6	448.625	16781
Glyma.01G001200	N	syn.singleton	0.0795	0.4424	0.1798	0.651474	6	184.942	4115
Glyma.01G001300	B	syn.singleton	0.0346	0.2408	0.1435	0.49191	14	415.531	10967
Glyma.01G001500	B	syn.singleton	0.1021	0.3862	0.2644	0.824	3	22.6855	13763
Glyma.01G001600	B	syn.singleton	0.0392	0.2455	0.1598	0.730145	7	135	9128
Glyma.01G001700	N	WGD	0.125	0.3088	0.4048	0.804533	6	41.1147	4975
Glyma.01G001900	S	WGD	0.0922	0.4513	0.2044	1	1	3.82222	4529
Glyma.01G002000	B	syn.singleton	0.1447	0.2467	0.5864	1	1	4.76768	2665
Glyma.01G002100	N	WGD	0.0459	0.262	0.1751	0.921252	2	18.4656	6048
Glyma.01G002200	B	WGD	0.0733	0.1824	0.4019	0.722127	5	36.0305	4153
Glyma.01G002400	N	WGD	0.0521	0.1759	0.2963	0.881373	2	12.4441	2706
Glyma.01G002500	S	WGD	0.21	0.269	0.7808	1	1	4.09225	902
Glyma.01G002600	S	WGD	0.1117	0.7508	0.1488	0.655408	2	6.29987	1996
Glyma.01G002700	B	WGD	0.0617	0.269	0.2295	0.419453	6	23.6408	3422
Glyma.01G002900	N	WGD	0.0481	0.1701	0.2828	0.430632	4	18.7798	3522
Glyma.01G003000	N	other	NA	NA	NA	0.616253	4	329.96	2002
Glyma.01G003100	B	WGD	NA	NA	NA	0.996958	2	514.06	2352
Glyma.01G003400	B	WGD	0.0852	0.1467	0.5808	0.74975	4	31.0653	1787
Glyma.01G003600	B	WGD	0.0964	0.1773	0.544	0.957138	4	159.534	3105
Glyma.01G003700	N	WGD	0.0524	0.2311	0.2266	0.858754	6	395.161	5308
Glyma.01G003800	N	WGD	0.0306	0.1862	0.1641	0.778325	10	665.824	3141
Glyma.01G003900	S	WGD	0.0325	0.2312	0.1406	1	1	1.63335	2013
Glyma.01G004000	S	WGD	0.0993	0.3148	0.3154	1	1	2.41293	2315
Glyma.01G004100	N	WGD	0.1048	0.1671	0.6274	0.616632	6	41.8817	5143
Glyma.01G004200	N	WGD	0.0487	0.2631	0.1852	0.971851	3	131.629	2303
Glyma.01G004300	N	WGD	0.0114	0.4697	0.0242	0.9951	3	3919.49	1213
Glyma.01G004500	B	WGD	0.018	0.2244	0.0802	0.980238	7	918.634	3070
Glyma.01G004600	N	other	NA	NA	NA	0.733845	2	26.1962	1183
Glyma.01G004800	B	WGD	0.0806	0.2604	0.3097	0.735009	4	35.7824	6001
Glyma.01G005000	N	WGD	0.0573	0.6971	0.0822	0.927261	11	644.296	2041
Glyma.01G005100	N	WGD	NA	NA	NA	0.727848	2	13.1152	2892
Glyma.01G005200	B	WGD	0.093	0.2776	0.3348	0.870678	3	33.758	5328
Glyma.01G005300	B	WGD	0.0066	0.2875	0.0231	0.878209	3	223.285	2070
Glyma.01G005400	B	WGD	0.0417	0.319	0.1308	0.633737	9	148.91	5116
Glyma.01G005500	S	WGD	0.0228	0.3028	0.0753	0.241323	10	23.538	6127
Glyma.01G005600	S	WGD	0.0301	0.2198	0.1368	0.534938	2	2.236	2004
Glyma.01G006000	N	WGD	0.0882	0.294	0.3001	0.896668	7	215.075	1334
Glyma.01G006100	N	syn.singleton	0.0322	0.2661	0.121	0.636632	3	46.6108	10340
Glyma.01G006200	N	WGD	0.0411	0.2515	0.1635	0.997174	3	36861.5	2717
Glyma.01G006400	B	WGD	0.055	0.3479	0.1581	0.910513	6	133.699	8563
Glyma.01G006500	N	WGD	0.0469	0.2604	0.1799	0.340025	7	33.3227	27803
Glyma.01G006600	B	WGD	0.0287	0.2366	0.1211	0.513726	7	48.4339	7794
Glyma.01G006700	B	nonsyn.singleton	NA	NA	NA	0.345615	8	31.7148	5965
Glyma.01G006800	S	WGD	0.0428	0.1805	0.2373	1	1	1.18772	4680
Glyma.01G006900	B	nonsyn.singleton	NA	NA	NA	0.959719	3	62.7585	3416
Glyma.01G007000	N	syn.singleton	0.0753	0.2815	0.2675	0.728708	3	12.0609	2291
Glyma.01G007100	S	other	NA	NA	NA	1	1	32.1221	1032
Glyma.01G007200	B	syn.singleton	0.057	0.1802	0.3162	0.741082	8	295.653	5340
Glyma.01G007300	B	nonsyn.singleton	NA	NA	NA	1	1	4.41775	4600
Glyma.01G007400	B	WGD	0.077	0.2189	0.3516	0.795345	4	36.5387	3583
Glyma.01G007500	S	WGD	0.091	0.2882	0.3159	1	1	1.27039	3934
Glyma.01G007700	N	WGD	0.0551	0.5521	0.0998	0.222421	9	44.8625	2517
Glyma.01G007800	N	syn.singleton	0.0857	0.4346	0.1973	0.638028	4	42.8441	8621
Glyma.01G007900	S	WGD	0.0658	0.2255	0.2916	0.815378	2	5.64625	5703
Glyma.01G008000	N	WGD	0.0396	0.211	0.1878	0.43691	3	35.0274	4186
Glyma.01G008100	B	WGD	0.0899	0.2757	0.3263	1	1	6.00131	4051
Glyma.01G008200	B	WGD	0.0272	0.2056	0.1325	0.397571	5	32.8667	10413
Glyma.01G008400	B	WGD	0.0564	0.2796	0.2017	0.850194	8	95.9159	5121
Glyma.01G008500	N	WGD	0.0292	0.2343	0.1247	0.883966	13	966.196	4967
Glyma.01G008600	N	WGD	0.0171	0.7189	0.0238	0.314729	22	141.343	2440
Glyma.01G008700	S	syn.singleton	0.1586	0.3282	0.4832	0.657064	2	3.0397	12394
Glyma.01G008800	B	WGD	0.0987	0.4137	0.2387	0.983259	3	1840.99	2609
Glyma.01G008900	B	WGD	0.0645	0.2068	0.3121	0.887577	6	199.027	8479
Glyma.01G009200	B	syn.singleton	0.1494	0.5136	0.291	0.909398	6	255.295	1493
Glyma.01G009300	B	WGD	0.0214	0.1927	0.1111	0.820164	2	5.7789	8678
Glyma.01G009400	B	WGD	0.0558	0.2521	0.2211	0.526722	8	109.434	6064
Glyma.01G009500	N	WGD	NA	NA	NA	0.901598	3	51.0769	2230
Glyma.01G009600	B	WGD	0.054	0.2947	0.1833	0.668599	7	77.2894	3171
Glyma.01G009700	N	syn.singleton	0.0252	0.3492	0.0722	0.443107	5	34.837	4314
Glyma.01G009800	S	WGD	0.0852	0.2059	0.4135	1	1	2.89177	3706
Glyma.01G009900	B	WGD	0.0449	0.2504	0.1792	0.862525	2	17.9216	4322
Glyma.01G010000	S	WGD	0.0541	0.2507	0.2159	0.556214	2	2.34178	5409
Glyma.01G010100	S	WGD	0.056	0.1639	0.3414	0.366305	3	3.96971	7052
Glyma.01G010200	B	WGD	0.0178	0.1929	0.0922	0.874982	10	1054.64	4457
Glyma.01G010300	B	WGD	0.0182	0.2171	0.0836	0.997993	2	605.671	5655
Glyma.01G010400	N	WGD	0.0445	0.2155	0.2066	0.964246	11	926.467	4647
Glyma.01G010500	N	WGD	0.0613	0.2282	0.2686	0.744326	17	192.154	3423
Glyma.01G010600	N	WGD	0.0499	0.2096	0.2381	0.989889	4	631.102	2647
Glyma.01G010700	S	WGD	0.0538	0.2181	0.2468	1	1	1.0889	4403
Glyma.01G010800	B	syn.singleton	0.0983	0.2064	0.476	0.787529	4	28.9102	7475
Glyma.01G010900	B	WGD	0.0308	0.2604	0.1184	0.289883	8	23.4096	3810
Glyma.01G011100	B	WGD	0.0266	0.4575	0.0582	0.992835	7	1385.35	4801
Glyma.01G011200	B	WGD	0.0224	0.2042	0.1096	0.494337	22	155.786	7180
Glyma.01G011300	N	WGD	0.053	0.1914	0.2769	0.176246	13	34.4115	2638
Glyma.01G011400	S	WGD	0.0312	0.2778	0.1121	1	1	5.90963	3420
Glyma.01G011500	N	other	NA	NA	NA	1	1	4.90006	3842
Glyma.01G011600	S	WGD	0.2352	0.4506	0.522	1	1	3.08522	4658
Glyma.01G011700	S	nonsyn.singleton	NA	NA	NA	1	1	1.03988	1961
Glyma.01G011800	S	nonsyn.singleton	NA	NA	NA	1	1	2.0785	1449
Glyma.01G011900	B	syn.singleton	0.089	0.3893	0.2287	0.558546	17	385.093	6474
Glyma.01G012000	B	syn.singleton	0.1684	0.4273	0.3941	0.281578	10	41.5159	4404
Glyma.01G012100	N	syn.singleton	0.1353	0.3293	0.4108	0.958894	4	126.682	5415
Glyma.01G012300	S	WGD	0.0429	0.2417	0.1775	1	1	1.03988	1454
Glyma.01G012400	S	WGD	0.0554	0.2374	0.2334	0.599822	2	12.7179	4149
Glyma.01G012500	B	WGD	0.0429	0.6399	0.0671	0.899083	12	495.976	4590
Glyma.01G012700	S	nonsyn.singleton	NA	NA	NA	0.573672	3	6.81155	5147
Glyma.01G012800	S	nonsyn.singleton	NA	NA	NA	1	1	2.25224	4708
Glyma.01G013300	N	nonsyn.singleton	NA	NA	NA	0.834217	4	23.1544	7080
Glyma.01G013500	B	other	NA	NA	NA	0.884984	3	99.2296	8780
Glyma.01G013600	B	WGD	0.0332	0.272	0.1222	0.480643	7	48.2496	10271
Glyma.01G013800	B	WGD	0.0868	0.3595	0.2414	0.602625	6	33.6097	2388
Glyma.01G013900	B	WGD	NA	NA	NA	0.962439	3	92.5104	3431
Glyma.01G014000	B	WGD	0.0468	0.2813	0.1665	0.306217	21	128.089	4998
Glyma.01G014100	N	WGD	0.0333	0.2247	0.1484	1	1	11.2884	5415
Glyma.01G014200	S	WGD	0.0642	0.226	0.2843	0.462259	3	4.30097	10127
Glyma.01G014400	N	WGD	0.0399	0.1448	0.2758	0.90332	5	86.5259	4338
Glyma.01G014500	N	WGD	0.1868	0.3092	0.6043	0.572524	4	248.912	3440
Glyma.01G014600	N	WGD	0.0265	0.2611	0.1016	0.530368	6	162.633	6944
Glyma.01G014700	B	WGD	0.0528	0.2376	0.2224	0.711149	8	39.1175	6539
Glyma.01G014800	N	WGD	NA	NA	NA	0.615157	3	9.92364	5028
Glyma.01G014900	S	syn.singleton	0.0681	0.1809	0.3763	0.465497	3	6.82435	4301
Glyma.01G015000	B	WGD	0.0802	0.2519	0.3184	0.834421	9	574.814	6380
Glyma.01G015100	S	syn.singleton	0.0736	0.2906	0.2531	0.419317	5	13.9802	3165
Glyma.01G015200	N	other	NA	NA	NA	0.719624	2	5.15771	4074
Glyma.01G015300	N	WGD	0.1185	0.3814	0.3107	0.415016	6	55.2629	1746
Glyma.01G015500	N	WGD	0.0778	0.3018	0.2579	0.833147	6	62.0745	3518
Glyma.01G015600	B	WGD	0.0429	0.2011	0.2132	0.704975	2	23.3283	5294
Glyma.01G015700	N	WGD	0.0577	0.3572	0.1615	0.55531	3	19.9648	3564
Glyma.01G015900	N	WGD	0.0571	0.1853	0.3083	0.354695	7	32.6349	3736
Glyma.01G016100	S	syn.singleton	0.1169	0.2115	0.5527	0.739726	2	6.32593	3318
Glyma.01G016200	B	other	NA	NA	NA	0.394135	6	20.5614	3176
Glyma.01G016400	S	WGD	0.0565	0.2142	0.2639	1	1	2.43232	4125
Glyma.01G016500	N	WGD	0.0235	0.1788	0.1316	0.374218	19	203.5	9633
Glyma.01G016600	N	WGD	0.0728	0.1697	0.4287	1	1	10.4784	2503
Glyma.01G016800	N	WGD	0.0239	0.2897	0.0825	0.85351	3	75.1075	3475
Glyma.01G016900	S	WGD	0.0894	0.2307	0.3875	0.395809	4	9.8582	4923
Glyma.01G017000	B	WGD	0.1588	0.3131	0.5073	0.937869	9	731.178	1480
Glyma.01G017100	N	WGD	0.0671	0.4282	0.1567	0.53978	7	221.666	3480
Glyma.01G017300	S	WGD	0.0569	0.2372	0.24	0.494982	3	6.70051	1673
Glyma.01G017400	B	WGD	0.1211	0.2387	0.5075	0.550435	5	18.7949	3463
Glyma.01G017700	N	WGD	0.0209	0.2051	0.1021	0.835869	15	351.521	2928
Glyma.01G017800	B	WGD	0.0715	0.4204	0.1702	0.923592	3	176.661	1249
Glyma.01G017900	B	syn.singleton	0.0953	0.4975	0.1915	0.940683	5	162.515	1072
Glyma.01G018000	N	WGD	0.072	0.2134	0.3375	1	1	35.6968	1533
Glyma.01G018100	B	nonsyn.singleton	NA	NA	NA	0.388886	4	7.33981	899
Glyma.01G018300	S	WGD	0.1755	0.3074	0.5708	1	1	3.21291	4197
Glyma.01G018400	B	WGD	0.0621	0.544	0.1141	0.254079	25	196.307	1973
Glyma.01G018600	B	WGD	0.0946	0.3445	0.2746	0.730254	5	36.8466	3356
Glyma.01G018800	N	WGD	NA	NA	NA	1	1	9.1301	1564
Glyma.01G019000	S	WGD	0.0416	0.1447	0.2873	1	1	11.3514	3677
Glyma.01G019100	B	syn.singleton	0.0668	0.2016	0.3314	0.644902	6	32.6354	9590
Glyma.01G019200	N	WGD	NA	NA	NA	0.976115	3	103.979	7707
Glyma.01G019300	B	WGD	NA	NA	NA	0.374958	5	18.2201	2849
Glyma.01G019400	B	WGD	0.0273	0.3385	0.0806	0.780097	17	361.331	4224
Glyma.01G019500	S	WGD	0.0863	0.364	0.237	1	1	12.174	998
Glyma.01G019600	B	WGD	0.1615	0.2969	0.5442	0.91595	6	247.336	2711
Glyma.01G019700	N	WGD	0.0276	0.1793	0.154	0.852155	16	527.335	1947
Glyma.01G019800	B	WGD	0.0904	0.2743	0.3296	0.731876	27	658.688	6030
Glyma.01G019900	S	WGD	0.0814	0.2148	0.3791	1	1	10.3722	4986
Glyma.01G020100	B	WGD	0.0433	0.2203	0.1966	0.482092	10	118.409	8540
Glyma.01G020200	N	WGD	0	0.2447	0	0.84364	5	180.57	1182
Glyma.01G020300	N	WGD	0.0354	0.2163	0.1634	0.478232	5	36.3878	8957
Glyma.01G020400	S	WGD	0.0592	0.1369	0.432	0.596725	2	6.64493	797
Glyma.01G020500	S	WGD	0.0659	0.2233	0.2949	1	1	1.63335	16781
Glyma.01G020800	S	WGD	0.1625	0.3361	0.4837	0.789815	2	4.94447	8051
Glyma.01G020900	B	syn.singleton	0.0975	0.2808	0.3473	0.953699	12	554.887	4848
Glyma.01G021000	N	WGD	NA	NA	NA	0.657092	3	47.8214	2859
Glyma.01G021100	S	WGD	0.0451	0.2044	0.2207	1	1	2.32603	1703
Glyma.01G021200	B	WGD	0.0515	0.193	0.2669	0.595054	6	37.9109	6336
Glyma.01G021300	B	WGD	NA	NA	NA	0.556152	3	9.78212	4330
Glyma.01G021400	S	WGD	0.11	0.3062	0.3592	0.370357	5	10.4365	5271
Glyma.01G021600	B	WGD	0.0654	0.2834	0.2307	0.578709	6	42.6015	4440
Glyma.01G021700	S	syn.singleton	0.1231	0.3873	0.3177	1	1	2.5239	2422
Glyma.01G021900	S	nonsyn.singleton	NA	NA	NA	0.677574	3	10.4621	1367
Glyma.01G022100	N	nonsyn.singleton	NA	NA	NA	0.899314	5	138.545	988
Glyma.01G022400	N	WGD	0.1013	0.334	0.3033	0.843015	6	69.1075	5509
Glyma.01G022600	B	WGD	0.0696	0.3493	0.1993	0.176747	14	46.1867	5508
Glyma.01G022700	B	WGD	0.0398	0.2	0.1989	0.386345	6	43.8047	5701
Glyma.01G022800	N	WGD	0.088	0.2534	0.3474	0.898517	3	23.9031	7066
Glyma.01G022900	N	WGD	0.0875	0.1682	0.5199	0.363902	5	18.3751	4382
Glyma.01G023000	N	WGD	0.0564	0.2464	0.2289	0.893404	12	401.652	3160
Glyma.01G023100	S	syn.singleton	0.1441	0.2403	0.5997	1	1	1.56363	3159
Glyma.01G023200	B	WGD	0.0605	0.1943	0.3112	0.946803	3	62.0528	7498
Glyma.01G023300	B	WGD	0.0469	0.2608	0.1798	0.487486	18	88.2609	4866
Glyma.01G023500	N	WGD	0.0435	0.2173	0.2003	0.264596	7	30.7695	6129
Glyma.01G023600	B	WGD	0.0421	0.1722	0.2443	0.962559	4	107.027	21593
Glyma.01G023700	N	WGD	NA	NA	NA	0.659338	3	19.7979	9235
Glyma.01G023900	B	WGD	0.0572	0.2412	0.2372	0.319702	5	55.1261	8961
Glyma.01G024000	N	WGD	0.0462	0.4504	0.1027	0.850992	2	12.4833	1432
Glyma.01G024300	B	syn.singleton	0.315	0.7118	0.4426	0.454651	5	63.5654	2014
Glyma.01G024500	B	nonsyn.singleton	NA	NA	NA	0.850478	2	19.9907	1744
Glyma.01G024600	N	WGD	0.1422	0.3211	0.4428	0.935788	2	77.5351	2449
Glyma.01G024700	N	WGD	0.109	0.176	0.619	0.603609	9	93.4586	2676
Glyma.01G025000	N	WGD	0.0982	0.5883	0.1669	0.591276	6	84.9803	2242
Glyma.01G025100	N	syn.singleton	0.2343	0.5241	0.447	0.951115	9	520.825	1257
Glyma.01G025200	N	WGD	0.0469	0.302	0.1552	0.631091	6	32.2531	4906
Glyma.01G025300	S	WGD	0.0231	0.2404	0.0962	0.512336	2	3.42134	2783
Glyma.01G025500	N	WGD	0.0803	0.2984	0.269	0.95718	5	229.52	2466
Glyma.01G025600	N	other	NA	NA	NA	0.524075	6	15.3566	3194
Glyma.01G025800	N	WGD	0.1034	0.4978	0.2077	0.882483	3	26.6111	1493
Glyma.01G026000	N	WGD	0.0479	0.1919	0.2497	0.503138	4	24.1739	8294
Glyma.01G026100	N	WGD	NA	NA	NA	1	1	102.89	3087
Glyma.01G026200	B	WGD	0.1066	0.4117	0.2589	0.834473	6	62.1404	7965
Glyma.01G026400	S	WGD	0.0542	0.2956	0.1833	1	1	1.33618	2333
Glyma.01G026500	N	WGD	0.057	0.2538	0.2248	0.735458	4	32.7316	2892
Glyma.01G026600	B	WGD	0.0752	0.0717	1.0497	1	1	12.9601	1110
Glyma.01G026700	B	WGD	0.0256	0.202	0.1265	0.704644	11	139.503	7499
Glyma.01G026800	S	WGD	NA	NA	NA	1	1	1.64987	4210
Glyma.01G026900	S	other	NA	NA	NA	0.609912	2	4.00505	3393
Glyma.01G027000	S	WGD	0.2766	0.7455	0.371	1	1	1.56363	2228
Glyma.01G027100	S	syn.singleton	0.0858	0.248	0.3459	1	1	2.39225	4438
Glyma.01G027200	S	nonsyn.singleton	NA	NA	NA	0.52373	3	13.8515	1744
Glyma.01G027300	B	WGD	0.0104	0.2094	0.0496	0.641778	3	208.505	4793
Glyma.01G027500	N	WGD	0.0332	0.2235	0.1487	0.852613	6	1758.61	2805
Glyma.01G027600	S	nonsyn.singleton	NA	NA	NA	0.827099	2	16.7282	3466
Glyma.01G027700	B	nonsyn.singleton	NA	NA	NA	0.956416	5	212.4	3087
Glyma.01G027800	S	WGD	0.0225	0.2265	0.0994	0.305333	6	13.94	4888
Glyma.01G028000	S	WGD	0.215	0.4491	0.4788	1	1	1.03988	3565
Glyma.01G028100	N	WGD	0.0516	0.2061	0.2505	0.601701	4	12.8104	5421
Glyma.01G028200	N	WGD	0.0544	0.2221	0.245	0.870886	3	43.4213	3519
Glyma.01G028300	B	WGD	0.0325	0.4242	0.0766	0.753634	3	10.6098	8771
Glyma.01G028500	B	other	NA	NA	NA	0.825203	4	45.7587	1529
Glyma.01G028600	N	WGD	0.0571	0.2458	0.2324	0.831712	7	99.0393	4830
Glyma.01G028700	B	WGD	0.0172	0.2271	0.0756	0.435595	20	401.846	6303
Glyma.01G028800	S	WGD	0.1126	0.4993	0.2254	0.403753	4	16.3833	1315
Glyma.01G028900	N	WGD	0.0214	0.1607	0.1332	0.90075	22	919.474	4222
Glyma.01G029000	B	WGD	0.0413	0.1803	0.2292	0.962263	7	470.688	2752
Glyma.01G029100	N	WGD	0.0742	0.2352	0.3153	0.596447	6	52.6433	5849
Glyma.01G029200	N	WGD	NA	NA	NA	0.987177	7	9010.36	1469
Glyma.01G029400	N	WGD	NA	NA	NA	1	1	64.2824	1323
Glyma.01G029500	S	WGD	0.0464	0.214	0.217	0.473636	4	27.9186	4722
Glyma.01G029600	N	syn.singleton	0.0067	0.3924	0.017	0.808344	5	46.7378	3435
Glyma.01G029800	N	WGD	0.0047	0.1608	0.0294	0.941093	6	1044.67	3061
Glyma.01G030000	N	WGD	0.0272	0.1862	0.1461	0.744884	3	14.7234	1061
Glyma.01G030300	B	WGD	0.1627	0.3956	0.4113	0.902911	7	584.738	1469
Glyma.01G030400	N	WGD	NA	NA	NA	0.536919	3	29.7151	4752
Glyma.01G030500	N	WGD	0.0282	0.2539	0.1112	0.551271	9	72.7058	11066
Glyma.01G030600	N	WGD	0.0436	0.3056	0.1426	0.982121	4	379.023	3483
Glyma.01G030800	N	WGD	NA	NA	NA	0.980433	5	470.274	7475
Glyma.01G030900	B	WGD	NA	NA	NA	0.551802	8	51.8877	3180
Glyma.01G031200	S	WGD	0.1172	0.223	0.5253	1	1	1.68343	2976
Glyma.01G031300	S	WGD	0.0666	0.3433	0.194	0.799446	2	8.14299	2722
Glyma.01G031400	N	WGD	0.0487	0.246	0.1978	0.742917	5	28.4734	6468
Glyma.01G031500	N	WGD	0.035	0.1758	0.1989	0.795255	4	50.4338	4345
Glyma.01G031700	N	WGD	0.0608	0.3151	0.1928	0.976032	4	359.065	3273
Glyma.01G031800	B	WGD	0.0468	0.2127	0.2199	0.731754	15	184.596	6028
Glyma.01G031900	N	WGD	0.0332	0.2406	0.1382	0.771921	11	135.925	5376
Glyma.01G032000	S	WGD	0.0444	0.3211	0.1383	0.370151	4	14.7227	3358
Glyma.01G032100	N	WGD	0.0308	0.2046	0.1508	0.786539	4	134.664	13047
Glyma.01G032200	S	WGD	0.0615	0.2215	0.2778	1	1	1.56304	1850
Glyma.01G032300	S	WGD	NA	NA	NA	0.447089	3	6.45659	2347
Glyma.01G032400	S	WGD	NA	NA	NA	1	1	1.2157	6623
Glyma.01G032500	B	WGD	0.0395	0.2222	0.1777	0.853241	10	183.971	10518
Glyma.01G032600	N	WGD	0.0491	0.2145	0.229	0.882932	8	331.741	2480
Glyma.01G032800	S	nonsyn.singleton	NA	NA	NA	0.407898	3	5.7149	1410
Glyma.01G032900	N	nonsyn.singleton	NA	NA	NA	0.300385	8	46.3651	4238
Glyma.01G033200	B	other	NA	NA	NA	0.983569	2	66.2714	6483
Glyma.01G033300	B	other	NA	NA	NA	0.85077	6	281.972	4665
Glyma.01G033500	S	WGD	0.1771	0.4552	0.389	1	1	2.51855	5533
Glyma.01G033700	N	nonsyn.singleton	NA	NA	NA	0.409835	4	42.2808	6639
Glyma.01G033800	B	WGD	0.1113	0.3355	0.3319	0.843732	8	158.416	3685
Glyma.01G033900	B	syn.singleton	0.1188	0.3171	0.3745	0.550296	4	12.7314	4305
Glyma.01G034000	N	WGD	NA	NA	NA	0.979778	5	463.323	2017
Glyma.01G034100	N	WGD	0.0325	0.2471	0.1314	0.322597	4	17.1977	5535
Glyma.01G034300	B	other	NA	NA	NA	0.517705	4	35.7543	6313
Glyma.01G034400	S	WGD	0.1114	0.2788	0.3995	0.253783	5	8.19007	1752
Glyma.01G034700	S	WGD	NA	NA	NA	0.558824	3	6.18004	2656
Glyma.01G034900	S	WGD	0.0816	0.2777	0.2939	0.431727	3	5.83292	2357
Glyma.01G035100	N	WGD	0.0438	0.2141	0.2045	0.425785	4	41.2689	5642
Glyma.01G035300	B	WGD	0.0497	0.3137	0.1583	0.764144	2	55.0927	1831
Glyma.01G035600	N	WGD	0.0631	0.2232	0.2827	0.860816	3	37.4108	3034
Glyma.01G035700	N	WGD	0.1236	0.2904	0.4258	0.935713	6	154.206	3733
Glyma.01G035800	B	syn.singleton	0.1232	0.3992	0.3086	1	1	10.2403	1374
Glyma.01G036000	S	WGD	0.0723	0.3609	0.2004	0.762527	5	40.04	2253
Glyma.01G036100	S	nonsyn.singleton	NA	NA	NA	0.427743	3	5.19723	875
Glyma.01G036200	N	WGD	0.0255	0.2035	0.1255	0.855153	2	8.25784	20412
Glyma.01G036300	N	syn.singleton	0.0748	0.1888	0.3961	0.988906	3	465.401	677
Glyma.01G036500	S	WGD	0.0437	0.2029	0.2153	0.406608	6	44.2186	4478
Glyma.01G036600	N	WGD	0.0431	0.4476	0.0962	0.935513	3	163.58	1200
Glyma.01G036700	B	WGD	0.0718	0.245	0.2932	0.821791	4	164.631	7311
Glyma.01G036800	N	WGD	0.104	0.4218	0.2466	0.643624	2	21.2386	1867
Glyma.01G036900	N	syn.singleton	0.3397	0.8241	0.4122	1	1	21.8778	1812
Glyma.01G037200	B	WGD	NA	NA	NA	0.605913	4	10.3631	1786
Glyma.01G037400	B	WGD	0.0731	0.2523	0.2896	0.925393	2	17.1939	4367
Glyma.01G037500	S	WGD	0.053	0.3006	0.1763	0.835767	3	14.8102	1547
Glyma.01G037600	S	WGD	0.0831	0.2173	0.3827	0.587145	3	8.20196	3153
Glyma.01G037700	B	WGD	0.0822	0.175	0.4699	0.423053	5	29.2658	5367
Glyma.01G037800	S	WGD	0.0689	0.3598	0.1915	1	1	2.59636	1509
Glyma.01G037900	B	WGD	0.0478	0.6669	0.0717	0.484229	7	31.5937	2201
Glyma.01G038000	B	WGD	0.0687	0.3477	0.1975	0.737064	2	3.95488	5419
Glyma.01G038100	B	nonsyn.singleton	NA	NA	NA	0.696062	4	38.5554	7565
Glyma.01G038200	S	nonsyn.singleton	NA	NA	NA	1	1	2.04612	662
Glyma.01G038300	N	WGD	0.0366	0.1807	0.2027	0.813936	17	572.459	12624
Glyma.01G038400	N	WGD	0.113	0.3393	0.333	0.355909	4	7.79135	4533
Glyma.01G038500	N	WGD	0.0535	0.2925	0.1828	0.3788	11	66.9302	2452
Glyma.01G038600	B	WGD	0.0423	0.3119	0.1357	0.692159	14	376.333	2708
Glyma.01G038700	B	WGD	0.0771	0.319	0.2415	0.970526	2	45.3348	3975
Glyma.01G038800	B	WGD	0.0056	0.3104	0.0179	0.643004	8	40.8563	4319
Glyma.01G038900	N	WGD	0.0997	0.1986	0.502	0.930857	4	74.6969	2606
Glyma.01G039000	S	syn.singleton	0.1005	0.2821	0.3564	0.412702	3	3.96385	8916
Glyma.01G039100	B	WGD	NA	NA	NA	0.775658	2	10.6634	2117
Glyma.01G039200	N	WGD	0.0795	0.2249	0.3534	0.576693	5	97.1866	3861
Glyma.01G039400	S	WGD	0.0723	0.1757	0.4112	1	1	3.17248	4463
Glyma.01G039500	N	WGD	0.0331	0.2069	0.1598	0.907801	5	74.2906	6244
Glyma.01G039600	S	syn.singleton	0.0576	0.2165	0.2662	1	1	7.83758	2513
Glyma.01G039800	S	WGD	0.0337	0.236	0.1429	0.378948	5	11.0051	4906
Glyma.01G039900	S	WGD	0.0451	0.3433	0.1315	0.496783	3	5.48829	1798
Glyma.01G040000	B	WGD	NA	NA	NA	0.900047	7	987.438	1823
Glyma.01G040100	N	other	NA	NA	NA	0.698113	2	7.86862	1361
Glyma.01G040200	N	WGD	0.0978	0.349	0.2803	0.956454	7	476.786	1610
Glyma.01G040300	B	WGD	0.0633	0.2091	0.3027	0.768996	5	51.9703	5917
Glyma.01G040400	N	WGD	0.0725	0.4939	0.1468	0.407764	12	307.637	9012
Glyma.01G040500	S	syn.singleton	0.0537	0.1918	0.2798	1	1	6.9071	2204
Glyma.01G040600	B	WGD	0.085	0.2338	0.3635	0.615491	7	99.2574	2614
Glyma.01G040700	N	WGD	NA	NA	NA	1	1	60.0641	1300
Glyma.01G041100	N	WGD	0.0754	0.197	0.3826	1	1	14.42	1031
Glyma.01G041200	N	WGD	NA	NA	NA	1	1	28.2919	1450
Glyma.01G041300	N	WGD	0.0732	0.4657	0.1572	0.723812	6	36.0485	6084
Glyma.01G041400	N	WGD	0.063	0.3629	0.1736	0.904743	5	199.15	4594
Glyma.01G041500	S	WGD	0.1181	0.232	0.5088	0.433938	4	12.05	5712
Glyma.01G041600	S	other	NA	NA	NA	0.310309	5	15.2297	5850
Glyma.01G041700	N	WGD	NA	NA	NA	0.823857	3	60.7987	2626
Glyma.01G042300	N	WGD	0.073	0.3499	0.2088	0.385734	7	27.6795	4891
Glyma.01G042400	B	WGD	0.0226	0.2488	0.0908	0.965716	9	666.139	4262
Glyma.01G042600	S	WGD	0.062	0.3531	0.1754	1	1	1.09059	2698
Glyma.01G042700	N	WGD	0.1418	0.2463	0.5756	0.970109	4	255.741	3104
Glyma.01G042800	N	WGD	0.0838	0.3205	0.2614	0.931612	8	455.589	6306
Glyma.01G042900	S	syn.singleton	0.0975	0.5203	0.1874	0.508064	4	15.6097	1611
Glyma.01G043000	B	WGD	0.1703	0.2364	0.7203	1	1	7.65226	4595
Glyma.01G043300	S	WGD	NA	NA	NA	1	1	8.69321	6262
Glyma.01G043400	B	WGD	0.0684	0.2433	0.2812	0.751471	5	77.1616	3966
Glyma.01G043600	S	WGD	NA	NA	NA	1	1	6.61217	3676
Glyma.01G043800	N	WGD	0.097	0.2614	0.3709	0.541748	8	29.0894	5483
Glyma.01G044000	N	WGD	NA	NA	NA	0.574253	5	129.943	1605
Glyma.01G044100	B	WGD	0.0223	0.2723	0.0818	0.374258	8	37.0852	4361
Glyma.01G044200	S	WGD	0.0203	0.2166	0.0935	0.872765	2	10.2372	3868
Glyma.01G044300	B	WGD	0.0442	0.1688	0.2621	0.623738	5	50.4921	7917
Glyma.01G044400	S	nonsyn.singleton	NA	NA	NA	1	1	2.77873	312
Glyma.01G044500	S	WGD	NA	NA	NA	0.643703	2	16.3275	1147
Glyma.01G044600	N	WGD	0.0123	0.188	0.0653	0.751119	8	193.81	2867
Glyma.01G044800	S	WGD	0.0101	0.2087	0.0484	1	1	1.30293	1669
Glyma.01G044900	N	WGD	0.0784	0.2622	0.2989	0.659262	4	103.29	8900
Glyma.01G045000	B	nonsyn.singleton	NA	NA	NA	0.7	2	5.58034	601
Glyma.01G045100	B	WGD	0.0402	0.2208	0.1819	0.857682	19	431.19	3881
Glyma.01G045200	N	syn.singleton	0.1159	0.2951	0.3926	0.958918	2	38.0611	1083
Glyma.01G045300	B	WGD	NA	NA	NA	0.651243	5	113.556	3142
Glyma.01G045400	B	WGD	0.0362	0.1868	0.1938	0.792742	4	230.664	3364
Glyma.01G045500	B	WGD	0.0666	0.3012	0.221	0.427296	11	57.0718	2397
Glyma.01G045700	N	WGD	0.0613	0.2405	0.2548	0.818978	10	337.933	5424
Glyma.01G045800	N	WGD	0.035	0.1843	0.1898	0.737164	7	49.3385	4313
Glyma.01G045900	S	WGD	NA	NA	NA	1	1	4.17413	1226
Glyma.01G046000	N	WGD	0.0338	0.3591	0.0942	0.853199	6	244.464	3965
Glyma.01G046200	B	syn.singleton	0.0473	0.2277	0.2077	0.994456	5	1734.61	3641
Glyma.01G046300	S	nonsyn.singleton	NA	NA	NA	0.888385	3	29.5749	1482
Glyma.01G046400	N	WGD	NA	NA	NA	0.949964	2	41.5399	3037
Glyma.01G046500	B	WGD	0.0226	0.1739	0.13	0.825946	4	99.2282	3568
Glyma.01G046600	N	WGD	0.0747	0.1949	0.3834	1	1	7.69763	2712
Glyma.01G046700	B	WGD	0.0405	0.3204	0.1263	0.475829	9	126.522	5197
Glyma.01G046800	S	WGD	0.0868	0.2081	0.4171	1	1	1.0889	2385
Glyma.01G047000	N	WGD	0.0113	0.3485	0.0325	0.995032	3	892.811	2017
Glyma.01G047100	B	WGD	0.0795	0.2691	0.2952	0.476262	5	17.1328	8281
Glyma.01G047300	B	nonsyn.singleton	NA	NA	NA	0.938534	3	81.6343	3213
Glyma.01G047700	B	WGD	0.0336	0.2112	0.1592	0.529122	9	150.433	4560
Glyma.01G048000	N	WGD	0.1286	0.1909	0.6738	0.506218	15	219.622	12418
Glyma.01G048100	S	syn.singleton	0.049	0.2832	0.173	1	1	1.93004	2148
Glyma.01G048400	N	WGD	0.0647	0.2189	0.2957	0.800232	3	106.99	3586
Glyma.01G048500	N	WGD	0.0492	0.2325	0.2117	0.724825	8	55.7107	6086
Glyma.01G048600	S	WGD	NA	NA	NA	1	1	2.92726	1707
Glyma.01G048700	N	WGD	0.1849	0.5322	0.3474	0.616438	12	202.053	690
Glyma.01G048800	N	WGD	NA	NA	NA	0.84136	3	19.1563	2557
Glyma.01G049100	N	WGD	0.0467	0.1735	0.2691	0.511464	7	129.898	2425
Glyma.01G049600	S	WGD	0.0826	0.2303	0.3587	0.517598	2	2.46209	2465
Glyma.01G049900	S	WGD	0.1172	0.4558	0.2572	0.680458	2	3.40769	798
Glyma.01G050100	S	WGD	0.0229	0.3254	0.0704	0.716393	3	43.8641	2391
Glyma.01G050400	N	WGD	0.0684	0.4101	0.1667	0.815509	4	21.1504	6799
Glyma.01G050500	N	WGD	NA	NA	NA	0.981323	2	117.601	2881
Glyma.01G050900	N	syn.singleton	0.1851	0.5921	0.3126	0.471545	4	15.9002	2006
Glyma.01G051300	B	WGD	0.0438	0.1722	0.2545	0.918306	3	29.7735	1780
Glyma.01G051400	B	WGD	0.0625	0.2686	0.2326	0.468978	11	60.6582	10333
Glyma.01G051700	N	WGD	NA	NA	NA	1	1	55.4404	1516
Glyma.01G052200	B	WGD	NA	NA	NA	0.990493	2	179.504	7540
Glyma.01G052300	B	WGD	0.0666	0.2545	0.2617	1	1	4.98341	6762
Glyma.01G052400	B	WGD	0.0444	0.2118	0.2096	0.956739	11	654.306	3672
Glyma.01G052500	N	WGD	0.0288	0.1458	0.1976	0.48297	4	15.8078	6662
Glyma.01G052600	N	syn.singleton	0.0485	0.3084	0.1571	0.323325	7	54.8246	10421
Glyma.01G052800	N	WGD	NA	NA	NA	0.548333	5	75.9453	4710
Glyma.01G053100	S	WGD	0.0339	0.2504	0.1354	0.393579	5	15.1955	5417
Glyma.01G053200	B	WGD	NA	NA	NA	0.998363	2	742.969	5564
Glyma.01G053300	N	WGD	0.0369	0.2649	0.1395	0.536255	5	29.7067	7131
Glyma.01G053400	S	nonsyn.singleton	NA	NA	NA	1	1	1.30208	8011
Glyma.01G053700	S	WGD	0.0563	0.2988	0.1885	0.539124	2	2.89922	5795
Glyma.01G053800	S	WGD	0.0771	0.2638	0.2921	0.78949	2	5.17269	5231
Glyma.01G054000	N	WGD	0.0137	0.2281	0.0602	0.987643	2	120.429	1872
Glyma.01G054100	N	WGD	NA	NA	NA	0.835318	2	8.4399	7278
Glyma.01G054200	N	WGD	0.0326	0.2699	0.1209	0.515974	4	19.2418	3581
Glyma.01G054300	N	WGD	0.0358	0.2335	0.1534	0.553357	3	9.34017	3351
Glyma.01G054400	N	WGD	0.0523	0.2402	0.2178	0.526036	4	70.6549	2880
Glyma.01G054500	N	WGD	0.1754	0.3516	0.4989	1	1	9.49122	5599
Glyma.01G054800	S	WGD	NA	NA	NA	0.391534	5	7.76239	3671
Glyma.01G054900	N	WGD	0.076	0.2746	0.2769	1	1	12.9723	2487
Glyma.01G055000	N	WGD	0.0394	0.1821	0.2165	1	1	22.7824	2654
Glyma.01G055300	B	WGD	0.0396	0.2076	0.1908	0.857329	4	99.8082	9310
Glyma.01G055400	N	WGD	0.0865	0.2196	0.3937	0.819247	4	74.2146	1497
Glyma.01G055500	B	WGD	NA	NA	NA	0.833465	5	114.894	3317
Glyma.01G055700	S	nonsyn.singleton	NA	NA	NA	1	1	1.45187	2204
Glyma.01G055900	N	WGD	0.0736	0.2613	0.2818	0.940562	3	41.6753	2659
Glyma.01G056000	N	WGD	0.1112	0.2167	0.513	1	1	18.7689	3246
Glyma.01G056100	N	nonsyn.singleton	NA	NA	NA	0.952919	3	68.1009	2567
Glyma.01G056200	S	WGD	0.0881	0.2385	0.3695	1	1	1.04242	1566
Glyma.01G056300	N	WGD	0.0395	0.245	0.1614	0.47068	11	59.865	4637
Glyma.01G056500	B	WGD	0.0628	0.1436	0.4374	0.778523	2	25.8868	3641
Glyma.01G056800	B	WGD	NA	NA	NA	0.553976	4	74.429	7991
Glyma.01G056900	N	WGD	0.0647	0.3327	0.1943	0.436925	10	38.3219	2576
Glyma.01G057100	N	WGD	0.0137	0.3498	0.0393	0.795646	10	288.501	2775
Glyma.01G057400	B	WGD	0.033	0.1655	0.1996	0.904534	16	538.981	4215
Glyma.01G057500	N	WGD	0.0552	0.2159	0.2557	0.529131	6	34.9179	7526
Glyma.01G057600	S	WGD	0.0795	0.364	0.2183	1	1	2.41815	1962
Glyma.01G057700	B	nonsyn.singleton	NA	NA	NA	1	1	4.66113	5082
Glyma.01G058000	N	WGD	NA	NA	NA	0.990681	8	2819.64	3793
Glyma.01G058200	S	WGD	NA	NA	NA	0.400194	4	10.6905	4548
Glyma.01G058300	S	WGD	0.0566	0.2017	0.2805	1	1	5.60511	2444
Glyma.01G058400	N	WGD	NA	NA	NA	0.678192	2	4.85891	6786
Glyma.01G058500	N	WGD	0.1297	0.6027	0.2152	0.904728	19	1768.71	6247
Glyma.01G058700	S	nonsyn.singleton	NA	NA	NA	1	1	2.17108	2848
Glyma.01G058800	S	nonsyn.singleton	NA	NA	NA	1	1	1.18772	451
Glyma.01G059000	S	nonsyn.singleton	NA	NA	NA	0.434625	4	9.18701	1991
Glyma.01G059100	B	WGD	0.1075	0.2179	0.4933	0.718594	2	25.0544	3740
Glyma.01G059200	N	WGD	0.0351	0.1823	0.1927	0.8583	2	10.5017	5404
Glyma.01G059900	S	nonsyn.singleton	NA	NA	NA	0.485897	3	6.35941	4942
Glyma.01G060300	S	WGD	0.1273	0.4856	0.2622	0.463102	3	17.5962	5059
Glyma.01G060700	B	WGD	0.037	0.2477	0.1495	0.821068	5	174.223	19659
Glyma.01G060900	N	other	NA	NA	NA	1	1	140.476	2656
Glyma.01G061000	B	WGD	0.0759	0.4063	0.1867	0.879894	2	9.88889	1443
Glyma.01G061100	N	WGD	NA	NA	NA	0.91582	3	34.45	2341
Glyma.01G061200	B	nonsyn.singleton	NA	NA	NA	1	1	6.21348	322
Glyma.01G061500	B	WGD	0.0573	0.2913	0.1968	0.810771	11	1426.57	29042
Glyma.01G061700	B	WGD	NA	NA	NA	0.90213	7	110.309	8397
Glyma.01G061800	N	nonsyn.singleton	NA	NA	NA	0.545097	8	51.5497	2705
Glyma.01G061900	S	WGD	0.0781	0.2448	0.319	1	1	1.21319	1302
Glyma.01G062000	N	WGD	0.0237	0.2011	0.1176	1	1	19.6492	5489
Glyma.01G062100	N	WGD	0.0689	0.2603	0.2648	0.949718	5	288.735	4089
Glyma.01G062200	S	WGD	NA	NA	NA	1	1	1.6741	3580
Glyma.01G062300	B	WGD	0.0334	0.5885	0.0567	0.831064	8	923.545	4962
Glyma.01G062400	N	WGD	NA	NA	NA	0.95781	4	86.4784	5623
Glyma.01G062600	B	nonsyn.singleton	NA	NA	NA	0.57016	5	29.8947	1280
Glyma.01G063000	N	WGD	0.028	0.465	0.0602	0.81716	5	67.9219	3412
Glyma.01G063100	S	WGD	0.0355	0.1471	0.2416	0.414565	9	30.8456	3195
Glyma.01G063600	B	WGD	NA	NA	NA	0.952241	5	133.011	20357
Glyma.01G063700	B	WGD	0.0631	0.2552	0.2471	0.512234	8	39.3551	5917
Glyma.01G064000	S	nonsyn.singleton	NA	NA	NA	1	1	1.29985	1804
Glyma.01G064100	B	WGD	0.0406	0.1414	0.2875	0.749281	7	120.815	13327
Glyma.01G064200	B	WGD	0.0594	0.1539	0.3859	0.813624	5	264.741	4551
Glyma.01G064400	B	WGD	0.119	0.2471	0.4816	0.83943	5	135.671	6610
Glyma.01G064600	N	WGD	0.0283	0.2592	0.1091	0.82367	10	377.941	4145
Glyma.01G064900	B	WGD	0.1297	0.2188	0.5931	0.612797	7	147.15	5426
Glyma.01G065100	N	WGD	0.0528	0.307	0.172	0.229864	6	22.9317	5760
Glyma.01G065500	S	WGD	NA	NA	NA	0.56604	2	2.7563	5129
Glyma.01G065800	N	nonsyn.singleton	NA	NA	NA	0.581541	3	19.4633	5219
Glyma.01G066600	B	WGD	0.042	0.2309	0.182	1	1	209.872	5605
Glyma.01G067000	N	WGD	0.0377	0.3766	0.1	0.506481	19	331.324	2997
Glyma.01G067100	B	syn.singleton	0.1648	0.5899	0.2794	0.828928	14	338.116	2920
Glyma.01G067200	N	WGD	0.1376	0.3667	0.3753	0.986271	2	75.7425	3527
Glyma.01G067600	N	WGD	0.038	0.2484	0.1529	0.665241	2	18.0617	3202
Glyma.01G067900	B	WGD	NA	NA	NA	0.484249	5	56.1626	7411
Glyma.01G068000	B	WGD	NA	NA	NA	0.722713	38	611.455	9132
Glyma.01G068100	S	WGD	NA	NA	NA	1	1	3.64848	1946
Glyma.01G068600	S	WGD	NA	NA	NA	0.328517	7	14.1554	3682
Glyma.01G068700	B	nonsyn.singleton	NA	NA	NA	0.349316	7	60.5638	648
Glyma.01G068800	N	WGD	NA	NA	NA	0.371095	10	110.444	6352
Glyma.01G068900	N	nonsyn.singleton	NA	NA	NA	1	1	14.6594	2430
Glyma.01G069000	N	WGD	NA	NA	NA	0.903769	2	13.5308	679
Glyma.01G069400	S	WGD	NA	NA	NA	1	1	1.30208	1112
Glyma.01G069500	B	WGD	NA	NA	NA	1	1	4.36238	6005
Glyma.01G069600	B	nonsyn.singleton	NA	NA	NA	1	1	17.5043	1634
Glyma.01G070200	N	other	NA	NA	NA	0.696935	4	19.2698	6482
Glyma.01G070300	B	WGD	0.0466	0.26	0.1791	0.793837	4	29.8272	11659
Glyma.01G070400	N	WGD	0.0709	0.7633	0.0929	0.910724	2	31.101	9191
Glyma.01G070700	S	nonsyn.singleton	NA	NA	NA	1	1	1.03988	3580
Glyma.01G071000	S	WGD	0.0561	0.2017	0.2779	0.538462	2	2.35929	1378
Glyma.01G071300	N	WGD	0.0898	0.5342	0.1681	0.890281	10	198.084	2877
Glyma.01G071500	S	nonsyn.singleton	NA	NA	NA	1	1	1.64987	3808
Glyma.01G071700	B	WGD	0.0284	0.1856	0.1527	0.308025	8	31.4307	5216
Glyma.01G072000	N	WGD	0.0482	0.161	0.2993	0.776085	2	11.2745	2284
Glyma.01G072400	S	other	NA	NA	NA	1	1	1.99942	12887
Glyma.01G072900	B	nonsyn.singleton	NA	NA	NA	0.958798	2	61.5116	1202
Glyma.01G073000	B	nonsyn.singleton	NA	NA	NA	0.581759	2	10.8653	5854
Glyma.01G073400	S	nonsyn.singleton	NA	NA	NA	0.688703	3	9.31383	51293
Glyma.01G073500	B	nonsyn.singleton	NA	NA	NA	1	1	23.0724	13292
Glyma.01G074000	N	nonsyn.singleton	NA	NA	NA	0.979568	9	1880.58	41284
Glyma.01G074200	S	nonsyn.singleton	NA	NA	NA	1	1	1.78182	1095
Glyma.01G074400	B	nonsyn.singleton	NA	NA	NA	0.61862	3	40.9256	15239
Glyma.01G074500	S	nonsyn.singleton	NA	NA	NA	0.611294	3	9.12872	8340
Glyma.01G074600	S	nonsyn.singleton	NA	NA	NA	0.792929	2	7.18639	2498
Glyma.01G074700	S	other	NA	NA	NA	0.368421	3	3.44819	27591
Glyma.01G074800	N	nonsyn.singleton	NA	NA	NA	0.934784	2	16.7227	3884
Glyma.01G075100	B	other	NA	NA	NA	0.683419	6	80.5832	542
Glyma.01G075300	S	nonsyn.singleton	NA	NA	NA	0.842641	2	9.93365	2083
Glyma.01G075400	B	nonsyn.singleton	NA	NA	NA	1	1	3.27074	17741
Glyma.01G075800	B	other	NA	NA	NA	0.648338	3	8.86578	6992
Glyma.01G075900	S	nonsyn.singleton	NA	NA	NA	1	1	1.48464	2967
Glyma.01G076100	S	other	NA	NA	NA	1	1	1.03925	10101
Glyma.01G076200	B	other	NA	NA	NA	0.553642	4	21.8479	1300
Glyma.01G076700	S	nonsyn.singleton	NA	NA	NA	1	1	1.45413	994
Glyma.01G076900	B	other	NA	NA	NA	0.51003	4	9.97872	6017
Glyma.01G077000	N	other	NA	NA	NA	0.962511	2	44.6563	2246
Glyma.01G077100	N	nonsyn.singleton	NA	NA	NA	0.784149	2	5.63427	2027
Glyma.01G077200	N	nonsyn.singleton	NA	NA	NA	0.245659	9	29.0374	11671
Glyma.01G077300	B	nonsyn.singleton	NA	NA	NA	0.889463	8	184.077	18333
Glyma.01G077400	B	nonsyn.singleton	NA	NA	NA	0.919945	6	79.7581	33565
Glyma.01G077600	S	nonsyn.singleton	NA	NA	NA	0.514564	3	11.0423	7130
Glyma.01G077700	S	other	NA	NA	NA	0.680733	4	14.4823	2533
Glyma.01G077900	B	nonsyn.singleton	NA	NA	NA	0.888833	3	91.066	1265
Glyma.01G078000	N	other	NA	NA	NA	1	1	2.76995	2481
Glyma.01G078200	B	other	NA	NA	NA	0.412944	3	11.1647	1183
Glyma.01G078300	B	other	NA	NA	NA	0.957423	15	2099.06	2736
Glyma.01G078400	S	other	NA	NA	NA	1	1	1.81766	2440
Glyma.01G078600	S	other	NA	NA	NA	1	1	1.48464	2801
Glyma.01G078800	N	nonsyn.singleton	NA	NA	NA	0.901887	2	11.1158	906
Glyma.01G079100	B	other	NA	NA	NA	0.568779	9	41.4982	6951
Glyma.01G079200	S	nonsyn.singleton	NA	NA	NA	0.581476	2	3.83874	2729
Glyma.01G079300	N	nonsyn.singleton	NA	NA	NA	0.390336	6	74.0148	7820
Glyma.01G079500	B	other	NA	NA	NA	0.621492	13	196.383	3396
Glyma.01G079700	S	nonsyn.singleton	NA	NA	NA	0.627256	2	3.41889	243
Glyma.01G079800	N	nonsyn.singleton	NA	NA	NA	0.75	2	4.35561	2970
Glyma.01G079900	S	other	NA	NA	NA	1	1	1.48464	1438
Glyma.01G080200	B	nonsyn.singleton	NA	NA	NA	0.993192	4	545.197	3463
Glyma.01G080400	B	syn.singleton	0.0808	0.2093	0.386	0.846651	5	57.6165	3106
Glyma.01G080500	B	WGD	NA	NA	NA	0.775529	4	62.5429	1557
Glyma.01G080600	B	syn.singleton	0.0534	0.2091	0.2555	0.554817	5	102.122	6131
Glyma.01G080700	N	syn.singleton	0.0667	0.3519	0.1895	0.843192	6	482.61	15734
Glyma.01G080800	N	syn.singleton	0.1644	0.7878	0.2086	0.43617	3	16.3313	740
Glyma.01G080900	N	WGD	NA	NA	NA	0.636387	6	100.442	3873
Glyma.01G081100	N	WGD	NA	NA	NA	0.27984	14	130.407	2677
Glyma.01G081300	N	WGD	NA	NA	NA	0.915895	14	377.93	5213
Glyma.01G081500	B	WGD	NA	NA	NA	0.990849	4	772.665	9459
Glyma.01G081600	N	syn.singleton	0.0405	0.3606	0.1122	0.894208	4	38.3987	5554
Glyma.01G081700	S	other	NA	NA	NA	1	1	3.56315	3392
Glyma.01G081900	S	other	NA	NA	NA	1	1	1.19612	15172
Glyma.01G082000	S	syn.singleton	0.0491	0.3013	0.163	1	1	17.5223	3427
Glyma.01G082200	N	syn.singleton	0.0453	0.2414	0.1875	0.948209	9	318.907	8627
Glyma.01G082400	N	syn.singleton	0.0976	0.3052	0.3197	0.865472	10	357.299	3353
Glyma.01G082500	N	syn.singleton	0.0837	0.2195	0.3812	0.667276	3	127.416	2349
Glyma.01G082600	N	syn.singleton	0.0425	0.2332	0.1821	1	1	27.1809	1595
Glyma.01G082700	N	other	NA	NA	NA	0.504496	7	65.5061	7731
Glyma.01G083000	B	WGD	NA	NA	NA	0.520138	10	243.977	2478
Glyma.01G083100	N	WGD	NA	NA	NA	0.435968	4	79.8465	2059
Glyma.01G083300	B	syn.singleton	0.0855	0.3984	0.2145	0.970484	6	203.982	6005
Glyma.01G083400	B	nonsyn.singleton	NA	NA	NA	0.569132	3	19.2473	3433
Glyma.01G083700	S	WGD	NA	NA	NA	1	1	1.11607	5072
Glyma.01G084000	N	other	NA	NA	NA	1	1	11.6829	2295
Glyma.01G084200	B	WGD	0.0913	0.3061	0.2981	0.836861	2	25.0843	6893
Glyma.01G084400	S	nonsyn.singleton	NA	NA	NA	0.638519	3	8.15687	7378
Glyma.01G084500	N	other	NA	NA	NA	0.540134	5	21.5332	11576
Glyma.01G084600	N	WGD	0.0733	0.7105	0.1032	0.53909	10	58.7017	2330
Glyma.01G084700	B	WGD	0.0398	0.2474	0.1609	1	1	34.0407	3747
Glyma.01G084800	N	WGD	0.0493	0.229	0.2151	0.476236	9	64.4467	4308
Glyma.01G085700	S	other	NA	NA	NA	0.901501	2	11.055	2373
Glyma.01G085800	B	other	NA	NA	NA	0.833262	3	33.8109	2663
Glyma.01G086000	S	nonsyn.singleton	NA	NA	NA	0.393709	5	14.5259	8502
Glyma.01G086600	B	WGD	NA	NA	NA	0.361518	7	37.0388	34432
Glyma.01G086700	N	WGD	0.0533	0.2491	0.2141	0.912207	7	520.6	2617
Glyma.01G086900	B	WGD	NA	NA	NA	1	1	24.5182	1268
Glyma.01G087100	B	nonsyn.singleton	NA	NA	NA	0.419274	7	34.2573	2682
Glyma.01G087400	S	nonsyn.singleton	NA	NA	NA	1	1	1.58347	2547
Glyma.01G087500	N	WGD	NA	NA	NA	0.725644	12	121.556	1824
Glyma.01G087600	S	nonsyn.singleton	NA	NA	NA	0.620289	2	2.87217	3828
Glyma.01G087700	S	WGD	0.0599	0.3549	0.1689	0.561141	2	6.32641	12544
Glyma.01G087800	N	WGD	0.0533	0.7123	0.0748	0.670228	5	38.4967	2032
Glyma.01G087900	B	WGD	0.0366	0.2271	0.1613	0.454644	11	129.165	6270
Glyma.01G088000	N	other	NA	NA	NA	0.797901	3	16.9555	900
Glyma.01G088200	B	WGD	0.0879	0.2211	0.3974	0.728886	13	397.821	6229
Glyma.01G088300	S	WGD	0.0559	0.4967	0.1124	1	1	1.75744	4111
Glyma.01G089000	B	nonsyn.singleton	NA	NA	NA	0.822705	2	9.44246	13211
Glyma.01G089100	B	WGD	0.0456	0.3077	0.1481	0.495996	4	28.4251	4767
Glyma.01G089300	B	WGD	0.0386	0.2391	0.1614	0.375996	13	245.076	9468
Glyma.01G089500	S	WGD	0.0959	0.2461	0.3895	0.425396	3	5.58405	6109
Glyma.01G089600	N	nonsyn.singleton	NA	NA	NA	0.987912	2	92.3312	1349
Glyma.01G089800	B	WGD	0.0539	0.1942	0.2774	1	1	3.10651	4704
Glyma.01G089900	N	WGD	0.0792	0.2731	0.29	0.947576	5	334.051	6377
Glyma.01G090100	B	WGD	0.095	0.1865	0.5094	0.814016	2	7.98264	5728
Glyma.01G090200	S	WGD	0.0688	0.1612	0.4265	0.328768	4	6.77368	2831
Glyma.01G090400	S	WGD	0.1319	0.1492	0.8838	0.526054	2	4.62371	1233
Glyma.01G090700	N	WGD	0.0882	0.7471	0.1181	0.805068	2	6.52722	1325
Glyma.01G090900	N	WGD	0.0604	0.3223	0.1875	0.968883	2	42.9411	1596
Glyma.01G091000	S	syn.singleton	0.0534	0.2471	0.2159	0.283966	4	6.55049	14110
Glyma.01G091800	N	WGD	0.0311	0.2109	0.1475	0.35828	6	19.6977	6632
Glyma.01G092100	S	other	NA	NA	NA	0.37078	3	9.31429	4301
Glyma.01G092300	N	WGD	NA	NA	NA	1	1	42.3192	1374
Glyma.01G092400	S	WGD	0.1026	0.1785	0.5744	0.154431	13	44.0159	11247
Glyma.01G092900	B	WGD	0.0402	0.1851	0.2173	0.404715	5	34.8777	8967
Glyma.01G093000	B	syn.singleton	0.0723	0.2897	0.2494	0.924539	2	14.4525	4096
Glyma.01G093100	S	other	NA	NA	NA	0.516258	2	6.79977	5401
Glyma.01G093200	S	WGD	0.0625	0.2942	0.2126	0.292034	6	23.9508	17894
Glyma.01G093800	S	nonsyn.singleton	NA	NA	NA	1	1	2.96896	767
Glyma.01G093900	B	other	NA	NA	NA	0.7596	6	50.0491	24114
Glyma.01G094000	S	nonsyn.singleton	NA	NA	NA	1	1	1.3899	11001
Glyma.01G094200	B	nonsyn.singleton	NA	NA	NA	0.421047	25	260.966	10159
Glyma.01G094600	S	nonsyn.singleton	NA	NA	NA	1	1	1.18772	1888
Glyma.01G094700	S	nonsyn.singleton	NA	NA	NA	1	1	1.30208	1246
Glyma.01G094800	B	nonsyn.singleton	NA	NA	NA	0.37415	8	47.2766	17010
Glyma.01G094900	S	nonsyn.singleton	NA	NA	NA	1	1	3.72022	6635
Glyma.01G095000	N	nonsyn.singleton	NA	NA	NA	0.984448	8	918.689	1321
Glyma.01G095100	S	WGD	NA	NA	NA	0.576708	5	13.6228	3819
Glyma.01G095500	N	other	NA	NA	NA	0.362127	7	156.466	2396
Glyma.01G095800	S	nonsyn.singleton	NA	NA	NA	1	1	2.78111	1281
Glyma.01G096000	N	WGD	NA	NA	NA	0.60049	7	44.9156	2563
Glyma.01G096200	B	nonsyn.singleton	NA	NA	NA	1	1	6.54357	885
Glyma.01G096300	B	WGD	0.0334	0.201	0.1664	1	1	13.1868	6006
Glyma.01G096600	N	WGD	0.0736	0.5712	0.1289	0.550187	5	22.9008	2894
Glyma.01G096700	N	nonsyn.singleton	NA	NA	NA	1	1	6.44159	5235
Glyma.01G097000	B	WGD	NA	NA	NA	0.455265	5	30.1363	1310
Glyma.01G097100	B	WGD	0.0363	0.1941	0.1873	0.609843	6	151.297	3606
Glyma.01G097200	N	WGD	NA	NA	NA	0.55711	14	129.101	5742
Glyma.01G097500	N	WGD	0.0474	0.1893	0.2502	0.848391	4	38.8093	8630
Glyma.01G097700	S	WGD	0.0505	0.2358	0.2142	0.552457	3	22.9674	3613
Glyma.01G097900	S	WGD	0.1085	0.383	0.2834	0.41532	9	29.0035	2912
Glyma.01G098200	S	other	NA	NA	NA	1	1	5.08155	2179
Glyma.01G098300	N	other	NA	NA	NA	0.846191	2	18.8788	2170
Glyma.01G098400	B	other	NA	NA	NA	0.332646	7	23.0781	3913
Glyma.01G098700	N	other	NA	NA	NA	0.982564	2	69.7514	3418
Glyma.01G099000	N	nonsyn.singleton	NA	NA	NA	0.56035	3	8.29512	6087
Glyma.01G099600	N	WGD	0.0705	0.252	0.2798	0.351421	7	27.821	9884
Glyma.01G099700	B	WGD	0.0419	0.2637	0.1589	0.329323	9	104.985	8895
Glyma.01G099800	N	WGD	0.0469	0.246	0.1905	0.698033	17	189.559	13177
Glyma.01G100100	B	WGD	NA	NA	NA	1	1	27.94	2669
Glyma.01G100200	B	WGD	0.017	0.1956	0.0869	0.966993	2	57.8773	5624
Glyma.01G100600	B	nonsyn.singleton	NA	NA	NA	0.455503	5	25.6064	2882
Glyma.01G100900	N	WGD	0.0469	0.2502	0.1874	0.795246	9	414.59	9235
Glyma.01G101100	S	WGD	0.1068	0.4452	0.24	0.96293	3	96.8894	2067
Glyma.01G101800	S	WGD	0.0743	0.1537	0.4835	1	1	3.16219	1676
Glyma.01G102300	N	WGD	NA	NA	NA	0.96724	2	38.7786	1509
Glyma.01G102400	B	WGD	0.0563	0.2301	0.2444	0.61399	4	14.5932	3840
Glyma.01G102600	N	WGD	0.0408	0.3554	0.1147	0.95791	18	1745.53	3511
Glyma.01G102700	S	nonsyn.singleton	NA	NA	NA	1	1	1.70654	306
Glyma.01G102800	S	nonsyn.singleton	NA	NA	NA	0.496186	3	10.5232	4192
Glyma.01G102900	N	WGD	0.0581	0.2022	0.2875	0.88947	2	10.0974	5331
Glyma.01G103100	B	WGD	0.0202	0.1794	0.1128	0.528835	5	47.7451	5977
Glyma.01G103200	S	WGD	0.0598	0.2885	0.2073	0.46069	5	40.4221	3897
Glyma.01G103500	B	WGD	NA	NA	NA	0.39347	16	79.1044	4790
Glyma.01G104100	S	WGD	0.0447	0.2371	0.1886	1	1	1.48464	8536
Glyma.01G104200	S	WGD	0.0364	0.2361	0.1544	0.48333	4	12.1686	6813
Glyma.01G104600	N	WGD	0.1265	0.2104	0.6012	0.970564	2	58.878	4695
Glyma.01G104800	N	WGD	0.0632	0.9082	0.0695	0.809973	7	84.3356	2380
Glyma.01G105000	N	WGD	0.0643	0.2631	0.2443	0.948291	2	53.9595	6532
Glyma.01G105400	S	WGD	0.1117	0.403	0.2773	1	1	2.17987	795
Glyma.01G105500	B	WGD	NA	NA	NA	0.792904	7	184.675	8237
Glyma.01G105600	N	WGD	0.1989	0.6156	0.3232	0.527587	5	27.4561	2731
Glyma.01G105900	N	WGD	0.1013	0.2893	0.35	0.62326	3	10.6701	7519
Glyma.01G106000	B	WGD	0.0563	0.435	0.1294	0.852863	7	89.5936	2175
Glyma.01G106100	N	WGD	0.0808	0.3092	0.2613	0.849815	7	366.423	2030
Glyma.01G106200	B	WGD	0.0531	0.3219	0.1651	0.965331	2	499.679	1745
Glyma.01G106500	B	WGD	NA	NA	NA	0.801011	2	5.2258	2416
Glyma.01G106600	B	WGD	NA	NA	NA	0.359799	14	321.294	10365
Glyma.01G106700	B	other	NA	NA	NA	0.610019	3	21.9408	600
Glyma.01G106800	B	other	NA	NA	NA	0.821722	5	44.4228	2477
Glyma.01G106900	S	WGD	0.0529	0.381	0.1388	0.528575	2	5.96142	4619
Glyma.01G107000	N	WGD	0.1137	0.246	0.4623	0.728798	8	116.095	4996
Glyma.01G107100	B	WGD	NA	NA	NA	0.94653	3	92.0992	2132
Glyma.01G107500	N	WGD	NA	NA	NA	0.59416	3	35.0815	10973
Glyma.01G107700	S	WGD	0.0862	0.2544	0.3389	0.323004	4	6.14037	4260
Glyma.01G107900	B	WGD	0.0516	0.2808	0.1837	0.613039	9	58.4655	4899
Glyma.01G108000	B	WGD	0.0354	0.1703	0.2076	0.927554	6	109.066	4750
Glyma.01G108200	S	WGD	NA	NA	NA	1	1	1.76836	9093
Glyma.01G108700	N	WGD	0.0493	0.3825	0.1288	0.920738	6	125.944	2753
Glyma.01G109100	N	syn.singleton	0.1075	0.3501	0.3072	0.652887	7	81.2703	3996
Glyma.01G109200	B	WGD	0.0797	0.2356	0.3385	0.118887	13	60.5977	1785
Glyma.01G109300	N	WGD	0.0163	0.7124	0.0229	0.770564	22	1169.7	3012
Glyma.01G109500	B	WGD	0.0552	0.4126	0.1339	0.705455	9	542.577	1018
Glyma.01G109600	N	WGD	0.0859	0.276	0.3112	0.556386	3	103.872	2288
Glyma.01G109700	B	WGD	0.0884	0.4105	0.2154	0.638828	2	29.4673	4639
Glyma.01G109800	S	WGD	NA	NA	NA	0.592253	2	2.93349	5884
Glyma.01G110100	B	syn.singleton	0.0936	0.2416	0.3873	0.748134	3	29.6815	3965
Glyma.01G110200	S	WGD	0.0359	0.2506	0.1434	0.843253	2	6.9577	1902
Glyma.01G110400	N	WGD	0.0224	0.1467	0.1526	0.73066	2	10.8771	4567
Glyma.01G110500	S	WGD	0.0606	0.2932	0.2066	0.200073	8	19.8958	3192
Glyma.01G110600	B	WGD	NA	NA	NA	0.75729	3	21.9089	1720
Glyma.01G110800	S	nonsyn.singleton	NA	NA	NA	1	1	1.56363	1327
Glyma.01G110900	B	WGD	0.0421	0.309	0.1363	0.318556	8	39.491	5094
Glyma.01G111000	S	WGD	0.0623	0.1961	0.318	1	1	1.19612	7962
Glyma.01G111200	N	WGD	0.0196	0.3029	0.0648	0.507287	6	22.3182	19216
Glyma.01G111300	N	WGD	0.0358	0.2004	0.1786	0.260842	11	43.7814	13137
Glyma.01G111400	N	nonsyn.singleton	NA	NA	NA	0.971888	3	86.5211	2984
Glyma.01G111500	S	WGD	0.041	0.1736	0.2363	0.638456	2	4.35611	1565
Glyma.01G111900	N	other	NA	NA	NA	0.206177	9	40.5694	2307
Glyma.01G112200	B	syn.singleton	0.2051	0.4914	0.4174	0.944484	4	72.4079	9781
Glyma.01G112300	B	WGD	NA	NA	NA	0.73254	4	71.8629	7499
Glyma.01G112600	N	WGD	0.0358	0.1882	0.19	1	1	14.1624	4570
Glyma.01G112700	N	WGD	NA	NA	NA	0.410671	5	11.8413	2881
Glyma.01G112900	N	WGD	0.0629	0.8982	0.07	0.561975	12	95.7	2342
Glyma.01G113000	N	WGD	0.0523	0.2576	0.2031	0.783551	13	766.398	5423
Glyma.01G113100	S	WGD	0.0638	0.3219	0.198	1	1	4.28336	1097
Glyma.01G113200	B	WGD	NA	NA	NA	0.777766	2	7.03599	3892
Glyma.01G113400	S	syn.singleton	0.0635	0.3133	0.2028	0.651551	2	5.73808	3560
Glyma.01G114000	S	other	NA	NA	NA	0.626626	4	51.9506	7688
Glyma.01G114400	B	WGD	0.1041	0.6473	0.1608	0.876235	5	78.9549	2346
Glyma.01G114800	B	syn.singleton	0.0857	0.2221	0.3858	0.519498	3	30.5995	967
Glyma.01G114900	N	syn.singleton	0.1568	0.1961	0.7997	0.61995	2	6.73301	1467
Glyma.01G115000	N	syn.singleton	0.2176	0.3646	0.5968	0.3972	13	158.041	4483
Glyma.01G115500	N	WGD	NA	NA	NA	0.95112	5	918.305	2360
Glyma.01G115600	N	syn.singleton	0.3496	0.4872	0.7176	0.811448	5	38.7172	2075
Glyma.01G115900	B	WGD	0.0279	0.9187	0.0304	0.689872	10	1632.47	2781
Glyma.01G116000	B	WGD	0.0823	0.1607	0.5124	0.960027	9	2871.76	3384
Glyma.01G116300	N	other	NA	NA	NA	0.62162	2	10.8678	14037
Glyma.01G116400	S	nonsyn.singleton	NA	NA	NA	1	1	1.21319	1560
Glyma.01G116500	S	other	NA	NA	NA	0.526316	2	3.30101	1325
Glyma.01G116700	N	other	NA	NA	NA	1	1	20.9725	7795
Glyma.01G117200	S	other	NA	NA	NA	0.818182	2	6.13837	4185
Glyma.01G117800	N	nonsyn.singleton	NA	NA	NA	0.815398	6	160.41	5075
Glyma.01G117900	N	WGD	NA	NA	NA	0.32286	7	29.959	10035
Glyma.01G118000	S	WGD	0.0302	0.5225	0.0578	1	1	1.47316	3538
Glyma.01G118200	B	WGD	NA	NA	NA	1	1	418.612	7372
Glyma.01G118300	B	nonsyn.singleton	NA	NA	NA	0.825693	7	78.6323	20345
Glyma.01G118400	N	nonsyn.singleton	NA	NA	NA	0.54457	3	8.98645	19821
Glyma.01G118700	S	nonsyn.singleton	NA	NA	NA	0.406572	3	7.60018	385
Glyma.01G118800	N	other	NA	NA	NA	0.265171	9	22.0568	33560
Glyma.01G118900	B	other	NA	NA	NA	0.516279	7	39.0005	30914
Glyma.01G119100	S	nonsyn.singleton	NA	NA	NA	0.601733	2	4.79672	1946
Glyma.01G119300	N	WGD	NA	NA	NA	0.986079	4	457.254	3249
Glyma.01G119400	N	WGD	NA	NA	NA	0.948852	6	273.651	5181
Glyma.01G119500	N	WGD	0.0266	0.2089	0.1271	0.657081	6	48.4729	10402
Glyma.01G119900	N	WGD	0.0695	0.2311	0.3009	0.934964	6	232.286	2611
Glyma.01G120400	N	WGD	0.0419	0.2682	0.1562	0.357897	13	146.121	3624
Glyma.01G120800	B	WGD	0.1282	0.18	0.7125	0.943597	4	104.071	2196
Glyma.01G121000	S	WGD	NA	NA	NA	0.767203	2	10.2901	1946
Glyma.01G121200	S	nonsyn.singleton	NA	NA	NA	0.5	2	2.07976	1954
Glyma.01G121300	B	WGD	0.0554	0.2555	0.2168	0.59373	9	74.1822	4798
Glyma.01G121400	S	WGD	0.0495	0.1983	0.2495	1	1	2.97618	20571
Glyma.01G121700	N	WGD	0.0588	0.2079	0.2828	0.76336	6	57.407	1891
Glyma.01G121800	B	syn.singleton	0.1475	0.3662	0.4029	1	1	153.59	198
Glyma.01G122000	N	WGD	0.0718	0.2392	0.3002	0.50101	5	21.9146	3871
Glyma.01G122100	S	WGD	0.0283	0.1778	0.159	0.544455	3	5.87379	9108
Glyma.01G122300	S	nonsyn.singleton	NA	NA	NA	1	1	7.16688	3986
Glyma.01G122500	B	nonsyn.singleton	NA	NA	NA	0.551597	16	1979.09	2503
Glyma.01G122600	S	nonsyn.singleton	NA	NA	NA	0.571429	2	3.90623	2681
Glyma.01G122800	N	WGD	0.0943	0.2976	0.317	1	1	12.1751	4629
Glyma.01G123100	S	WGD	NA	NA	NA	1	1	1.29985	1693
Glyma.01G123300	N	WGD	0.0933	0.27	0.3456	0.983215	2	75.6851	9203
Glyma.01G123400	B	syn.singleton	0.046	0.4296	0.1071	0.360294	3	12.59	7609
Glyma.01G123600	S	WGD	0.1105	0.2354	0.4693	0.727273	3	9.98161	2166
Glyma.01G123700	S	nonsyn.singleton	NA	NA	NA	1	1	1.11607	5652
Glyma.01G123900	B	WGD	0.0675	0.442	0.1526	0.651329	2	3.20091	5593
Glyma.01G124200	S	WGD	0.0697	0.3906	0.1784	0.504653	6	67.496	7153
Glyma.01G124300	N	WGD	NA	NA	NA	0.922275	8	155.465	2929
Glyma.01G124500	N	WGD	0.0852	0.3301	0.258	1	1	74.5101	3497
Glyma.01G124600	B	other	NA	NA	NA	0.902983	4	517.278	1848
Glyma.01G124700	N	other	NA	NA	NA	0.631779	3	47.9482	1847
Glyma.01G124900	N	WGD	0.0105	0.3329	0.0317	0.807358	4	69.7667	3882
Glyma.01G125000	N	WGD	0.0379	0.2483	0.1527	0.593787	4	15.3022	4059
Glyma.01G125100	S	other	NA	NA	NA	0.453054	5	31.4176	3567
Glyma.01G125400	S	nonsyn.singleton	NA	NA	NA	0.453261	4	7.71739	9867
Glyma.01G125600	S	WGD	NA	NA	NA	1	1	1.19612	7541
Glyma.01G125800	S	WGD	0.0458	0.2428	0.1887	0.631741	3	13.0878	3922
Glyma.01G125900	N	WGD	NA	NA	NA	1	1	7.10101	1353
Glyma.01G126000	S	WGD	NA	NA	NA	0.549293	3	14.9383	3340
Glyma.01G126200	N	WGD	NA	NA	NA	0.400612	5	28.5783	3717
Glyma.01G126600	N	other	NA	NA	NA	1	1	12.3409	1141
Glyma.01G127200	N	WGD	0.1907	0.6862	0.278	0.948551	4	92.2412	1101
Glyma.01G127400	N	WGD	0.0778	0.3944	0.1973	0.871297	3	68.819	1421
Glyma.01G127500	B	WGD	0.0279	0.385	0.0724	0.629475	10	71.1397	3384
Glyma.01G127700	B	WGD	0.1947	0.4375	0.4451	0.83226	2	6.21452	4072
Glyma.01G127900	B	WGD	0.0592	0.2703	0.2189	0.875106	5	89.7793	3383
Glyma.01G128000	B	WGD	0.1648	0.2333	0.7064	0.947107	6	640.047	2261
Glyma.01G128100	B	WGD	0.1008	0.2406	0.4191	0.715381	3	18.9528	3683
Glyma.01G128200	N	WGD	0.0503	0.3072	0.1637	0.852851	7	86.2832	5449
Glyma.01G128300	S	WGD	0.1048	0.3485	0.3007	1	1	1.99942	7187
Glyma.01G128500	B	WGD	0.0222	0.1913	0.1158	0.95506	3	100.998	4696
Glyma.01G128700	B	WGD	0.1114	0.2473	0.4507	0.574663	14	134.566	7991
Glyma.01G129100	S	nonsyn.singleton	NA	NA	NA	1	1	2.54077	2269
Glyma.01G129400	N	WGD	NA	NA	NA	0.934485	12	707.945	6820
Glyma.01G129700	B	WGD	0.0072	0.3019	0.0239	0.993828	2	205.818	2260
Glyma.01G130000	N	WGD	NA	NA	NA	1	1	7.43296	3909
Glyma.01G130400	S	nonsyn.singleton	NA	NA	NA	1	1	15.6196	809
Glyma.01G130500	S	WGD	0.08	0.3095	0.2586	1	1	2.17781	2056
Glyma.01G131100	S	WGD	NA	NA	NA	1	1	4.34377	3825
Glyma.01G131300	B	WGD	0.0743	0.2358	0.3152	0.98145	7	626.833	3085
Glyma.01G131400	B	other	NA	NA	NA	0.573181	9	61.0105	5323
Glyma.01G131500	N	WGD	0.0305	0.2521	0.1208	0.959094	11	1028.76	3901
Glyma.01G131800	B	WGD	0.0866	0.4792	0.1807	0.597462	9	58.4905	2631
Glyma.01G131900	N	WGD	0.0676	0.216	0.3131	0.868454	3	99.7852	1970
Glyma.01G132000	N	WGD	0.0584	0.2178	0.2681	0.419721	7	19.0006	6503
Glyma.01G132300	N	WGD	0.0601	0.2479	0.2424	0.794796	8	195.017	5590
Glyma.01G132400	B	WGD	NA	NA	NA	0.760347	6	492.197	6782
Glyma.01G132500	N	syn.singleton	0.2167	0.8886	0.2439	0.981086	7	2497.91	1558
Glyma.01G132600	N	WGD	0.1372	0.4456	0.3078	0.932921	8	479.734	1666
Glyma.01G132700	S	other	NA	NA	NA	0.540834	2	3.01961	4216
Glyma.01G132800	B	WGD	0.0852	0.3719	0.229	0.423962	5	32.5955	2758
Glyma.01G133000	S	WGD	0.0482	0.2249	0.2142	1	1	2.34456	7997
Glyma.01G133200	S	WGD	0.0615	0.6459	0.0952	1	1	4.2071	2177
Glyma.01G133300	B	WGD	0.0464	0.1932	0.2404	1	1	4.04673	4407
Glyma.01G133400	B	WGD	NA	NA	NA	0.985439	3	202.774	1614
Glyma.01G133900	B	WGD	0.0223	0.2799	0.0795	0.956458	2	27.2778	1641
Glyma.01G134200	B	WGD	NA	NA	NA	0.849825	6	220.057	1737
Glyma.01G134400	B	syn.singleton	0.0716	0.2223	0.3222	0.869916	2	16.1932	8636
Glyma.01G134600	S	other	NA	NA	NA	1	1	5.01325	9120
Glyma.01G134700	B	nonsyn.singleton	NA	NA	NA	1	1	4.6909	928
Glyma.01G135200	N	nonsyn.singleton	NA	NA	NA	0.91835	4	57.4511	4359
Glyma.01G135500	N	WGD	NA	NA	NA	0.849047	5	273.476	4421
Glyma.01G135600	S	WGD	NA	NA	NA	1	1	1.63335	1115
Glyma.01G135800	S	syn.singleton	0.602	0.5893	1.0216	1	1	2.73584	1094
Glyma.01G135900	N	WGD	0.061	0.1724	0.3537	0.45712	4	29.2423	4976
Glyma.01G136000	B	WGD	0.0509	0.1728	0.2945	0.963863	2	115.721	4425
Glyma.01G136100	B	WGD	NA	NA	NA	0.484892	9	248.331	6497
Glyma.01G136200	S	nonsyn.singleton	NA	NA	NA	1	1	3.72022	2373
Glyma.01G136300	S	WGD	0.0413	0.2658	0.1555	0.44263	5	25.9857	3553
Glyma.01G136500	S	WGD	0.0434	0.2045	0.2124	1	1	4.22062	4566
Glyma.01G137000	S	WGD	0.0301	0.2307	0.1306	0.619102	2	5.32989	4784
Glyma.01G137100	S	nonsyn.singleton	NA	NA	NA	1	1	3.31994	2667
Glyma.01G137200	N	WGD	0.0221	0.2653	0.0834	0.259422	6	15.4051	3297
Glyma.01G137300	B	WGD	0.2244	0.5231	0.4291	0.684737	4	64.2309	22065
Glyma.01G137500	S	WGD	0.1548	0.5367	0.2884	0.603325	3	5.94766	1240
Glyma.01G137600	S	WGD	0.0512	0.2169	0.2359	1	1	5.95236	5373
Glyma.01G137700	N	syn.singleton	0.0575	0.3985	0.1443	1	1	100.861	4242
Glyma.01G138300	N	WGD	0.029	0.2525	0.1147	0.89523	4	43.3652	7643
Glyma.01G138800	B	WGD	0.0197	0.1966	0.1001	0.640691	8	264.986	3416
Glyma.01G139000	B	WGD	0.0531	0.2414	0.2201	0.63007	11	64.5652	3191
Glyma.01G139100	B	WGD	0.0657	0.2071	0.3174	0.625466	4	15.1165	2958
Glyma.01G139500	N	WGD	0.017	0.3273	0.052	0.345082	5	21.7952	2883
Glyma.01G139600	N	WGD	0.0403	0.2053	0.1961	0.458047	21	244.618	8761
Glyma.01G139700	N	WGD	NA	NA	NA	0.952706	2	52.1732	8746
Glyma.01G140000	S	other	NA	NA	NA	1	1	1.33618	3786
Glyma.01G140200	S	WGD	NA	NA	NA	0.445495	7	29.1431	15892
Glyma.01G140600	N	WGD	0.0334	0.2213	0.151	0.456034	12	102.972	30727
Glyma.01G141100	S	WGD	0.0674	0.2974	0.2265	0.75	2	5.80748	1762
Glyma.01G141600	S	WGD	NA	NA	NA	1	1	1.21319	635
Glyma.01G141900	B	WGD	NA	NA	NA	0.901928	2	12.4006	13208
Glyma.01G142300	N	WGD	0.0159	0.2036	0.0779	0.861266	5	74.1942	9887
Glyma.01G142400	N	other	NA	NA	NA	0.829039	4	22.6711	1549
Glyma.01G142600	S	WGD	0.0627	0.2178	0.288	1	1	2.39225	18159
Glyma.01G142700	B	WGD	0.0656	0.2413	0.2718	0.809089	5	48.0313	9227
Glyma.01G142800	B	syn.singleton	0.0603	0.2709	0.2224	1	1	9.1075	4831
Glyma.01G142900	N	WGD	0.0579	0.2416	0.2398	0.244235	7	96.7131	4425
Glyma.01G143000	N	nonsyn.singleton	NA	NA	NA	0.954137	3	1516.4	177
Glyma.01G143100	N	WGD	0.0371	0.2168	0.1712	0.669197	8	104.378	7296
Glyma.01G143500	S	nonsyn.singleton	NA	NA	NA	1	1	1.63335	2587
Glyma.01G143700	N	WGD	NA	NA	NA	0.710072	4	42.3716	7628
Glyma.01G144200	B	WGD	0.0423	0.2433	0.1739	0.581965	10	72.0367	12772
Glyma.01G144300	S	WGD	0.1074	0.2604	0.4123	0.517173	2	3.59669	1644
Glyma.01G144400	S	WGD	0.0456	0.2981	0.1529	0.387152	3	4.8046	2431
Glyma.01G144500	B	other	NA	NA	NA	0.535037	12	93.2189	16770
Glyma.01G144700	S	WGD	0.146	0.2456	0.5944	1	1	1.12653	1646
Glyma.01G144800	N	nonsyn.singleton	NA	NA	NA	0.523556	4	164.914	9295
Glyma.01G144900	B	WGD	NA	NA	NA	0.449295	4	17.907	3757
Glyma.01G145000	B	WGD	NA	NA	NA	0.791088	4	25.8023	3995
Glyma.01G145200	N	WGD	NA	NA	NA	0.929381	5	547.339	3391
Glyma.01G145300	B	other	NA	NA	NA	0.852269	6	68.3567	4486
Glyma.01G145400	B	WGD	0.0643	0.2342	0.2743	0.523762	6	57.9064	6749
Glyma.01G145600	N	WGD	0.0424	0.2189	0.1937	1	1	8.67202	7941
Glyma.01G145900	S	syn.singleton	0.177	0.6166	0.2871	1	1	1.21616	3815
Glyma.01G146100	B	WGD	0.0375	0.2503	0.15	0.981587	5	1000.63	7548
Glyma.01G146400	B	WGD	0.0643	0.2328	0.2763	0.711033	10	1172	3439
Glyma.01G146500	N	WGD	0.0661	0.2119	0.312	0.486171	8	71.4308	1850
Glyma.01G146600	B	WGD	0.0345	0.223	0.1548	0.569622	16	107.387	8587
Glyma.01G146900	B	nonsyn.singleton	NA	NA	NA	0.910628	3	56.4325	4526
Glyma.01G147000	B	nonsyn.singleton	NA	NA	NA	0.39227	4	27.9916	3428
Glyma.01G147200	S	other	NA	NA	NA	1	1	3.72623	2027
Glyma.01G147400	S	other	NA	NA	NA	1	1	5.45297	3545
Glyma.01G147500	B	WGD	0.0773	0.2212	0.3495	0.876105	5	91.6105	3414
Glyma.01G147700	B	syn.singleton	0.0431	0.1705	0.2531	1	1	48.4316	3821
Glyma.01G147800	B	WGD	0.0151	0.2007	0.0751	0.850402	5	49.2358	19510
Glyma.01G147900	N	other	NA	NA	NA	0.840112	2	7.48102	2528
Glyma.01G148100	B	nonsyn.singleton	NA	NA	NA	0.840779	4	34.7171	12450
Glyma.01G148300	N	WGD	0.0479	0.2245	0.2132	0.204592	11	63.7161	4305
Glyma.01G148500	N	WGD	0.0021	0.1505	0.0138	0.580382	5	241.184	8866
Glyma.01G148600	S	WGD	0.0679	0.2431	0.2794	1	1	10.3264	3953
Glyma.01G148700	N	nonsyn.singleton	NA	NA	NA	0.439939	5	66.3616	1797
Glyma.01G148800	B	WGD	0.0643	0.2732	0.2356	0.654544	3	15.0484	1270
Glyma.01G148900	S	WGD	0.0476	0.1748	0.2724	0.503189	2	2.97136	7340
Glyma.01G149000	N	WGD	0.0355	0.2676	0.1326	0.2003	14	25.3796	5230
Glyma.01G149100	B	other	NA	NA	NA	0.984172	3	563.097	619
Glyma.01G149300	N	WGD	0.0494	0.251	0.1968	0.597834	15	342.354	5123
Glyma.01G149400	S	WGD	0.057	0.2034	0.2801	0.706456	3	14.6363	4668
Glyma.01G149500	B	WGD	0.048	0.2607	0.1841	0.666823	5	203.866	6118
Glyma.01G149700	B	WGD	0.0494	0.2854	0.1731	0.603643	5	47.8856	5530
Glyma.01G149800	B	WGD	NA	NA	NA	0.42544	4	37.355	5891
Glyma.01G149900	B	WGD	0.0712	0.161	0.4422	0.943104	5	185.455	1955
Glyma.01G150100	B	WGD	0.0726	0.1918	0.3786	0.670163	2	4.21389	1811
Glyma.01G150200	N	WGD	0.0645	0.2709	0.238	0.32958	7	31.9635	2931
Glyma.01G150300	N	WGD	NA	NA	NA	1	1	7.763	2266
Glyma.01G150400	N	WGD	0.0448	0.2105	0.2129	0.901255	3	73.5987	2878
Glyma.01G150500	N	syn.singleton	0.0411	0.2296	0.179	0.874866	6	182.651	2453
Glyma.01G150600	B	WGD	0.0344	0.1181	0.2915	0.783282	3	288.771	2658
Glyma.01G150700	N	WGD	0.0254	0.2096	0.121	0.607709	8	67.1423	9734
Glyma.01G150800	N	WGD	0.036	0.1658	0.2171	0.477921	7	70.2048	4555
Glyma.01G150900	S	WGD	0.1315	0.2963	0.4438	1	1	1.11607	1364
Glyma.01G151100	B	WGD	NA	NA	NA	0.886292	2	9.81522	4955
Glyma.01G151200	S	WGD	0.0429	0.2419	0.1772	1	1	1.3865	1461
Glyma.01G151300	S	WGD	0.0745	0.3226	0.231	0.80713	2	9.00801	5121
Glyma.01G151600	N	WGD	0.0568	0.2415	0.235	0.325196	6	48.3289	7951
Glyma.01G151800	S	WGD	NA	NA	NA	0.645712	2	7.80698	6949
Glyma.01G152000	S	syn.singleton	0.2199	0.5329	0.4125	1	1	1.68683	3801
Glyma.01G152100	N	WGD	0.0721	0.2275	0.317	0.777392	8	299.134	8413
Glyma.01G152400	N	syn.singleton	0.1913	0.2005	0.9544	0.997323	3	874.03	369
Glyma.01G152500	B	WGD	0.1159	0.1774	0.6534	0.778357	6	78.3221	5748
Glyma.01G152700	B	WGD	0.0669	0.1478	0.4529	0.683918	3	18.1572	3914
Glyma.01G152900	N	WGD	0.0613	0.3108	0.1972	0.823791	4	42.0958	7833
Glyma.01G153000	S	WGD	0.1388	0.2043	0.6793	0.497363	3	10.5145	1976
Glyma.01G153100	N	WGD	0.0915	0.2062	0.4435	0.630412	4	27.9115	7056
Glyma.01G153200	B	WGD	0.0417	0.2968	0.1404	0.553861	3	72.9669	8550
Glyma.01G153300	N	WGD	0.0205	0.244	0.084	0.748818	8	60.726	2985
Glyma.01G153600	N	WGD	0.0486	0.1724	0.2817	0.83148	2	10.6467	7620
Glyma.01G154000	S	syn.singleton	0.0753	0.4268	0.1764	0.694925	2	7.29974	2135
Glyma.01G154100	B	WGD	0.0526	0.2886	0.1823	0.936257	2	28.1471	3183
Glyma.01G154200	B	WGD	NA	NA	NA	0.974469	3	604.635	1871
Glyma.01G154300	B	WGD	0.0811	0.2417	0.3356	0.950148	10	432.287	4199
Glyma.01G154400	B	WGD	0.0181	0.1661	0.1088	0.921579	5	100.014	3275
Glyma.01G154500	N	WGD	0.1077	0.3262	0.3301	1	1	40.0934	5168
Glyma.01G154700	S	WGD	0.0802	0.3548	0.2262	0.604398	2	6.61625	3838
Glyma.01G154900	B	syn.singleton	0.078	0.5771	0.1352	0.320462	19	113.671	2923
Glyma.01G155000	S	syn.singleton	0.0696	0.2128	0.327	1	1	4.05898	1719
Glyma.01G155200	S	WGD	0.0528	0.2431	0.2172	1	1	1.2157	4425
Glyma.01G155300	B	WGD	0.0444	0.2288	0.1942	0.50519	16	133.134	9398
Glyma.01G155400	B	WGD	0.097	0.3684	0.2632	0.949151	2	21.4144	2356
Glyma.01G155600	S	WGD	0.0701	0.4088	0.1715	0.625	2	2.97618	4592
Glyma.01G155800	B	WGD	0.1672	0.3196	0.5233	0.879832	5	308.716	1710
Glyma.01G155900	S	WGD	0.0578	0.245	0.236	0.681755	2	7.63956	4903
Glyma.01G156000	B	WGD	0.0641	0.1964	0.3264	0.599363	5	41.4081	6488
Glyma.01G156200	B	WGD	0.0672	0.231	0.2911	0.624456	5	72.8424	5091
Glyma.01G156400	N	WGD	0.1005	0.3319	0.3028	0.928489	7	252.45	6967
Glyma.01G156500	N	WGD	0.0396	0.3086	0.1283	0.790078	2	7.78078	885
Glyma.01G156600	S	WGD	0.0379	0.4232	0.0895	0.58491	2	8.26843	4834
Glyma.01G156700	S	WGD	0.0659	0.6069	0.1085	0.855426	3	19.2275	4755
Glyma.01G156800	S	syn.singleton	0.0969	0.3888	0.2492	1	1	2.23213	18191
Glyma.01G156900	S	syn.singleton	0.151	0.2561	0.5898	0.516129	2	11.5327	1075
Glyma.01G157000	B	WGD	0.0433	0.3461	0.125	0.793566	13	843.989	3359
Glyma.01G157100	N	WGD	0.0349	0.1893	0.1841	0.344713	4	12.1275	4512
Glyma.01G157300	B	WGD	0.0534	0.2193	0.2434	0.476137	6	31.2918	4285
Glyma.01G157400	S	WGD	0.101	0.7135	0.1416	0.551481	4	7.9103	1587
Glyma.01G157500	N	WGD	0.0917	0.2057	0.446	0.383154	7	64.1031	6498
Glyma.01G157600	B	WGD	0.1405	0.2223	0.6321	0.614843	4	31.1222	9551
Glyma.01G157700	B	WGD	0.0522	0.2368	0.2205	0.601422	2	4.35892	7169
Glyma.01G157800	B	WGD	0.1223	0.3509	0.3486	0.496701	3	8.26782	7015
Glyma.01G157900	N	WGD	0.0627	0.2117	0.2963	0.465251	8	35.2498	5258
Glyma.01G158000	S	WGD	0.0584	0.3493	0.1672	0.797867	2	6.29466	3167
Glyma.01G158100	N	WGD	0.0537	0.2302	0.2332	0.704319	3	7.34332	2339
Glyma.01G158200	B	WGD	0.0478	0.2408	0.1984	0.766382	4	34.6844	4224
Glyma.01G158300	S	WGD	0.0869	0.2916	0.2981	0.279099	4	6.22494	2326
Glyma.01G158400	B	syn.singleton	0.0995	0.196	0.5076	0.364127	9	62.7042	10763
Glyma.01G158500	B	WGD	0.08	0.1887	0.424	1	1	61.3295	2727
Glyma.01G158600	B	WGD	0.0593	0.1824	0.3248	0.3199	8	106.086	6206
Glyma.01G158800	N	other	NA	NA	NA	1	1	14.6291	2995
Glyma.01G159000	S	WGD	0.0602	0.2137	0.2818	0.559173	3	8.27489	5536
Glyma.01G159100	S	WGD	0.0725	0.2323	0.3119	0.50209	3	9.63232	2301
Glyma.01G159200	B	WGD	NA	NA	NA	0.419124	5	68.0491	5621
Glyma.01G159400	B	WGD	0.0283	0.2029	0.1397	0.896946	4	69.9527	9954
Glyma.01G159500	B	WGD	0.0303	0.2901	0.1044	0.66595	7	58.7893	6536
Glyma.01G159600	S	WGD	0.1129	0.211	0.5353	0.575758	2	2.86557	7808
Glyma.01G159700	B	WGD	0.0476	0.2345	0.2031	0.802753	5	343.753	3436
Glyma.01G159800	N	WGD	0.0656	0.317	0.207	0.933011	8	326.599	2046
Glyma.01G159900	B	WGD	0.0457	0.1522	0.3003	0.960347	10	504.66	9574
Glyma.01G160100	B	syn.singleton	0.1486	0.3686	0.403	1	1	92.56	2477
Glyma.01G160300	S	WGD	0.0837	0.4173	0.2006	1	1	6.0906	6519
Glyma.01G160600	N	WGD	0.1273	0.3803	0.3349	1	1	4.77931	702
Glyma.01G160700	S	other	NA	NA	NA	1	1	1.81484	1057
Glyma.01G160900	S	WGD	0.0774	0.2794	0.2769	1	1	1.62163	1077
Glyma.01G161000	S	WGD	0.0445	0.1948	0.2285	1	1	1.27236	939
Glyma.01G161100	N	WGD	0.055	0.2861	0.1922	0.913484	15	369.147	4985
Glyma.01G161200	N	WGD	0.0317	0.4688	0.0676	0.884736	3	95.8167	2077
Glyma.01G161300	N	nonsyn.singleton	NA	NA	NA	1	1	7.91812	315
Glyma.01G161400	B	WGD	NA	NA	NA	0.91174	2	13.7741	2489
Glyma.01G161500	S	WGD	NA	NA	NA	0.499512	6	116.126	2602
Glyma.01G161600	B	WGD	0.0245	0.1996	0.1229	0.730423	6	122.522	8754
Glyma.01G161700	B	WGD	0.0532	0.2286	0.2325	0.546118	2	16.3929	3085
Glyma.01G161800	N	WGD	0.0942	0.345	0.273	0.868421	3	63.0054	4194
Glyma.01G161900	B	WGD	0.0856	0.262	0.3268	0.920283	6	108.728	3331
Glyma.01G162000	B	syn.singleton	0.0317	0.3799	0.0835	0.989497	3	463.852	3124
Glyma.01G162100	B	WGD	0.0654	0.2587	0.2529	0.556848	12	82.0036	8351
Glyma.01G162200	N	WGD	0.0091	0.3369	0.0271	0.932057	10	587.765	8640
Glyma.01G162300	S	WGD	NA	NA	NA	1	1	2.34456	1415
Glyma.01G162500	N	WGD	0.0657	0.2019	0.3254	0.617972	5	75.6668	3029
Glyma.01G162700	B	WGD	0.0377	0.2124	0.1774	0.879932	7	148.171	3403
Glyma.01G162800	B	WGD	0.0194	0.2268	0.0853	0.820399	10	116.844	7998
Glyma.01G162900	N	WGD	0.0277	0.2432	0.1137	0.334864	6	20.7099	2660
Glyma.01G163000	N	WGD	0.0938	0.2688	0.349	0.45654	7	35.8558	4120
Glyma.01G163100	N	WGD	0.0579	0.2172	0.2665	0.972168	3	314.53	1944
Glyma.01G163200	S	WGD	0.0545	0.201	0.2713	1	1	1.34145	2612
Glyma.01G163300	S	WGD	0.1083	0.2221	0.4876	1	1	2.90748	5274
Glyma.01G163600	B	WGD	0.0694	0.2655	0.2612	0.427766	3	22.3208	935
Glyma.01G163700	B	WGD	0.0437	0.2011	0.2171	0.773324	4	113.544	2159
Glyma.01G163800	S	WGD	0.1052	0.2784	0.3779	0.630543	2	2.81291	2409
Glyma.01G163900	N	WGD	NA	NA	NA	0.970116	6	1702.03	2453
Glyma.01G164000	B	WGD	0.0279	0.1919	0.1455	0.918262	6	209.301	6619
Glyma.01G164100	B	WGD	0.0155	0.2134	0.0727	0.917036	7	317.652	9219
Glyma.01G164200	N	WGD	0.0066	0.2043	0.0321	0.684251	8	197.346	2595
Glyma.01G164300	B	WGD	0.0621	0.2484	0.2501	0.805731	5	88.7146	3715
Glyma.01G164400	S	WGD	0.0422	0.2329	0.181	1	1	4.08759	2761
Glyma.01G164500	S	WGD	0.0343	0.2342	0.1465	0.554032	2	2.50257	4349
Glyma.01G164600	S	other	NA	NA	NA	1	1	8.75161	3838
Glyma.01G164700	B	WGD	0.2624	0.533	0.4923	1	1	6.10787	4059
Glyma.01G164800	S	WGD	0.0394	0.2105	0.1873	0.462315	6	30.3531	7750
Glyma.01G164900	N	WGD	0.0587	0.3175	0.185	0.360554	8	44.0865	5631
Glyma.01G165100	B	WGD	0.019	0.2677	0.0709	0.898964	10	269.064	5882
Glyma.01G165200	N	WGD	0.0505	0.171	0.2951	0.90575	2	20.8283	5581
Glyma.01G165300	B	WGD	0.1018	0.2388	0.4262	0.530165	4	150.816	1882
Glyma.01G165400	N	WGD	0.0723	0.3511	0.206	0.394728	9	45.9841	2300
Glyma.01G165600	S	WGD	0.0725	0.3502	0.207	0.595584	2	3.43549	2201
Glyma.01G165900	N	WGD	0.0787	0.5236	0.1503	1	1	13.4999	2645
Glyma.01G166000	N	WGD	0.0497	0.6154	0.0807	0.889499	3	19.9542	1365
Glyma.01G166100	B	WGD	NA	NA	NA	0.878463	7	270.101	5556
Glyma.01G166200	S	other	NA	NA	NA	1	1	2.25858	2821
Glyma.01G166300	N	WGD	0.1353	0.2071	0.6531	0.922956	4	103.797	1994
Glyma.01G166400	B	WGD	0.015	0.2062	0.0728	0.800132	9	56.0765	31517
Glyma.01G166600	S	WGD	0.0313	0.2098	0.1492	1	1	2.4087	3198
Glyma.01G166700	B	WGD	0.0552	0.1467	0.3763	0.661781	3	133.789	3897
Glyma.01G166900	N	WGD	NA	NA	NA	0.475128	3	28.1878	1157
Glyma.01G167000	N	WGD	0.0362	0.1442	0.251	0.722032	2	24.1069	1065
Glyma.01G167200	N	WGD	0.0799	0.1998	0.3998	0.415927	7	50.6903	4704
Glyma.01G167300	B	WGD	0.013	0.7595	0.0171	0.673371	12	155.604	1606
Glyma.01G167500	N	WGD	0.0173	0.9238	0.0187	1	1	18.0457	1470
Glyma.01G167600	N	WGD	0.0642	0.2743	0.2342	1	1	7.46375	3955
Glyma.01G167800	N	nonsyn.singleton	NA	NA	NA	0.998001	2	608.214	216
Glyma.01G167900	N	WGD	NA	NA	NA	0.735567	4	42.1983	5031
Glyma.01G168000	B	WGD	NA	NA	NA	0.532643	5	144.504	1957
Glyma.01G168100	B	WGD	0.0733	0.2873	0.255	0.537563	3	9.64077	3391
Glyma.01G168200	B	WGD	0.0727	0.1917	0.379	0.337258	17	277.276	8014
Glyma.01G168400	N	WGD	0.0356	0.2721	0.1309	0.994128	3	671.776	2342
Glyma.01G168500	N	WGD	0.0238	0.2128	0.1118	0.697378	6	228.849	3505
Glyma.01G168600	N	WGD	0.0152	0.3716	0.0408	0.648635	4	21.9408	8556
Glyma.01G168900	B	WGD	0.0598	0.24	0.2492	0.323677	11	86.2291	6794
Glyma.01G169000	B	WGD	0.0875	0.2919	0.2999	0.653557	11	313.204	4152
Glyma.01G169100	B	WGD	0.0666	0.1973	0.3377	0.420317	8	29.4918	6292
Glyma.01G169200	N	WGD	0.0641	0.6573	0.0976	0.704961	6	27.3698	3440
Glyma.01G169400	S	syn.singleton	0.084	0.4045	0.2075	1	1	2.16939	1756
Glyma.01G169600	B	WGD	0.0282	0.2135	0.1321	0.446017	6	97.9863	2628
Glyma.01G169700	S	WGD	0.0054	0.3152	0.0172	0.791689	3	11.6083	4344
Glyma.01G169800	B	WGD	NA	NA	NA	0.698696	3	18.8747	7260
Glyma.01G169900	B	WGD	0.0458	0.2895	0.1582	0.637471	7	98.202	3944
Glyma.01G170000	S	WGD	0.0962	0.2854	0.3372	0.542771	6	18.6861	7301
Glyma.01G170100	S	WGD	0.1042	0.241	0.4324	1	1	2.04612	1763
Glyma.01G170200	B	WGD	0.035	0.2152	0.1624	0.857063	20	432.951	5865
Glyma.01G170300	N	WGD	0.0815	0.2164	0.3767	0.986479	4	456.015	3266
Glyma.01G170400	B	WGD	0.0521	0.2532	0.2058	0.542069	3	64.3139	1945
Glyma.01G170600	B	WGD	0.0228	0.2664	0.0854	0.944689	5	190.597	6873
Glyma.01G170700	B	WGD	0.0685	0.6311	0.1086	0.886742	3	71.924	6799
Glyma.01G170900	N	WGD	0.0643	0.2239	0.2869	0.788253	3	33.5721	1447
Glyma.01G171000	N	WGD	0.0475	0.2505	0.1894	0.619982	3	63.6934	3642
Glyma.01G171100	N	WGD	0.0388	0.2745	0.1413	0.85662	4	84.1081	3342
Glyma.01G171200	B	WGD	0.1044	0.3136	0.3329	0.883468	8	240.753	5242
Glyma.01G171300	S	WGD	0.1127	0.3652	0.3084	1	1	2.54472	1814
Glyma.01G171400	B	WGD	0.0331	0.5016	0.0661	0.488163	4	8.1191	3694
Glyma.01G171600	B	other	NA	NA	NA	1	1	8.68686	1400
Glyma.01G171800	S	WGD	0.1146	0.2274	0.5037	0.652361	3	28.5732	4114
Glyma.01G171900	B	WGD	0.049	0.3108	0.1576	0.735897	7	86.8726	2935
Glyma.01G172000	N	WGD	0.1482	0.2532	0.5856	0.49798	7	47.032	4207
Glyma.01G172100	N	WGD	0.0958	0.2285	0.4191	0.5311	3	5.46741	342
Glyma.01G172200	B	WGD	0.1025	0.2113	0.4852	0.886421	3	34.9295	7738
Glyma.01G172300	N	WGD	0.0298	0.1962	0.152	1	1	9.12447	4145
Glyma.01G172400	S	WGD	0.0225	0.2036	0.1106	0.47045	3	15.5893	3550
Glyma.01G172600	B	WGD	0.0768	0.4875	0.1576	0.786862	8	265.751	2272
Glyma.01G172700	S	other	NA	NA	NA	0.370607	3	6.45153	5955
Glyma.01G172800	S	WGD	0.1185	0.3591	0.3299	1	1	3.46626	2239
Glyma.01G172900	N	WGD	0.0966	0.3535	0.2734	1	1	6.17897	5374
Glyma.01G173000	B	WGD	0.1145	0.2921	0.392	0.943602	5	508.64	8264
Glyma.01G173300	N	WGD	0.0396	0.2354	0.1683	0.836836	8	213.595	3600
Glyma.01G173400	N	WGD	NA	NA	NA	0.389666	12	62.5576	2536
Glyma.01G173500	N	WGD	0.0332	0.2104	0.1579	1	1	9.13095	2726
Glyma.01G173600	N	WGD	0.0284	0.1993	0.1425	1	1	9.11344	3044
Glyma.01G173700	B	WGD	0.0444	0.2045	0.2169	0.943257	4	180.466	3388
Glyma.01G173800	B	WGD	0.1067	0.2363	0.4517	0.463381	4	35.7167	6505
Glyma.01G174000	B	WGD	0.0459	0.285	0.1611	0.509695	3	27.3086	5895
Glyma.01G174100	S	nonsyn.singleton	NA	NA	NA	0.525842	2	3.13112	2716
Glyma.01G174200	S	WGD	0.0561	0.3191	0.1759	0.37225	4	7.29622	2334
Glyma.01G174500	S	nonsyn.singleton	NA	NA	NA	0.6	2	3.72022	3516
Glyma.01G174700	B	WGD	0.0781	0.3272	0.2387	0.930979	4	222.513	3479
Glyma.01G174900	N	WGD	0.035	0.2166	0.1615	0.983524	2	204.433	2371
Glyma.01G175000	S	WGD	0.0652	0.3935	0.1658	1	1	1.84733	4467
Glyma.01G175100	N	WGD	0.0393	0.2548	0.1543	0.947239	8	522.029	4969
Glyma.01G175200	N	syn.singleton	0.039	0.208	0.1874	0.936835	3	100.45	4660
Glyma.01G175300	B	WGD	0.069	0.2574	0.2681	0.898254	4	91.5138	6439
Glyma.01G175400	B	WGD	0.0727	0.0943	0.771	1	1	12.4657	3362
Glyma.01G175500	N	WGD	0.0346	0.3611	0.0957	0.544483	4	23.4454	5268
Glyma.01G175600	B	WGD	NA	NA	NA	0.983774	6	619.979	6728
Glyma.01G175700	N	nonsyn.singleton	NA	NA	NA	0.822913	13	371.118	3801
Glyma.01G175800	N	WGD	0.0857	0.3195	0.2682	0.731052	2	6.13454	1362
Glyma.01G175900	N	WGD	0.0091	0.3104	0.0292	0.546773	7	191.26	4125
Glyma.01G176000	N	WGD	0.0364	0.2106	0.1727	0.866984	3	110.716	7156
Glyma.01G176200	B	syn.singleton	0.0735	0.3887	0.1892	0.731166	3	33.7166	1964
Glyma.01G176300	N	WGD	0.0075	0.1622	0.0463	0.761095	4	59.7415	2612
Glyma.01G176400	S	WGD	0.0607	0.2167	0.2802	0.722463	2	3.74455	9575
Glyma.01G176600	B	syn.singleton	0.0342	0.219	0.1563	0.308187	14	78.2472	3816
Glyma.01G176700	B	WGD	0.0593	0.2276	0.2606	0.301617	5	13.2809	5024
Glyma.01G176800	N	WGD	0.0311	0.3546	0.0877	0.972386	6	547.048	3587
Glyma.01G176900	B	WGD	0.122	0.2273	0.5368	0.882111	2	12.5189	2664
Glyma.01G177000	N	WGD	0.1284	0.2556	0.5023	0.965237	4	117.16	2672
Glyma.01G177200	S	WGD	0.0529	0.5869	0.0902	0.40193	3	6.48386	2077
Glyma.01G177300	N	WGD	0.0624	0.2699	0.2313	1	1	67.0729	4122
Glyma.01G177400	S	WGD	NA	NA	NA	0.360322	4	13.3889	7598
Glyma.01G177500	B	WGD	0.0769	0.4234	0.1815	1	1	19.4816	2368
Glyma.01G177600	S	WGD	0.0995	0.3668	0.2712	0.351095	7	33.3619	2461
Glyma.01G177700	N	WGD	0.0436	0.285	0.1528	0.975442	9	1054.69	7813
Glyma.01G177900	S	WGD	NA	NA	NA	0.475863	3	9.58203	1479
Glyma.01G178000	B	WGD	0.0393	0.5275	0.0745	0.744272	4	657.285	1563
Glyma.01G178100	B	WGD	0.0322	0.1954	0.1649	0.644375	3	17.6373	4506
Glyma.01G178200	N	WGD	0.0183	0.1584	0.1152	0.994171	4	1184.31	3103
Glyma.01G178300	S	WGD	0.1367	0.4772	0.2864	0.629901	2	4.03987	1011
Glyma.01G178400	N	WGD	0.0513	0.3424	0.1499	0.504609	5	38.3658	2485
Glyma.01G178500	N	WGD	NA	NA	NA	0.820567	3	35.0755	2962
Glyma.01G178600	B	WGD	0.0136	0.3519	0.0386	0.857653	2	72.0077	1512
Glyma.01G178700	S	other	NA	NA	NA	1	1	2.51495	2077
Glyma.01G178800	S	WGD	0.0658	0.3053	0.2155	1	1	1.11607	5704
Glyma.01G179000	S	WGD	0.0812	0.3065	0.265	1	1	1.29755	2724
Glyma.01G179100	B	WGD	0.0662	0.1771	0.374	1	1	154.463	3610
Glyma.01G179200	S	WGD	0.0652	0.2577	0.2531	1	1	2.1455	1980
Glyma.01G179300	B	WGD	NA	NA	NA	0.379071	5	23.7731	11107
Glyma.01G179400	N	WGD	NA	NA	NA	0.952388	2	22.906	2485
Glyma.01G179600	N	syn.singleton	0.104	0.3477	0.299	1	1	14.178	3119
Glyma.01G179800	B	WGD	0.0405	0.2146	0.1886	0.859938	2	24.7806	7779
Glyma.01G179900	N	WGD	0.0514	0.212	0.2425	0.588447	12	578.709	7459
Glyma.01G180000	N	WGD	0.0348	0.272	0.1281	0.453701	4	13.1051	4334
Glyma.01G180100	N	WGD	0.0565	0.216	0.2616	0.409697	8	32.1458	14191
Glyma.01G180200	S	WGD	0.0673	0.2106	0.3195	0.429456	4	10.7021	5165
Glyma.01G180400	N	other	NA	NA	NA	0.972966	4	859.071	5054
Glyma.01G180500	S	WGD	0.048	0.3951	0.1214	1	1	2.20165	932
Glyma.01G180700	S	WGD	NA	NA	NA	0.524534	3	4.37151	2243
Glyma.01G180800	B	WGD	0.043	0.3831	0.1122	0.844951	12	723.654	1839
Glyma.01G181000	S	nonsyn.singleton	NA	NA	NA	0.920255	2	20.6467	1285
Glyma.01G181100	S	WGD	0.1953	0.4063	0.4807	0.551724	3	5.39432	2138
Glyma.01G181200	B	WGD	0.0565	0.2009	0.2813	0.72794	11	107.704	3298
Glyma.01G181500	B	WGD	0.0349	0.2035	0.1715	0.557542	4	31.7975	5034
Glyma.01G181600	S	WGD	0.055	0.2534	0.217	1	1	1.21616	2201
Glyma.01G181700	S	WGD	NA	NA	NA	1	1	1.45187	3112
Glyma.01G181800	N	WGD	NA	NA	NA	1	1	31.4642	2254
Glyma.01G182000	B	WGD	0.04	0.2683	0.1492	0.477838	18	104.962	7184
Glyma.01G182100	S	WGD	0.1019	0.9148	0.1114	0.590186	2	7.63094	1836
Glyma.01G182200	B	WGD	0.1339	0.7144	0.1875	1	1	2.96712	569
Glyma.01G182300	B	WGD	0.1354	0.2842	0.4765	0.760549	2	27.8355	2175
Glyma.01G182400	N	syn.singleton	0.0842	0.2586	0.3254	0.816936	5	253.537	6362
Glyma.01G182500	S	WGD	0.063	0.3328	0.1894	1	1	3.67744	2042
Glyma.01G182600	N	WGD	0.0361	0.4333	0.0834	0.980548	6	2711.82	1021
Glyma.01G182700	B	WGD	0.1363	0.4683	0.2911	0.663903	4	43.7766	8671
Glyma.01G183000	S	WGD	0.0583	0.1903	0.3066	0.581309	3	6.42269	1744
Glyma.01G183100	N	WGD	0.0343	0.2148	0.1596	0.911114	7	496.529	3935
Glyma.01G183200	N	WGD	0.1083	0.1329	0.815	0.736143	5	24.3534	1046
Glyma.01G183300	N	WGD	NA	NA	NA	0.959128	20	2349.98	3676
Glyma.01G183400	N	WGD	0.0918	0.2348	0.3909	0.571079	9	237.115	4758
Glyma.01G183500	N	WGD	0.0558	0.2476	0.2252	0.498562	5	85.2976	11639
Glyma.01G183600	N	WGD	NA	NA	NA	0.737886	5	278.688	5115
Glyma.01G183700	N	WGD	0.0845	0.2969	0.2845	0.78207	3	132.285	2268
Glyma.01G183800	N	WGD	0.053	0.2002	0.2648	0.453168	6	43.3935	6549
Glyma.01G183900	S	WGD	NA	NA	NA	0.839803	2	14.9645	3919
Glyma.01G184100	S	other	NA	NA	NA	0.504277	2	10.1313	637
Glyma.01G184300	N	WGD	0.0393	0.1942	0.2023	0.329696	6	28.8447	5478
Glyma.01G184400	B	WGD	0.0936	0.2523	0.3708	0.964665	3	145.09	2932
Glyma.01G184500	N	syn.singleton	0.0582	0.1939	0.3	0.500369	4	10.2019	19182
Glyma.01G184600	S	other	NA	NA	NA	0.665283	3	25.2755	4665
Glyma.01G184700	N	WGD	0.0749	0.2171	0.3451	0.763739	2	19.1067	5760
Glyma.01G185200	B	WGD	0.0342	0.1874	0.1827	0.510292	5	205.043	3943
Glyma.01G185300	B	syn.singleton	0.0463	0.2088	0.2217	0.945744	2	36.8112	6889
Glyma.01G185400	N	WGD	0.1307	0.3764	0.3473	0.469972	4	25.7045	2107
Glyma.01G185600	N	WGD	0.0469	0.2395	0.1959	0.814038	6	164.943	1059
Glyma.01G185700	N	WGD	NA	NA	NA	0.882237	4	44.6855	5392
Glyma.01G185800	N	WGD	0.0683	0.2912	0.2346	0.875611	10	270.777	2342
Glyma.01G185900	N	WGD	0.0589	0.3884	0.1517	0.932003	6	331.91	2115
Glyma.01G186000	B	WGD	0.0234	0.2742	0.0854	0.694337	6	441.393	4866
Glyma.01G186100	S	WGD	0.0228	0.2843	0.0801	0.404863	5	16.4879	1616
Glyma.01G186200	S	other	NA	NA	NA	0.571429	2	2.43232	10459
Glyma.01G186300	B	WGD	0.0826	0.1817	0.4544	0.63013	4	23.0406	3200
Glyma.01G186400	N	WGD	0.0178	0.2404	0.0741	0.988328	6	873.554	4658
Glyma.01G186600	N	WGD	0.0661	0.3162	0.2092	0.852751	15	917.363	6772
Glyma.01G186800	B	WGD	0.1064	0.6119	0.1738	0.922391	3	130.224	1047
Glyma.01G187200	N	WGD	NA	NA	NA	0.606447	7	73.0153	5077
Glyma.01G187300	S	WGD	0.0323	0.3292	0.0983	0.815992	2	5.92689	4433
Glyma.01G187400	N	syn.singleton	0.055	0.2762	0.1991	0.704829	14	136.534	13482
Glyma.01G187600	S	WGD	0.0742	0.2247	0.33	0.688046	2	4.8571	3410
Glyma.01G187700	N	WGD	0.0428	0.4101	0.1045	1	1	34.2448	2045
Glyma.01G187800	B	WGD	0.0705	0.3137	0.2247	0.598414	2	18.957	2994
Glyma.01G187900	B	WGD	0.0454	0.2166	0.2094	1	1	8.50559	4111
Glyma.01G188000	N	WGD	NA	NA	NA	0.581423	7	52.6895	10004
Glyma.01G188100	B	WGD	0.0485	0.2408	0.2013	0.856943	10	469.177	2489
Glyma.01G188200	N	WGD	0.075	0.1762	0.4255	0.347606	6	139.133	7091
Glyma.01G188400	N	WGD	0.0465	0.3526	0.1319	0.842195	14	551.789	3690
Glyma.01G188500	B	WGD	0.0662	0.2215	0.2989	0.570474	2	9.19683	5287
Glyma.01G188600	N	WGD	0.0654	0.3472	0.1884	0.778654	4	389.26	1724
Glyma.01G188700	B	WGD	0.0658	0.2441	0.2695	1	1	22.5786	3869
Glyma.01G188800	B	WGD	0.1966	0.9378	0.2096	1	1	3.98762	1432
Glyma.01G188900	S	WGD	0.0112	0.2142	0.0522	0.508961	3	57.4068	4206
Glyma.01G189000	N	WGD	0.0423	0.4595	0.092	1	1	95.3037	1578
Glyma.01G189100	B	WGD	0.0427	0.4137	0.1032	0.30106	4	17.1035	2365
Glyma.01G189200	B	WGD	0.0439	0.3036	0.1447	0.237602	12	57.7554	3888
Glyma.01G189300	B	WGD	0.0332	0.2552	0.1299	1	1	5.21256	1846
Glyma.01G189500	B	WGD	0.0604	0.2086	0.2894	0.583374	3	9.10138	7749
Glyma.01G189600	N	WGD	0.1162	0.3032	0.3833	0.67117	7	39.4216	2077
Glyma.01G189800	B	syn.singleton	0.0077	0.3122	0.0246	0.685891	6	25.0642	2461
Glyma.01G190000	N	WGD	NA	NA	NA	0.857352	5	213.787	2122
Glyma.01G190100	N	WGD	0.0635	0.701	0.0906	0.767289	2	20.5598	2367
Glyma.01G190300	B	WGD	NA	NA	NA	1	1	46.3402	1265
Glyma.01G190400	S	WGD	NA	NA	NA	1	1	1.56363	1467
Glyma.01G190500	S	syn.singleton	0.076	0.2977	0.2551	1	1	7.05937	932
Glyma.01G190600	N	WGD	0.0559	0.4148	0.1347	1	1	17.0167	2161
Glyma.01G190700	S	WGD	0.0289	0.241	0.1198	0.341287	6	45.9027	3503
Glyma.01G190900	N	WGD	0.1104	0.2628	0.4202	1	1	19.3889	1829
Glyma.01G191100	B	syn.singleton	0.0496	0.1967	0.2521	0.523654	4	29.2858	10636
Glyma.01G191200	B	WGD	0.0582	0.4073	0.1428	0.749866	3	18.8419	1677
Glyma.01G191300	N	WGD	0.0888	0.3004	0.2955	0.356629	7	29.8683	3637
Glyma.01G191400	S	WGD	0.1131	0.254	0.4453	0.627314	2	4.98327	1777
Glyma.01G191500	N	WGD	0.057	0.2078	0.2743	1	1	9.95351	4776
Glyma.01G191600	N	WGD	0.0223	0.2017	0.1105	0.70885	6	44.9854	3200
Glyma.01G191700	N	WGD	0.0899	0.2119	0.4242	0.588049	3	64.0827	5632
Glyma.01G191900	B	WGD	0.1356	0.2797	0.4848	0.850951	3	107	3864
Glyma.01G192000	B	WGD	0.0258	0.3007	0.0859	0.99386	3	706.354	1765
Glyma.01G192100	B	WGD	0.0025	0.2972	0.0085	0.634376	5	78.0752	5785
Glyma.01G192200	N	WGD	0.0516	0.289	0.1786	0.717664	14	229.225	4903
Glyma.01G192300	N	WGD	0.0406	0.3015	0.1346	0.396025	11	64.2204	4029
Glyma.01G192400	B	WGD	0.1802	0.2968	0.6072	0.542744	3	13.0362	2809
Glyma.01G192500	N	WGD	0.0341	0.3709	0.0919	0.602157	5	30.7265	2463
Glyma.01G192600	N	WGD	NA	NA	NA	0.489009	10	204.045	2333
Glyma.01G192700	S	nonsyn.singleton	NA	NA	NA	1	1	1.64987	678
Glyma.01G192900	B	WGD	0.0327	0.2445	0.1337	0.768982	2	12.2104	4385
Glyma.01G193100	S	WGD	0.0804	0.2172	0.37	0.536745	2	6.08915	1988
Glyma.01G193200	S	WGD	0.0561	0.2566	0.2185	0.44495	3	4.03233	5477
Glyma.01G193300	S	syn.singleton	0.1363	0.4586	0.2971	1	1	4.6909	5556
Glyma.01G193400	B	WGD	0.0821	0.1713	0.4791	0.811957	2	10.6328	2574
Glyma.01G193500	S	WGD	NA	NA	NA	0.637168	2	3.96112	8145
Glyma.01G193600	N	WGD	0.0239	0.2178	0.1096	0.599045	23	378.983	5870
Glyma.01G193700	B	WGD	0.0525	0.1432	0.3664	0.948236	3	142.728	3699
Glyma.01G193800	B	WGD	NA	NA	NA	0.938987	3	91.3643	913
Glyma.01G193900	S	WGD	0.2341	0.4486	0.5217	0.481132	3	18.2152	4228
Glyma.01G194000	S	other	NA	NA	NA	1	1	1.04242	2562
Glyma.01G194100	B	WGD	0.036	0.2143	0.168	0.928876	4	80.306	4808
Glyma.01G194200	N	WGD	0.0448	0.4209	0.1065	0.333703	8	28.8487	2433
Glyma.01G194300	B	WGD	0.0501	0.2557	0.1959	0.342858	6	27.2551	4077
Glyma.01G194500	B	WGD	0.0154	0.3235	0.0476	0.977436	4	221.947	3253
Glyma.01G194600	B	WGD	0.034	0.1771	0.1918	0.682302	4	22.6155	7398
Glyma.01G194700	B	WGD	0.1288	0.3531	0.3649	0.872303	16	459.122	7303
Glyma.01G194800	S	WGD	0.0706	0.2585	0.2733	1	1	1.11607	6433
Glyma.01G194900	N	WGD	0.0408	0.2087	0.1954	0.695244	5	59.2519	3290
Glyma.01G195000	B	WGD	0.0812	0.856	0.0949	0.211138	12	28.5219	3164
Glyma.01G195100	N	WGD	0.2528	0.9548	0.2648	1	1	8.2655	1334
Glyma.01G195200	B	WGD	NA	NA	NA	0.468983	11	88.7576	2797
Glyma.01G195300	S	WGD	0.1196	0.2495	0.4793	1	1	1.11607	1017
Glyma.01G195400	N	WGD	0.0709	0.3067	0.231	0.633549	3	24.562	2315
Glyma.01G195500	N	WGD	0.0947	0.3444	0.275	0.809659	3	15.6179	4424
Glyma.01G195600	S	WGD	0.0757	0.2926	0.2587	1	1	3.16219	2212
Glyma.01G195700	B	WGD	0.3557	0.3367	1.0564	0.502115	6	131.068	692
Glyma.01G195900	S	WGD	NA	NA	NA	0.500286	2	7.37123	3746
Glyma.01G196000	S	WGD	0.0505	0.7418	0.0681	0.681743	2	3.81985	1433
Glyma.01G196100	N	WGD	0.0352	0.2621	0.1344	0.891138	2	27.3391	2870
Glyma.01G196300	N	WGD	NA	NA	NA	0.376647	14	88.2454	5749
Glyma.01G196400	B	WGD	NA	NA	NA	0.341034	4	13.809	5091
Glyma.01G196600	S	WGD	0.0498	0.2524	0.1974	0.584415	2	5.49846	1903
Glyma.01G196800	N	WGD	0.0407	0.3149	0.1291	0.953557	2	128.231	2168
Glyma.01G197100	N	WGD	NA	NA	NA	0.450979	11	59.3129	2255
Glyma.01G197500	N	WGD	NA	NA	NA	0.89879	5	131.049	2556
Glyma.01G197600	S	WGD	0.0857	0.2859	0.2999	0.245786	7	12.0121	4297
Glyma.01G197800	S	WGD	0.044	0.3749	0.1173	0.225444	7	12.0391	3855
Glyma.01G197900	N	WGD	0.1069	0.3087	0.3464	0.964523	2	167.78	2581
Glyma.01G198000	S	other	NA	NA	NA	0.540703	2	9.31479	1705
Glyma.01G198100	N	WGD	NA	NA	NA	0.874741	4	62.617	2928
Glyma.01G198200	S	other	NA	NA	NA	0.483449	3	4.31244	2667
Glyma.01G198500	B	WGD	0.0647	0.2419	0.2674	0.805643	6	189.616	3566
Glyma.01G198600	S	WGD	NA	NA	NA	0.355263	3	14.6495	2250
Glyma.01G198800	S	WGD	0.0507	0.5221	0.0971	0.50684	4	14.2595	753
Glyma.01G198900	S	WGD	0.1257	0.3787	0.3318	1	1	2.67236	4032
Glyma.01G199000	S	WGD	NA	NA	NA	0.571978	3	12.177	6198
Glyma.01G199100	B	WGD	0.108	0.3223	0.335	0.913424	3	170.898	2662
Glyma.01G199200	S	syn.singleton	0.0347	0.1674	0.2072	0.489664	3	4.82567	2735
Glyma.01G199300	S	nonsyn.singleton	NA	NA	NA	0.571846	2	3.8143	2257
Glyma.01G199400	S	WGD	0.0312	0.2892	0.108	1	1	3.31321	3818
Glyma.01G199600	B	WGD	0.0521	0.3748	0.1389	0.352989	8	49.913	5357
Glyma.01G199700	B	WGD	0.0416	0.2758	0.1508	0.927974	5	197.812	1824
Glyma.01G199900	B	WGD	0.0775	0.1877	0.413	0.832132	2	37.9336	2847
Glyma.01G200000	B	nonsyn.singleton	NA	NA	NA	0.36691	5	77.2068	3655
Glyma.01G200100	N	WGD	0.0298	0.2265	0.1315	0.883378	8	122.455	6571
Glyma.01G200200	S	syn.singleton	0.0769	0.2402	0.3201	0.476139	3	12.3138	6416
Glyma.01G200300	S	WGD	NA	NA	NA	1	1	2.88523	1039
Glyma.01G200400	S	syn.singleton	0.0543	0.3952	0.1373	0.551724	2	5.26303	2085
Glyma.01G200500	N	WGD	0.0463	0.2335	0.1983	0.595882	10	80.8855	5008
Glyma.01G200700	B	WGD	0.0505	0.2902	0.1739	0.870456	4	68.7074	5295
Glyma.01G200800	N	WGD	0.0708	0.2271	0.3116	0.36533	19	247.738	6609
Glyma.01G200900	N	WGD	0.0859	0.2089	0.4112	0.356147	5	26.956	4392
Glyma.01G201000	N	nonsyn.singleton	NA	NA	NA	0.765842	4	80.6633	2371
Glyma.01G201100	B	WGD	0.0379	0.2752	0.1376	0.621645	4	46.986	2718
Glyma.01G201200	S	WGD	0.0885	0.637	0.1389	1	1	4.02368	315
Glyma.01G201300	B	nonsyn.singleton	NA	NA	NA	1	1	9.01201	1535
Glyma.01G201600	S	nonsyn.singleton	NA	NA	NA	1	1	3.2933	1122
Glyma.01G201800	B	syn.singleton	0.1088	0.3455	0.3149	0.814069	2	7.98492	2187
Glyma.01G202000	N	WGD	0.0484	0.2099	0.2305	0.623008	3	33.9119	3158
Glyma.01G202200	S	WGD	0.0847	0.3447	0.2457	1	1	5.30632	2039
Glyma.01G202300	S	syn.singleton	0.1077	0.2781	0.3872	1	1	1.63589	2718
Glyma.01G202400	S	syn.singleton	0.1287	0.4153	0.31	1	1	2.94632	3617
Glyma.01G202500	B	WGD	0.011	0.2058	0.0537	0.979633	8	1269.52	3638
Glyma.01G202600	N	WGD	0.0087	0.2975	0.0291	0.776664	19	155.353	13552
Glyma.01G202700	N	WGD	NA	NA	NA	0.560695	3	19.3928	2287
Glyma.01G202800	S	nonsyn.singleton	NA	NA	NA	1	1	1.18834	537
Glyma.01G202900	B	nonsyn.singleton	NA	NA	NA	0.804401	4	64.8433	1609
Glyma.01G203000	B	WGD	0.0273	0.205	0.1334	0.491348	5	19.3187	18885
Glyma.01G203100	B	syn.singleton	0.037	0.2174	0.1703	0.953271	6	251.677	19296
Glyma.01G203200	N	WGD	0.0607	0.5689	0.1068	0.399182	6	120.133	1982
Glyma.01G203300	B	WGD	0.0803	0.296	0.2714	0.767549	5	46.5561	2487
Glyma.01G203400	N	WGD	NA	NA	NA	0.935245	6	187.772	3137
Glyma.01G203500	N	WGD	0.0762	0.3434	0.222	0.737582	2	25.9164	2943
Glyma.01G203600	B	WGD	NA	NA	NA	1	1	345.681	1713
Glyma.01G203700	S	nonsyn.singleton	NA	NA	NA	1	1	2.72656	956
Glyma.01G203800	S	WGD	0.0047	0.1701	0.0278	0.531001	3	24.8041	3135
Glyma.01G204000	N	WGD	0.0328	0.2554	0.1284	0.914077	5	89.2242	4970
Glyma.01G204200	N	WGD	0.0371	0.2354	0.1577	0.394035	11	179.892	3922
Glyma.01G204300	B	WGD	0.0643	0.2131	0.3017	0.499385	8	53.96	5482
Glyma.01G204400	N	WGD	0.1128	0.1621	0.6964	0.963326	7	234.804	1769
Glyma.01G204500	N	WGD	NA	NA	NA	0.704738	5	43.4471	5553
Glyma.01G204600	N	other	NA	NA	NA	0.515348	5	38.6705	3790
Glyma.01G204800	S	WGD	0.0354	0.199	0.1779	0.729116	2	4.01981	2704
Glyma.01G204900	B	WGD	0.1325	0.3469	0.3821	0.958942	2	29.1322	5910
Glyma.01G205100	N	WGD	0.0825	0.1808	0.4561	0.492118	5	20.7126	5941
Glyma.01G205200	N	WGD	0.0253	0.2408	0.1049	0.432881	5	260.671	2219
Glyma.01G205400	N	WGD	0.0497	0.263	0.189	0.568234	4	92.0093	2145
Glyma.01G205500	B	WGD	0.1579	0.2574	0.6133	1	1	7.81539	2488
Glyma.01G205600	B	syn.singleton	0.083	0.2071	0.4007	0.969376	3	192.57	3834
Glyma.01G205700	S	WGD	0.0338	0.2169	0.1559	0.685426	3	20.2467	2506
Glyma.01G205800	N	other	NA	NA	NA	0.57291	7	42.1351	826
Glyma.01G205900	N	WGD	0.0473	0.858	0.0552	0.87034	6	97.6445	1695
Glyma.01G206000	N	WGD	0.0487	0.1823	0.267	0.949485	2	25.1879	13896
Glyma.01G206100	N	syn.singleton	0.1478	0.3563	0.4148	0.889266	2	11.7627	2649
Glyma.01G206200	N	syn.singleton	0.0436	0.2967	0.147	0.997617	2	437.484	3402
Glyma.01G206400	S	WGD	0.1647	0.207	0.7956	1	1	1.56363	9293
Glyma.01G206500	S	syn.singleton	0.1373	0.3304	0.4156	0.812548	2	8.34154	2956
Glyma.01G206600	B	WGD	0.0833	0.4002	0.2082	0.406535	8	51.2728	1518
Glyma.01G206700	S	WGD	0.1319	0.345	0.3822	0.551236	2	6.81536	848
Glyma.01G206800	S	WGD	0.1124	0.1711	0.6571	1	1	4.09225	1832
Glyma.01G207000	N	WGD	0.0223	0.2479	0.0901	0.467038	4	46.0221	3669
Glyma.01G207200	N	WGD	0.0577	0.1934	0.2981	0.75304	7	81.2277	5990
Glyma.01G207300	S	WGD	0.0438	0.2754	0.1592	0.719102	3	32.7261	1845
Glyma.01G207400	B	WGD	0.0698	0.2644	0.2639	0.328282	12	38.8778	6429
Glyma.01G207500	N	WGD	0.0332	0.2092	0.1588	0.829333	6	121.142	6972
Glyma.01G207700	N	WGD	0.0163	0.4231	0.0386	0.967664	7	469.601	2244
Glyma.01G207800	S	WGD	0.0574	0.2044	0.2808	1	1	36.5878	6621
Glyma.01G207900	S	WGD	0.0472	0.2977	0.1585	0.529412	2	5.08352	2916
Glyma.01G208000	N	WGD	0.0614	0.1686	0.364	0.713389	3	12.0831	2432
Glyma.01G208100	N	WGD	NA	NA	NA	0.84576	6	51.9289	5513
Glyma.01G208200	N	WGD	0.052	0.338	0.1538	0.983277	5	502.726	2808
Glyma.01G208300	S	WGD	0.0515	0.2166	0.2376	1	1	2.16938	8483
Glyma.01G208400	B	WGD	0.0252	0.1921	0.1312	0.9926	2	140.865	5430
Glyma.01G208600	B	WGD	0.0963	0.2502	0.3849	0.215006	15	43.3723	10767
Glyma.01G208700	B	WGD	0.0504	0.2203	0.2286	0.526302	11	85.1264	4910
Glyma.01G208900	S	WGD	NA	NA	NA	1	1	1.98392	1781
Glyma.01G209000	B	WGD	0.1275	0.3143	0.4055	0.757576	2	5.73333	4693
Glyma.01G209100	S	WGD	NA	NA	NA	0.629009	3	17.1655	1531
Glyma.01G209200	B	WGD	0.0766	0.2598	0.2949	0.952853	5	509.426	7384
Glyma.01G209300	B	WGD	NA	NA	NA	0.8125	10	135.147	7920
Glyma.01G209400	N	other	NA	NA	NA	0.786331	3	437.477	891
Glyma.01G209500	N	WGD	0.0482	0.3018	0.1595	0.500244	4	26.9075	3880
Glyma.01G209700	B	WGD	0.1924	0.6141	0.3134	0.523855	4	33.5957	1236
Glyma.01G209800	N	WGD	0.0602	0.2632	0.2287	0.66503	10	200.297	8982
Glyma.01G210000	S	nonsyn.singleton	NA	NA	NA	1	1	2.55	415
Glyma.01G210100	S	WGD	0.0518	0.2514	0.2062	1	1	1.03988	3467
Glyma.01G210200	N	WGD	0.0333	0.2471	0.1347	0.61772	3	85.2014	3273
Glyma.01G210400	S	WGD	0.0387	0.4045	0.0957	1	1	6.13837	2213
Glyma.01G210500	S	WGD	0.0433	0.313	0.1382	1	1	1.73737	4042
Glyma.01G210600	N	WGD	0.0476	0.2061	0.231	0.746188	12	101.593	10296
Glyma.01G210700	N	WGD	0.0453	0.4965	0.0913	1	1	4.424	1129
Glyma.01G210800	N	WGD	0.0176	0.2195	0.08	0.937474	4	132.018	5766
Glyma.01G211000	N	WGD	0.0629	0.3014	0.2088	1	1	33.6751	4884
Glyma.01G211200	B	WGD	0.0514	0.353	0.1456	0.298874	15	156.189	4077
Glyma.01G211300	N	other	NA	NA	NA	0.638356	2	22.2992	1089
Glyma.01G211400	B	WGD	0.0684	0.2793	0.2448	1	1	2.79031	1643
Glyma.01G211500	B	WGD	NA	NA	NA	0.931354	3	87.1225	2554
Glyma.01G211700	B	WGD	0.0191	0.7844	0.0244	0.929405	6	124.625	2265
Glyma.01G211800	S	nonsyn.singleton	NA	NA	NA	0.519697	3	5.713	2139
Glyma.01G211900	B	WGD	0.0523	0.2422	0.216	0.499799	7	23.1282	3736
Glyma.01G212000	S	WGD	0.0617	0.1867	0.3307	0.492625	3	6.04147	3117
Glyma.01G212100	N	WGD	0.0508	0.3445	0.1475	0.930701	2	34.8942	1377
Glyma.01G212200	B	WGD	0.0504	0.1773	0.2845	0.401013	5	12.5579	10788
Glyma.01G212300	B	WGD	0.0534	0.1831	0.2917	1	1	36.2471	2399
Glyma.01G212400	S	WGD	0.0616	0.4172	0.1477	0.473142	4	10.6447	3289
Glyma.01G212500	S	WGD	NA	NA	NA	0.336213	7	28.7692	2118
Glyma.01G212600	N	WGD	NA	NA	NA	1	1	7.09015	1322
Glyma.01G212700	B	WGD	0.1081	0.2778	0.3893	0.719385	3	15.206	2569
Glyma.01G212800	B	WGD	0.044	0.3343	0.1317	0.506801	9	260.637	3414
Glyma.01G212900	S	syn.singleton	0.1413	0.3411	0.4142	0.610536	2	5.13378	3728
Glyma.01G213000	S	WGD	0.0571	0.207	0.2757	0.666582	2	3.12647	1773
Glyma.01G213100	N	WGD	0.0292	0.3901	0.075	0.452331	7	93.6072	2890
Glyma.01G213200	B	WGD	0.0313	0.1657	0.1889	0.711636	14	141.656	9815
Glyma.01G213300	B	WGD	0.0963	0.1403	0.6865	0.942529	2	33.5829	2263
Glyma.01G213400	N	WGD	0.0764	0.1984	0.3851	1	1	3.9155	3376
Glyma.01G213500	B	WGD	0.1369	0.2133	0.6421	0.668031	2	21.8456	3791
Glyma.01G213600	B	WGD	0.0427	0.1752	0.2436	0.312232	9	20.728	4084
Glyma.01G213700	S	WGD	0.0677	0.2688	0.2517	0.528988	2	3.08724	2964
Glyma.01G213800	S	WGD	0.0824	0.214	0.3851	0.495792	3	16.6754	6110
Glyma.01G214100	B	WGD	0.1049	0.3256	0.3222	0.972032	4	292.564	4466
Glyma.01G214200	N	WGD	0.0819	0.5727	0.143	0.970154	11	1775.62	2088
Glyma.01G214300	B	syn.singleton	0.056	0.2753	0.2033	0.960496	2	39.9133	4234
Glyma.01G214400	N	WGD	0.0443	0.4299	0.103	1	1	3.26671	1665
Glyma.01G214500	S	WGD	0.0533	0.3691	0.1446	0.352931	3	6.69524	5409
Glyma.01G214600	N	WGD	0.0787	0.4343	0.1812	0.657656	3	47.2635	2251
Glyma.01G214700	B	WGD	NA	NA	NA	0.55147	9	147.563	6917
Glyma.01G214800	B	WGD	0.0168	0.3262	0.0514	0.54259	15	132.854	6736
Glyma.01G215100	N	syn.singleton	0.0636	0.2221	0.2864	0.72331	6	41.312	5852
Glyma.01G215400	B	syn.singleton	0.0506	0.6222	0.0813	0.983516	5	443.372	973
Glyma.01G215500	N	WGD	0.0403	0.2558	0.1578	0.959038	11	779.38	5615
Glyma.01G215700	S	WGD	0.0822	0.355	0.2317	0.579531	6	24.5621	14076
Glyma.01G215800	N	WGD	0.0585	0.1994	0.2932	0.818223	3	65.7253	6605
Glyma.01G215900	S	other	NA	NA	NA	1	1	1.33618	1936
Glyma.01G216000	N	syn.singleton	0.1441	0.4726	0.305	0.900623	5	136.073	9304
Glyma.01G216400	N	WGD	0.0424	0.3052	0.139	0.986988	2	125.719	2818
Glyma.01G216500	B	WGD	0.0404	0.2699	0.1496	0.53884	6	113.545	4145
Glyma.01G216600	S	WGD	0.0805	0.3747	0.2147	0.295901	5	6.74659	1994
Glyma.01G216700	S	nonsyn.singleton	NA	NA	NA	1	1	2.23213	532
Glyma.01G216800	S	nonsyn.singleton	NA	NA	NA	1	1	4.26467	156
Glyma.01G217100	B	syn.singleton	0.0689	0.1779	0.3872	0.547989	4	20.723	6768
Glyma.01G217200	N	syn.singleton	0.1652	0.3933	0.4201	0.81078	2	9.17826	3469
Glyma.01G217300	N	WGD	0.0401	0.2738	0.1465	0.324786	6	48.7537	5814
Glyma.01G217400	N	WGD	0.0586	0.2995	0.1958	0.599405	4	24.133	2226
Glyma.01G217500	B	nonsyn.singleton	NA	NA	NA	0.788321	2	12.1876	3691
Glyma.01G217600	N	other	NA	NA	NA	0.929346	2	26.3272	1566
Glyma.01G217700	N	nonsyn.singleton	NA	NA	NA	1	1	21.8779	1566
Glyma.01G217900	N	WGD	0.0388	0.1895	0.2047	0.491178	4	57.5345	3601
Glyma.01G218000	N	WGD	0.1326	0.2343	0.5657	0.904285	2	17.0066	2736
Glyma.01G218100	N	WGD	NA	NA	NA	0.926879	4	53.3273	5433
Glyma.01G218300	N	WGD	NA	NA	NA	0.492502	6	99.0615	3627
Glyma.01G218400	B	other	NA	NA	NA	0.271312	11	110.186	4244
Glyma.01G218600	N	syn.singleton	0.0879	0.3211	0.2737	0.469665	4	19.4523	5581
Glyma.01G218700	N	nonsyn.singleton	NA	NA	NA	0.456522	3	8.55651	1321
Glyma.01G218800	B	WGD	0.0402	0.1872	0.2145	0.303921	10	47.3869	5834
Glyma.01G219000	N	syn.singleton	0.0514	0.2895	0.1775	1	1	8.81938	4910
Glyma.01G219100	B	syn.singleton	0.0672	0.2977	0.2258	0.951878	2	31.6321	7772
Glyma.01G219200	N	WGD	0.0324	0.299	0.1083	0.520217	5	14.654	5103
Glyma.01G219400	S	WGD	NA	NA	NA	0.560916	2	3.55936	1352
Glyma.01G219500	S	nonsyn.singleton	NA	NA	NA	1	1	6.20584	474
Glyma.01G219600	B	WGD	0.0939	0.2675	0.351	0.776502	2	19.1831	4473
Glyma.01G219700	B	WGD	0.0868	0.1671	0.5193	1	1	23.3427	3078
Glyma.01G219800	N	WGD	NA	NA	NA	0.712498	10	187.598	21110
Glyma.01G220000	B	syn.singleton	0.1293	0.2643	0.4891	0.782362	2	24.5851	2089
Glyma.01G220200	B	WGD	0.0545	0.3104	0.1757	0.820768	3	784.331	4602
Glyma.01G220300	S	WGD	0.1039	0.2673	0.3887	0.242727	5	8.94374	4230
Glyma.01G220400	B	WGD	0.0386	0.192	0.2012	0.998866	2	1121.69	6258
Glyma.01G220600	N	WGD	NA	NA	NA	0.918835	9	219.774	2034
Glyma.01G220700	S	WGD	NA	NA	NA	0.571037	2	3.03647	7982
Glyma.01G220800	S	WGD	0.1032	0.348	0.2965	1	1	5.50734	2854
Glyma.01G220900	S	WGD	0.052	0.2311	0.2251	0.329759	4	8.87678	6093
Glyma.01G221100	S	WGD	0.1129	0.2838	0.3978	0.607183	2	2.86784	2154
Glyma.01G221200	S	WGD	0.044	0.3509	0.1255	1	1	5.20831	2490
Glyma.01G221300	B	WGD	0.0695	0.3925	0.177	1	1	25.8579	1220
Glyma.01G221400	S	WGD	0.0599	0.313	0.1912	0.40678	6	19.9074	1884
Glyma.01G221500	N	WGD	0.0476	0.2234	0.2131	0.723413	5	29.9717	4954
Glyma.01G221600	B	WGD	0.0735	0.3643	0.2017	0.633582	5	48.5508	5436
Glyma.01G221700	N	syn.singleton	0.1189	0.1912	0.6221	0.338748	5	16.3897	2955
Glyma.01G221800	S	syn.singleton	0.2046	0.1756	1.165	1	1	10.146	1605
Glyma.01G221900	N	WGD	0.0778	0.208	0.3741	1	1	11.8242	1154
Glyma.01G222000	N	WGD	0.039	0.1891	0.2064	0.63478	3	19.6642	3435
Glyma.01G222100	N	WGD	NA	NA	NA	0.977752	8	800.451	1915
Glyma.01G222200	N	WGD	0.0403	0.2264	0.1779	0.712649	2	15.2096	2322
Glyma.01G222400	B	WGD	0.0612	0.2422	0.2525	0.905127	8	464.055	4151
Glyma.01G222500	B	WGD	0.1137	0.2622	0.4337	0.878375	2	27.2015	8324
Glyma.01G222600	S	WGD	0.071	0.1657	0.4284	0.677836	3	67.4768	1185
Glyma.01G222700	N	WGD	0.0395	0.2212	0.1783	0.504935	3	9.94217	9977
Glyma.01G222900	S	WGD	0.3267	0.412	0.793	1	1	2.04612	868
Glyma.01G223000	N	WGD	0.0794	0.3652	0.2175	0.721563	2	4.80111	1915
Glyma.01G223100	B	WGD	0.0679	0.2688	0.2527	0.58319	2	6.13521	6598
Glyma.01G223200	N	WGD	0.0565	0.2562	0.2206	0.488448	3	10.7314	5258
Glyma.01G223400	B	syn.singleton	0.1215	0.182	0.6675	0.286551	13	47.3902	4788
Glyma.01G223500	S	syn.singleton	0.0791	0.1609	0.4917	0.738804	2	8.78349	4694
Glyma.01G223600	N	WGD	0.0598	0.202	0.2958	0.533171	5	20.6519	4193
Glyma.01G223700	N	WGD	0.0628	0.3153	0.1991	0.456809	6	39.3926	3890
Glyma.01G223900	N	syn.singleton	0.1579	0.5804	0.272	0.773069	3	20.5146	9073
Glyma.01G224000	B	WGD	0.0744	0.3933	0.1891	0.45537	7	22.3696	3489
Glyma.01G224200	N	WGD	NA	NA	NA	0.894859	2	33.0358	9722
Glyma.01G224300	B	WGD	0.026	0.3462	0.075	0.73688	6	68.1605	5007
Glyma.01G224400	B	WGD	0.0384	0.2505	0.1534	1	1	3.98447	2735
Glyma.01G224700	S	WGD	0.0308	0.2325	0.1323	0.924487	2	19.2566	3230
Glyma.01G224800	N	syn.singleton	0.2175	0.3365	0.6464	0.92822	4	104.904	1891
Glyma.01G224900	S	WGD	0.0653	0.3057	0.2136	1	1	1.52219	4307
Glyma.01G225000	B	WGD	0.0883	0.4474	0.1973	1	1	6.85802	945
Glyma.01G225100	N	WGD	0.1092	0.3877	0.2816	0.881769	2	10.2612	1917
Glyma.01G225200	N	WGD	0.0371	0.2459	0.1511	0.481324	18	591.69	8796
Glyma.01G225300	B	WGD	0.0588	0.2193	0.2683	0.481495	5	80.4715	4009
Glyma.01G225400	N	WGD	0.1244	0.2014	0.6176	0.672835	4	38.8569	2534
Glyma.01G225500	S	WGD	0.1492	0.2035	0.7333	0.82919	3	30.1773	864
Glyma.01G225600	N	WGD	0.1872	0.5524	0.339	0.829815	4	174.601	297
Glyma.01G225700	B	WGD	0.0715	0.2178	0.3281	0.785423	12	100.228	4511
Glyma.01G225800	N	WGD	0.0453	0.2792	0.1621	0.668345	7	93.7567	4306
Glyma.01G225900	B	WGD	0.0187	0.3071	0.061	0.590317	9	234.165	5920
Glyma.01G226000	B	syn.singleton	0.0566	0.2359	0.2401	0.453784	7	121.349	2591
Glyma.01G226100	S	WGD	0.081	0.6873	0.1179	1	1	1.82354	1286
Glyma.01G226200	N	syn.singleton	0.0777	0.2808	0.2768	0.784898	6	41.8037	3166
Glyma.01G226500	S	WGD	NA	NA	NA	1	1	1.77313	7868
Glyma.01G226600	S	WGD	0.1243	0.4352	0.2857	0.395962	3	5.25241	2925
Glyma.01G226700	B	WGD	0.0337	0.2237	0.1505	0.866267	9	158.455	9684
Glyma.01G226800	N	WGD	0.0876	0.2928	0.2991	0.855579	4	64.5985	5284
Glyma.01G226900	B	WGD	0.0288	0.2039	0.1414	0.958386	3	58.373	5070
Glyma.01G227000	B	WGD	0.0167	0.2019	0.0828	0.877254	6	128.496	7361
Glyma.01G227100	N	syn.singleton	0.0842	0.2078	0.405	0.391765	5	16.5442	5703
Glyma.01G227200	B	WGD	0.0523	0.4093	0.1277	0.31906	8	24.1879	5467
Glyma.01G227300	N	WGD	0.014	0.2258	0.0619	0.73904	4	452.59	2924
Glyma.01G227400	B	WGD	0.0527	0.3429	0.1538	0.965405	7	256.128	2822
Glyma.01G227500	N	syn.singleton	0.0833	0.2228	0.3741	0.233133	10	215.063	6653
Glyma.01G227700	S	WGD	0.0537	0.329	0.1632	1	1	3.31544	3062
Glyma.01G227900	B	WGD	NA	NA	NA	0.948926	6	360.021	2747
Glyma.01G228000	S	WGD	0.0594	0.2803	0.2119	1	1	1.48809	4795
Glyma.01G228100	N	WGD	0.0392	0.1868	0.2096	1	1	67.1327	7081
Glyma.01G228200	N	WGD	0.1397	0.2441	0.5721	0.705849	4	30.1034	7085
Glyma.01G228300	B	WGD	0.0441	0.221	0.1994	0.793815	5	24.258	3205
Glyma.01G228400	B	WGD	0.0151	0.1576	0.0959	0.972697	3	325.675	2964
Glyma.01G228500	N	WGD	0.0553	0.2409	0.2294	0.808603	5	48.2197	5344
Glyma.01G228700	B	WGD	0.0237	0.3843	0.0617	0.963063	8	1349.19	1941
Glyma.01G228800	N	WGD	NA	NA	NA	0.635658	3	20.7666	3998
Glyma.01G228900	S	WGD	0.0311	0.2646	0.1174	0.38208	6	27.6526	13451
Glyma.01G229000	B	WGD	NA	NA	NA	0.730389	3	16.8348	3098
Glyma.01G229100	S	WGD	0.0629	0.2156	0.2919	0.424081	3	5.93808	2242
Glyma.01G229200	S	WGD	0.0335	0.2134	0.1571	0.282008	5	12.2877	12795
Glyma.01G229400	B	WGD	0.0354	0.1752	0.2019	0.982443	6	980.371	5162
Glyma.01G229500	B	WGD	0.0567	0.2354	0.2411	0.352663	5	51.8178	5103
Glyma.01G229600	N	WGD	0.0338	0.3258	0.1038	0.908716	5	103.802	2891
Glyma.01G229700	B	WGD	0.0544	0.2053	0.2648	0.887239	10	355.571	4434
Glyma.01G229800	N	WGD	0.0399	0.2917	0.1368	0.902971	5	123.871	2685
Glyma.01G229900	B	WGD	0.0545	0.2027	0.2686	0.693966	2	5.38004	4711
Glyma.01G230200	N	WGD	0.1455	0.431	0.3375	0.887055	13	684.49	4447
Glyma.01G230300	N	syn.singleton	0.068	0.2738	0.2486	0.552687	3	11.0356	2326
Glyma.01G230400	N	WGD	0.0396	0.2611	0.1516	0.773194	2	6.56106	3550
Glyma.01G230600	N	WGD	NA	NA	NA	1	1	18.5511	3411
Glyma.01G230700	B	WGD	0.0644	0.2725	0.2364	0.939454	4	95.1536	7262
Glyma.01G230900	N	WGD	0.011	0.3386	0.0323	0.967486	4	292.937	3558
Glyma.01G231000	N	syn.singleton	0.1197	0.5414	0.2212	0.900022	4	163.04	612
Glyma.01G231200	S	WGD	NA	NA	NA	1	1	1.81484	555
Glyma.01G231300	S	other	NA	NA	NA	0.891812	2	9.63533	1988
Glyma.01G231400	B	WGD	0.1	0.2668	0.3747	0.943167	5	257.408	4229
Glyma.01G231500	S	syn.singleton	0.0785	0.3252	0.2414	1	1	1.91038	2143
Glyma.01G231600	B	WGD	0.0626	0.1855	0.3376	0.815957	3	12.5872	8857
Glyma.01G231700	B	WGD	0.0318	0.2334	0.1364	0.656679	2	8.66878	7452
Glyma.01G231800	N	WGD	0.1329	0.3468	0.3833	0.880742	4	80.5619	2422
Glyma.01G231900	B	syn.singleton	0.0632	0.2149	0.294	0.851562	4	79.8515	2582
Glyma.01G232000	N	WGD	0.2033	0.4414	0.4606	0.964434	2	30.6162	885
Glyma.01G232100	S	WGD	0.0654	0.3107	0.2106	0.296922	6	16.9145	2149
Glyma.01G232300	B	WGD	NA	NA	NA	0.971962	4	209.138	3124
Glyma.01G232400	N	WGD	0.0533	0.3691	0.1443	0.560729	9	36.979	3960
Glyma.01G232500	N	WGD	0.0188	0.262	0.0716	0.367525	10	84.8518	5348
Glyma.01G232600	B	syn.singleton	0.0578	0.4429	0.1305	0.974989	11	1007.57	3465
Glyma.01G233000	B	WGD	0.089	0.2865	0.3105	0.729005	5	64.7874	3674
Glyma.01G233100	S	WGD	0.1881	0.3418	0.5503	0.784745	2	5.51771	3681
Glyma.01G233200	N	WGD	0.0274	0.2017	0.136	0.816523	6	76.6796	4488
Glyma.01G233300	N	WGD	0.0254	0.2154	0.1178	0.639808	16	512.424	13786
Glyma.01G233500	N	WGD	0.0524	0.1966	0.2667	0.995008	2	243.477	3676
Glyma.01G233600	N	WGD	0.0665	0.2098	0.317	0.531913	8	28.7367	5493
Glyma.01G233700	B	WGD	0.1	0.1204	0.8304	0.769055	7	79.7225	3886
Glyma.01G233900	N	WGD	0.0546	0.261	0.2091	0.649538	4	21.09	2793
Glyma.01G234000	B	WGD	0.0687	0.2193	0.3131	0.363715	7	25.1339	3076
Glyma.01G234100	S	WGD	0.0746	0.2622	0.2846	1	1	1.03988	3874
Glyma.01G234200	N	WGD	0.0833	0.191	0.4361	0.895955	3	270.384	2323
Glyma.01G234300	B	WGD	0.0912	0.214	0.4261	0.661743	18	337.978	9001
Glyma.01G234400	N	WGD	0.0623	0.1344	0.4638	0.795241	3	39.1109	5783
Glyma.01G234500	N	WGD	0.0567	0.4132	0.1372	0.615352	17	403.94	1751
Glyma.01G234600	N	WGD	0.1041	0.1821	0.5716	0.669137	4	13.5649	10198
Glyma.01G234700	N	WGD	0.053	0.2458	0.2156	0.858566	9	296.215	4706
Glyma.01G234800	B	syn.singleton	0.1521	0.2417	0.6293	1	1	23.118	1833
Glyma.01G234900	S	WGD	0.155	0.2543	0.6095	1	1	10.9615	1244
Glyma.01G235000	S	WGD	0.0637	0.1682	0.3787	1	1	2.55435	1439
Glyma.01G235200	N	syn.singleton	0.0604	0.2678	0.2255	0.948233	2	64.9478	6884
Glyma.01G235300	B	WGD	0.0495	0.303	0.1633	0.293155	8	121.197	4939
Glyma.01G235600	B	WGD	0.0913	0.7628	0.1197	0.936569	5	117.129	2057
Glyma.01G235700	B	WGD	0.0337	0.2439	0.1381	0.65129	3	9.36659	6296
Glyma.01G235900	B	WGD	0.0498	0.2691	0.1852	1	1	72.8418	1871
Glyma.01G236100	B	WGD	0.0449	0.3249	0.1381	0.431979	18	247.609	4054
Glyma.01G236200	N	nonsyn.singleton	NA	NA	NA	1	1	12.7349	1076
Glyma.01G236300	N	WGD	0.0668	0.228	0.293	0.806011	7	82.6717	5139
Glyma.01G236400	B	WGD	0.083	0.2199	0.3774	0.55758	13	120.178	8740
Glyma.01G236500	S	other	NA	NA	NA	1	1	8.48017	840
Glyma.01G236600	N	WGD	0.0226	0.5731	0.0395	0.97226	10	5448.21	2564
Glyma.01G236800	S	WGD	0.0757	0.2522	0.3003	0.34588	3	3.25701	2899
Glyma.01G237000	N	WGD	0.0469	0.3227	0.1455	1	1	5.31737	992
Glyma.01G237100	S	WGD	0.0576	0.4113	0.14	1	1	4.5351	1978
Glyma.01G237200	B	WGD	0.2088	0.2198	0.9497	0.739475	6	414.893	3384
Glyma.01G237400	N	WGD	NA	NA	NA	0.315491	8	25.5457	3048
Glyma.01G237500	N	nonsyn.singleton	NA	NA	NA	1	1	29.0141	6938
Glyma.01G237800	N	WGD	NA	NA	NA	0.526129	5	136.375	2763
Glyma.01G237900	N	WGD	0.019	0.2156	0.0879	0.748039	4	91.0424	1955
Glyma.01G238000	B	WGD	0.121	0.3654	0.3312	0.921179	2	18.4087	818
Glyma.01G238200	B	WGD	NA	NA	NA	0.660161	12	247.849	8582
Glyma.01G238300	N	WGD	NA	NA	NA	0.660189	11	260.127	7793
Glyma.01G238400	B	WGD	0.0767	0.2145	0.3577	0.975446	2	48.3714	5356
Glyma.01G238600	B	syn.singleton	0.1089	0.2696	0.4038	0.95051	6	195.61	2949
Glyma.01G238700	N	WGD	0.0698	0.1909	0.3659	0.437363	3	12.3499	6391
Glyma.01G238800	S	WGD	0.0387	0.3491	0.111	1	1	11.6927	5721
Glyma.01G238900	S	WGD	0.081	0.2998	0.27	1	1	1.2157	1652
Glyma.01G239000	B	WGD	0.0153	0.1882	0.081	0.732974	8	128.925	8254
Glyma.01G239200	N	WGD	0.0317	0.3038	0.1042	0.914565	9	214.833	7200
Glyma.01G239500	B	other	NA	NA	NA	0.853647	2	65.6307	1547
Glyma.01G239600	N	WGD	0.0947	0.8676	0.1092	0.929909	3	36.8586	1782
Glyma.01G239700	N	WGD	0.0632	0.3068	0.206	0.54933	4	14.4734	6068
Glyma.01G239900	B	WGD	0.0519	0.2633	0.197	0.767977	3	45.0437	1949
Glyma.01G240000	B	WGD	0.0066	0.3716	0.0177	0.971784	9	1312.27	1928
Glyma.01G240100	N	WGD	0.0322	0.2798	0.1149	0.456418	7	42.1585	7324
Glyma.01G240300	N	syn.singleton	0.1844	0.6963	0.2648	0.897997	9	589.891	2414
Glyma.01G240500	B	syn.singleton	0.1428	0.2481	0.5758	0.576943	4	13.4316	4227
Glyma.01G240700	B	WGD	NA	NA	NA	0.517931	3	13.7637	3336
Glyma.01G240800	N	WGD	NA	NA	NA	0.605239	2	6.5968	2830
Glyma.01G240900	S	nonsyn.singleton	NA	NA	NA	1	1	1.0889	4123
Glyma.01G241000	N	syn.singleton	0.0675	0.3128	0.2158	0.327819	7	15.6014	3339
Glyma.01G241100	B	WGD	0.4277	0.6345	0.6741	0.946913	2	27.3914	1512
Glyma.01G241200	N	nonsyn.singleton	NA	NA	NA	1	1	18.6253	1851
Glyma.01G241300	B	WGD	0.0114	0.2428	0.0469	0.657693	12	64.9603	46877
Glyma.01G241500	N	syn.singleton	0.0329	0.2528	0.1302	0.709074	3	18.4498	3785
Glyma.01G241600	N	nonsyn.singleton	NA	NA	NA	0.997216	2	426.592	602
Glyma.01G241700	N	nonsyn.singleton	NA	NA	NA	1	1	15.0401	607
Glyma.01G242000	B	WGD	0.0498	0.8003	0.0622	0.956269	8	1211.22	2754
Glyma.01G242200	B	other	NA	NA	NA	0.881876	3	103.185	1186
Glyma.01G242300	B	nonsyn.singleton	NA	NA	NA	0.92567	3	86.2508	8114
Glyma.01G242500	B	other	NA	NA	NA	0.808892	4	28.7557	3899
Glyma.01G242700	S	other	NA	NA	NA	0.505581	2	2.93652	876
Glyma.01G242800	N	WGD	NA	NA	NA	0.863748	15	328.601	3957
Glyma.01G242900	N	WGD	NA	NA	NA	0.957761	2	81.4299	1251
Glyma.01G243000	N	syn.singleton	0.1245	0.6241	0.1994	0.992338	2	193.776	997
Glyma.01G243100	S	syn.singleton	0.064	0.4083	0.1568	1	1	2.6045	1988
Glyma.01G243200	S	WGD	0.233	0.3626	0.6426	0.733518	2	5.01414	2429
Glyma.01G243300	N	WGD	0.1818	0.3654	0.4977	0.97642	4	301.564	1572
Glyma.01G243400	S	WGD	NA	NA	NA	0.902782	6	85.0791	1753
Glyma.01G243600	B	syn.singleton	0.0621	0.3083	0.2016	1	1	11.5197	5281
Glyma.01G243800	N	syn.singleton	0.0893	0.397	0.225	0.933539	2	35.0311	816
Glyma.01G243900	B	syn.singleton	0.076	0.2191	0.3468	0.839922	5	62.5866	12644
Glyma.01G244000	N	other	NA	NA	NA	0.876643	2	42.2213	180
Glyma.01G244200	S	other	NA	NA	NA	0.504815	2	5.99113	2127
Glyma.01G244300	N	syn.singleton	0.098	0.2341	0.4188	0.587711	4	21.7063	3327
Glyma.01G244400	S	syn.singleton	0.0744	0.2236	0.3329	0.485976	6	25.5766	10601
Glyma.01G244500	B	WGD	NA	NA	NA	0.858899	2	24.4133	1921
Glyma.01G244600	S	WGD	0.1678	0.828	0.2027	0.530214	2	6.4402	1765
Glyma.01G244700	B	syn.singleton	0.0508	0.2659	0.1911	0.903449	3	31.9165	20155
Glyma.01G244900	B	syn.singleton	0.0397	0.1965	0.2022	0.408212	16	104.896	9597
Glyma.01G245100	B	WGD	0.019	0.1782	0.1066	0.915925	2	40.6146	7516
Glyma.01G245200	B	syn.singleton	0.0578	0.198	0.2922	0.823212	7	105.029	14844
Glyma.01G245300	S	syn.singleton	0.0697	0.2324	0.2999	0.814304	2	7.99504	1956
Glyma.01G245400	N	syn.singleton	0.0911	0.2222	0.41	0.923658	6	94.1276	4293
Glyma.01G245500	B	WGD	0.0332	0.1894	0.1751	0.935334	6	342.665	3817
Glyma.01G245700	B	syn.singleton	0.0128	0.2092	0.0611	0.943165	8	417.73	9370
Glyma.02G000100	S	nonsyn.singleton	NA	NA	NA	0.340527	4	5.66779	15418
Glyma.02G000200	N	other	NA	NA	NA	0.941799	16	1172.52	2685
Glyma.02G000400	N	syn.singleton	0.1207	0.3928	0.3073	1	1	7.73862	4151
Glyma.02G000500	N	syn.singleton	0.068	0.2549	0.2668	0.888613	7	209.702	1885
Glyma.02G000600	N	WGD	0.1052	0.2579	0.4079	0.728804	14	302.281	5581
Glyma.02G000700	N	WGD	0.0471	0.4319	0.109	0.92734	5	77.4037	4276
Glyma.02G000800	N	syn.singleton	0.13	0.388	0.3351	0.985612	2	163.972	1415
Glyma.02G000900	B	syn.singleton	0.1331	0.3925	0.3392	0.985568	2	154.662	3318
Glyma.02G001000	B	WGD	0.0651	0.2881	0.2259	0.801415	5	175.723	13165
Glyma.02G001100	N	WGD	0.1156	0.6393	0.1808	0.949548	14	649.734	1970
Glyma.02G001200	N	syn.singleton	0.0788	0.2644	0.298	0.940796	2	51.2869	8857
Glyma.02G001300	N	nonsyn.singleton	NA	NA	NA	0.932295	3	118.068	2174
Glyma.02G001400	N	other	NA	NA	NA	1	1	5.24476	5445
Glyma.02G001500	N	WGD	0.0343	0.4979	0.0689	0.520996	7	24.102	3295
Glyma.02G001600	N	WGD	0.0335	0.2692	0.1245	0.580004	5	32.4285	4136
Glyma.02G001700	B	WGD	0.0647	0.4935	0.1312	0.730051	19	371.554	1990
Glyma.02G001900	N	syn.singleton	0.1306	0.3194	0.4088	0.911202	7	482.739	3551
Glyma.02G002000	N	syn.singleton	0.0466	0.3205	0.1455	0.354134	9	49.6009	7319
Glyma.02G002100	N	WGD	0.0241	0.5157	0.0468	1	1	27.4326	2768
Glyma.02G002200	S	nonsyn.singleton	NA	NA	NA	0.303538	4	26.4243	6538
Glyma.02G002300	N	WGD	NA	NA	NA	0.97142	2	130.216	1919
Glyma.02G002500	B	WGD	0.0118	0.2523	0.0469	0.199495	16	108.722	9428
Glyma.02G002800	B	WGD	0.026	0.5175	0.0503	0.954826	9	842.08	2854
Glyma.02G002900	B	WGD	0.0386	0.2063	0.187	0.851094	10	440.833	6413
Glyma.02G003000	B	WGD	0.2338	0.5426	0.4308	0.869964	5	66.9634	3698
Glyma.02G003100	B	WGD	0.0694	0.2723	0.255	0.662522	5	178.914	8238
Glyma.02G003200	B	WGD	0.0891	0.318	0.2801	0.385871	12	108.976	17961
Glyma.02G003300	B	WGD	0.0249	0.2831	0.088	0.437411	10	62.0131	5212
Glyma.02G003400	N	WGD	0.0505	0.2968	0.17	0.749554	4	30.1313	7742
Glyma.02G003500	B	other	NA	NA	NA	0.926113	2	42.1961	5674
Glyma.02G003700	N	WGD	0.071	0.3301	0.2151	0.95898	4	180.612	13533
Glyma.02G003800	S	WGD	0.0764	0.3663	0.2085	0.313507	4	5.19127	4000
Glyma.02G003900	S	WGD	0.1893	0.4519	0.419	1	1	2.25858	3580
Glyma.02G004000	B	WGD	NA	NA	NA	0.336938	5	65.0192	6750
Glyma.02G004100	N	WGD	0.0096	0.5975	0.016	0.936425	5	1233.39	2079
Glyma.02G004200	S	WGD	0.1101	0.2811	0.3917	0.539092	6	50.9546	9147
Glyma.02G004400	N	WGD	0.0486	0.1986	0.2446	0.404853	4	71.1542	8685
Glyma.02G004600	N	WGD	0.0933	0.2705	0.345	0.537708	7	58.6726	2125
Glyma.02G004900	S	nonsyn.singleton	NA	NA	NA	1	1	1.81979	1262
Glyma.02G005000	B	WGD	0.0332	0.1818	0.1827	0.935884	4	119.768	7219
Glyma.02G005100	N	WGD	0.0376	0.2674	0.1406	0.200747	11	31.7641	5261
Glyma.02G005200	B	syn.singleton	0.0474	0.2558	0.1854	1	1	100.135	4584
Glyma.02G005300	S	WGD	0.0995	0.2842	0.3503	1	1	1.21616	7856
Glyma.02G005400	S	WGD	NA	NA	NA	1	1	6.08367	1227
Glyma.02G005500	N	WGD	0.0304	0.3235	0.094	0.957795	12	1204.81	4001
Glyma.02G005600	N	WGD	0.074	0.3135	0.236	0.987445	2	124.525	2499
Glyma.02G005700	B	syn.singleton	0.0516	0.2401	0.2149	0.313257	6	38.7506	4760
Glyma.02G005800	N	WGD	NA	NA	NA	0.896472	10	219.077	4715
Glyma.02G006000	N	WGD	0.0351	0.4154	0.0845	0.553575	4	20.6566	5904
Glyma.02G006100	N	nonsyn.singleton	NA	NA	NA	0.989545	3	314.606	675
Glyma.02G006400	B	WGD	0.0283	0.2296	0.1233	0.828252	3	53.529	2510
Glyma.02G006500	S	WGD	0.0522	0.219	0.2385	1	1	1.48905	7068
Glyma.02G006600	N	WGD	0.03	0.1688	0.1779	0.480259	7	88.0913	4873
Glyma.02G006900	N	WGD	NA	NA	NA	0.475994	5	18.0057	2667
Glyma.02G007100	N	WGD	0.0999	0.2029	0.4921	0.571229	3	9.59985	6875
Glyma.02G007300	N	WGD	0.0228	0.2706	0.0843	0.641265	3	15.976	1594
Glyma.02G007600	N	WGD	0.0407	0.1683	0.2418	0.272274	6	19.9756	5016
Glyma.02G007700	N	WGD	0.0337	0.2329	0.1447	0.549983	9	109.053	11168
Glyma.02G007800	B	WGD	0.0858	0.4052	0.2117	1	1	9.15432	7448
Glyma.02G008000	B	WGD	NA	NA	NA	0.358335	19	285.615	6492
Glyma.02G008100	N	WGD	0.0446	0.3007	0.1484	0.587366	8	117.82	2537
Glyma.02G008300	N	WGD	0.0887	0.7134	0.1243	0.957694	7	344.963	2336
Glyma.02G008400	N	WGD	0.1207	0.4789	0.252	0.946058	2	41.8707	5800
Glyma.02G008500	N	WGD	0.0176	0.1921	0.0914	0.793835	11	191.667	4057
Glyma.02G008600	B	WGD	0.0337	0.2082	0.1618	0.863008	26	1364.86	7667
Glyma.02G008800	B	WGD	NA	NA	NA	0.970075	2	37.7301	1510
Glyma.02G009000	B	WGD	0.3791	0.4895	0.7745	0.541992	3	7.51964	3918
Glyma.02G009100	B	WGD	0.0366	0.1514	0.2419	0.959773	12	740.157	2719
Glyma.02G009200	B	WGD	NA	NA	NA	0.803946	12	715.487	4388
Glyma.02G009400	N	syn.singleton	0.1523	0.2837	0.5368	0.335414	3	22.2293	1016
Glyma.02G009500	N	WGD	NA	NA	NA	0.552231	4	221.342	747
Glyma.02G009600	N	WGD	0	0.2099	0	0.944192	7	861.441	3345
Glyma.02G009700	S	nonsyn.singleton	NA	NA	NA	0.471727	4	16.2166	3200
Glyma.02G009800	B	WGD	0.0694	0.2867	0.2421	1	1	11.8095	1646
Glyma.02G010200	S	syn.singleton	0.0937	0.3248	0.2883	1	1	1.04202	1741
Glyma.02G010300	B	WGD	NA	NA	NA	0.440926	6	37.3594	7806
Glyma.02G010500	B	other	NA	NA	NA	0.785592	8	182.649	3929
Glyma.02G010600	N	WGD	0.1126	0.5152	0.2186	0.912393	4	45.5592	2855
Glyma.02G010700	B	WGD	0.1272	0.3723	0.3417	0.958342	2	54.1965	3148
Glyma.02G010900	B	WGD	0.035	0.2395	0.146	0.369414	5	51.6935	2315
Glyma.02G011100	B	WGD	0.0455	0.32	0.1421	0.568552	8	99.7657	7817
Glyma.02G011300	S	WGD	NA	NA	NA	1	1	1.63589	2443
Glyma.02G011400	S	WGD	0.0555	0.2747	0.202	1	1	11.9063	8111
Glyma.02G011500	N	WGD	NA	NA	NA	1	1	6.60201	648
Glyma.02G011800	N	WGD	0.0257	0.2565	0.1002	0.624278	5	39.3753	4311
Glyma.02G011900	N	WGD	0.079	0.4843	0.163	1	1	5.7411	1414
Glyma.02G012100	B	WGD	0.0543	0.2144	0.2534	0.910668	7	253.114	9329
Glyma.02G012200	S	nonsyn.singleton	NA	NA	NA	1	1	3.4451	799
Glyma.02G012300	S	WGD	0.0687	0.477	0.144	1	1	6.74782	3126
Glyma.02G012400	N	WGD	0.0756	0.228	0.3314	0.996415	3	1341.43	2058
Glyma.02G012500	B	WGD	0.0946	0.4708	0.2008	0.965023	4	249.745	731
Glyma.02G012600	N	WGD	NA	NA	NA	0.927083	12	772.475	2152
Glyma.02G012700	N	WGD	0.1034	0.5547	0.1864	0.7223	2	35.719	1533
Glyma.02G012800	N	WGD	0.0432	0.1909	0.2261	0.983197	2	159.038	10888
Glyma.02G012900	N	WGD	0.11	0.3461	0.3177	0.225073	12	43.548	14678
Glyma.02G013000	N	WGD	0.0475	0.2226	0.2132	0.683094	2	51.5954	3357
Glyma.02G013200	B	WGD	0.0759	0.4238	0.179	0.550911	2	8.65618	1282
Glyma.02G013300	S	WGD	0.0713	0.374	0.1907	0.869878	2	11.4904	4674
Glyma.02G013400	N	other	NA	NA	NA	0.848161	3	29.9721	4158
Glyma.02G013500	B	WGD	0.1183	0.2223	0.5319	0.600781	5	157.466	6679
Glyma.02G013600	N	syn.singleton	0.0091	0.271	0.0337	0.386556	7	220.86	4723
Glyma.02G013700	N	WGD	0.0692	0.2287	0.3028	0.661598	10	1021.12	3727
Glyma.02G013900	N	WGD	0.1828	0.4544	0.4024	0.870955	4	45.0518	4574
Glyma.02G014000	N	WGD	0.0286	0.1575	0.1814	0.964757	14	5824.24	5274
Glyma.02G014100	N	WGD	0.0317	0.2183	0.145	0.789751	2	6.60821	3861
Glyma.02G014200	N	WGD	0.0164	0.1962	0.0837	0.671357	7	53.5595	7760
Glyma.02G014300	N	WGD	0.0963	0.4502	0.2138	0.904432	5	104.926	1046
Glyma.02G014400	N	WGD	0.1505	0.5548	0.2713	0.958824	2	54.8525	1211
Glyma.02G014500	S	WGD	NA	NA	NA	1	1	9.57901	787
Glyma.02G014900	S	WGD	0.2223	0.2501	0.8887	1	1	2.72649	809
Glyma.02G015100	B	WGD	0.113	0.4071	0.2776	0.821622	3	39.0963	1162
Glyma.02G015200	B	WGD	0.0545	0.626	0.087	0.968637	4	317.859	998
Glyma.02G015300	B	WGD	NA	NA	NA	0.940211	3	63.4497	3210
Glyma.02G015500	B	WGD	NA	NA	NA	0.248303	11	150.421	6931
Glyma.02G015600	N	WGD	0.055	0.2376	0.2316	0.848923	3	47.317	4070
Glyma.02G015700	B	WGD	0.0213	0.2563	0.083	0.623084	5	60.9404	5392
Glyma.02G015800	B	syn.singleton	0.0372	0.2545	0.1463	0.3214	12	80.7793	9095
Glyma.02G015900	B	WGD	NA	NA	NA	0.99157	4	430.313	2083
Glyma.02G016000	B	WGD	NA	NA	NA	0.867348	5	469.821	1912
Glyma.02G016100	N	WGD	0.0771	0.4227	0.1824	0.873353	6	129.401	1586
Glyma.02G016200	N	WGD	NA	NA	NA	1	1	12.0659	1267
Glyma.02G016300	N	WGD	0.1268	0.3276	0.3871	1	1	14.9414	2839
Glyma.02G016400	N	WGD	0.0246	0.2335	0.1053	0.759997	6	41.2523	2875
Glyma.02G016500	N	WGD	NA	NA	NA	0.798599	2	52.526	5189
Glyma.02G016900	N	WGD	0.0972	0.5823	0.167	0.794153	2	23.1285	965
Glyma.02G017000	S	WGD	0.0861	0.3162	0.2723	1	1	5.08888	915
Glyma.02G017100	N	WGD	0.0645	0.2165	0.298	0.995306	6	6650.04	1808
Glyma.02G017200	S	WGD	0.1289	0.3755	0.3433	0.832104	3	12.8372	4409
Glyma.02G017400	B	WGD	0.0342	0.1183	0.2892	1	1	4.08497	8778
Glyma.02G017500	S	WGD	0.0557	0.2855	0.1952	0.339634	9	36.682	3645
Glyma.02G017800	N	WGD	0.0208	0.3324	0.0626	0.99	9	3021.12	2191
Glyma.02G018000	N	WGD	0.0326	0.2876	0.1133	0.77783	20	313.181	4033
Glyma.02G018200	B	WGD	0.0934	0.4564	0.2045	1	1	197.589	1273
Glyma.02G018300	N	WGD	0.0254	0.3993	0.0637	0.624333	10	91.626	4186
Glyma.02G018500	N	nonsyn.singleton	NA	NA	NA	0.479913	3	19.5712	1293
Glyma.02G018700	N	syn.singleton	0.0917	0.284	0.3227	0.920105	2	13.9691	5685
Glyma.02G019000	N	syn.singleton	0.0531	0.2462	0.2155	0.86642	2	43.2732	2724
Glyma.02G019100	N	WGD	0.0176	0.1559	0.1129	0.738978	12	190.048	3147
Glyma.02G019200	S	WGD	NA	NA	NA	1	1	3.01716	1283
Glyma.02G019300	B	WGD	0.0351	0.211	0.1661	0.502594	15	170.811	7900
Glyma.02G019400	N	WGD	0.0195	0.2354	0.0828	0.787567	4	39.8897	3959
Glyma.02G019500	B	WGD	0.0208	0.2803	0.0743	0.442522	10	122.125	3495
Glyma.02G019600	N	WGD	NA	NA	NA	0.685457	6	700.292	1771
Glyma.02G019700	N	WGD	0.1122	0.2458	0.4564	0.58849	4	79.3908	7153
Glyma.02G019900	N	WGD	0.1757	0.2183	0.8049	0.501242	6	39.9115	4819
Glyma.02G020000	N	WGD	NA	NA	NA	0.877526	5	926.919	3357
Glyma.02G020100	S	other	NA	NA	NA	1	1	2.23213	1884
Glyma.02G020300	S	WGD	NA	NA	NA	1	1	6.35193	8296
Glyma.02G020400	S	nonsyn.singleton	NA	NA	NA	0.374118	7	33.2745	4958
Glyma.02G020600	N	WGD	0.1508	0.3195	0.4719	0.931104	9	171.479	3171
Glyma.02G020800	S	WGD	0.095	0.3154	0.3011	0.429525	4	25.1372	8865
Glyma.02G020900	S	other	NA	NA	NA	1	1	6.82353	2946
Glyma.02G021000	S	nonsyn.singleton	NA	NA	NA	0.516985	2	3.68844	1479
Glyma.02G021200	S	nonsyn.singleton	NA	NA	NA	1	1	1.99247	1855
Glyma.02G021400	B	WGD	0.0308	0.2468	0.1247	0.642767	5	64.3747	2797
Glyma.02G021500	N	other	NA	NA	NA	0.854203	6	170.587	2436
Glyma.02G021600	B	syn.singleton	0.0438	0.212	0.2068	0.821937	7	163.671	4420
Glyma.02G021700	B	WGD	0.0189	0.274	0.069	0.917696	6	169.2	4320
Glyma.02G021900	B	syn.singleton	0.0931	0.2078	0.4481	0.609777	8	40.1052	10676
Glyma.02G022000	N	WGD	0.0697	0.3326	0.2095	0.467863	11	99.9353	4105
Glyma.02G022100	S	syn.singleton	0.1013	0.8809	0.115	1	1	3.64398	1545
Glyma.02G022300	B	WGD	NA	NA	NA	0.34637	9	41.531	2356
Glyma.02G022400	S	other	NA	NA	NA	0.345604	6	14.8958	6576
Glyma.02G022500	S	WGD	0.1152	0.2118	0.544	0.344684	3	4.02253	5977
Glyma.02G022700	B	WGD	0.0741	0.3426	0.2162	0.893767	3	60.4777	4897
Glyma.02G022800	N	WGD	0.0744	0.6232	0.1194	0.779418	8	104.968	6787
Glyma.02G023100	N	WGD	0.069	0.1936	0.3565	1	1	31.0477	1019
Glyma.02G023400	N	WGD	NA	NA	NA	1	1	77.8606	1377
Glyma.02G023500	B	WGD	0.0808	0.2552	0.3166	0.67404	7	202.86	2377
Glyma.02G023800	N	other	NA	NA	NA	0.925822	3	39.4737	2273
Glyma.02G023900	N	other	NA	NA	NA	0.890261	4	72.2008	1285
Glyma.02G024000	N	other	NA	NA	NA	0.951314	3	44.7318	1817
Glyma.02G024200	N	WGD	0.0697	0.5085	0.137	0.838886	6	47.9118	8084
Glyma.02G024300	B	nonsyn.singleton	NA	NA	NA	0.896552	2	10.7886	1339
Glyma.02G024400	B	syn.singleton	0.1011	0.9462	0.1068	0.632161	6	32.0145	2814
Glyma.02G024500	S	WGD	0.0598	0.2439	0.2452	0.682289	3	18.1032	6419
Glyma.02G024600	S	WGD	0.1267	0.2962	0.4277	0.552527	3	6.08308	6807
Glyma.02G024700	N	other	NA	NA	NA	0.789814	2	9.08898	1873
Glyma.02G024800	N	WGD	NA	NA	NA	1	1	4.53709	1374
Glyma.02G025000	B	WGD	0.0453	0.2713	0.167	0.742208	7	51.649	5232
Glyma.02G025200	N	WGD	0.0293	0.2178	0.1347	0.920892	3	28.5399	5277
Glyma.02G025300	S	WGD	0.0761	0.1461	0.5213	1	1	2.96463	4581
Glyma.02G025400	N	WGD	0.0784	0.2652	0.2956	0.909368	3	43.3631	3830
Glyma.02G025500	B	nonsyn.singleton	NA	NA	NA	0.333286	9	67.3661	3524
Glyma.02G025600	N	WGD	NA	NA	NA	0.832397	3	23.3146	2870
Glyma.02G025700	N	WGD	0.1096	0.1701	0.6443	0.900717	2	27.3738	2035
Glyma.02G025900	B	WGD	0.0027	0.307	0.0088	0.926988	3	78.5823	4089
Glyma.02G026000	B	WGD	0.0917	0.3038	0.3018	0.963572	2	30.6377	3473
Glyma.02G026100	B	nonsyn.singleton	NA	NA	NA	1	1	6.86901	5460
Glyma.02G026300	B	WGD	0.0447	0.3146	0.1421	0.712733	20	924.347	2397
Glyma.02G026400	N	nonsyn.singleton	NA	NA	NA	1	1	9.53429	5471
Glyma.02G026500	N	WGD	0.059	0.3395	0.1739	0.708601	6	38.2795	1818
Glyma.02G026600	B	WGD	0.1144	0.3732	0.3066	0.503304	5	19.3343	5451
Glyma.02G026700	B	WGD	0.0368	0.1695	0.2169	0.693374	11	256.425	12912
Glyma.02G026800	N	WGD	0.0505	0.4117	0.1226	0.847845	5	56.6284	5421
Glyma.02G026900	B	WGD	0.0496	0.618	0.0802	0.63609	3	10.6823	2040
Glyma.02G027000	S	WGD	0.0666	0.305	0.2185	1	1	11.5833	1510
Glyma.02G027100	B	WGD	0.0871	0.1833	0.4751	0.217854	19	126.066	5425
Glyma.02G027200	N	WGD	0.092	0.2976	0.3092	0.739193	2	10.6982	3285
Glyma.02G027400	B	WGD	0.0538	0.246	0.2188	0.984821	2	78.8003	1567
Glyma.02G027500	B	WGD	0.0749	0.2632	0.2845	0.810522	2	7.0519	4590
Glyma.02G027600	S	WGD	NA	NA	NA	0.285064	6	11.2359	4781
Glyma.02G027800	N	WGD	NA	NA	NA	1	1	9.97669	1700
Glyma.02G028000	N	other	NA	NA	NA	0.953018	4	151.209	1292
Glyma.02G028100	B	other	NA	NA	NA	1	1	4.90617	1532
Glyma.02G028200	N	other	NA	NA	NA	0.972341	11	716.721	1589
Glyma.02G028400	N	nonsyn.singleton	NA	NA	NA	1	1	58.81	815
Glyma.02G028700	N	other	NA	NA	NA	0.911439	3	245.879	11773
Glyma.02G028800	S	WGD	0.3711	0.602	0.6165	1	1	9.56911	1912
Glyma.02G029200	N	WGD	0.12	0.499	0.2404	0.883549	2	24.492	1715
Glyma.02G029300	B	WGD	0.0641	0.2173	0.295	0.826749	6	177.071	6950
Glyma.02G029400	N	WGD	0.045	0.5363	0.0839	0.961857	3	109.435	1093
Glyma.02G029600	N	WGD	0.0329	0.2154	0.1529	0.845862	4	27.546	4768
Glyma.02G029700	S	syn.singleton	0.1077	0.1865	0.5775	0.701493	2	12.4627	691
Glyma.02G029800	N	WGD	0.018	0.2114	0.0851	0.395745	4	7.6285	10938
Glyma.02G029900	S	WGD	0.0755	0.4061	0.186	0.565385	2	3.2149	2284
Glyma.02G030000	B	nonsyn.singleton	NA	NA	NA	0.735049	2	13.8937	5164
Glyma.02G030100	N	WGD	0.1618	0.3116	0.5193	0.931679	4	193.814	3932
Glyma.02G030200	N	WGD	0.0538	0.258	0.2083	0.88384	6	66.7668	3724
Glyma.02G030500	S	nonsyn.singleton	NA	NA	NA	1	1	1.04202	1808
Glyma.02G030800	B	WGD	0.0496	0.2795	0.1773	0.541747	4	31.9642	1830
Glyma.02G030900	N	WGD	0.048	0.2273	0.2114	0.889445	3	45.8929	3324
Glyma.02G031000	S	WGD	0.0268	0.2182	0.1227	0.464967	3	9.2012	5033
Glyma.02G031100	S	WGD	0.0769	0.2965	0.2593	0.165114	11	25.1766	2148
Glyma.02G031200	B	other	NA	NA	NA	0.437106	6	20.854	2403
Glyma.02G031300	B	syn.singleton	0.1274	0.4422	0.2881	0.795288	3	15.6129	2146
Glyma.02G031600	N	WGD	NA	NA	NA	0.478531	8	42.1524	2431
Glyma.02G031700	B	other	NA	NA	NA	0.600092	2	4.34277	2902
Glyma.02G031800	S	WGD	0.0811	0.276	0.2938	0.203318	8	14.9531	2111
Glyma.02G031900	B	WGD	0.0404	0.2771	0.1459	0.43061	8	29.2901	2598
Glyma.02G032200	N	WGD	0.0167	0.1897	0.0878	0.455275	4	13.6841	5245
Glyma.02G032300	N	WGD	NA	NA	NA	0.988054	5	982.044	1194
Glyma.02G032400	N	WGD	0.1025	0.3671	0.2792	0.854422	3	15.2342	4043
Glyma.02G032500	S	WGD	0.1773	0.4782	0.3707	1	1	1.66847	3536
Glyma.02G032600	B	other	NA	NA	NA	0.744308	2	4.67798	3521
Glyma.02G032700	N	WGD	0.0288	0.2246	0.1284	0.915788	4	201.851	2755
Glyma.02G032800	B	WGD	0.0373	0.2376	0.1569	0.766747	10	177.81	11181
Glyma.02G033100	N	WGD	NA	NA	NA	0.213797	10	21.0343	2598
Glyma.02G033200	B	WGD	0.0773	0.1891	0.4089	0.82282	2	6.1553	2707
Glyma.02G033300	B	WGD	0.031	0.2125	0.1461	0.801904	7	169.812	12508
Glyma.02G033400	B	WGD	0.0613	0.2702	0.2268	0.815204	6	55.1503	3494
Glyma.02G033500	B	WGD	0.0324	0.2468	0.1311	0.441572	7	20.0356	5367
Glyma.02G033600	N	WGD	0.0579	0.2373	0.244	0.94561	10	801.368	7781
Glyma.02G033700	N	nonsyn.singleton	NA	NA	NA	0.907836	2	17.6382	2337
Glyma.02G033900	B	WGD	0.0723	0.3083	0.2346	0.977821	4	286.452	3177
Glyma.02G034000	N	WGD	0.0404	0.1801	0.2242	0.534422	7	38.7532	4670
Glyma.02G034100	B	nonsyn.singleton	NA	NA	NA	0.668604	6	49.2259	2404
Glyma.02G034200	N	syn.singleton	0.0882	0.2467	0.3573	0.7954	11	106.669	2555
Glyma.02G034300	B	WGD	0.0627	0.2387	0.2627	0.612039	4	14.5359	6129
Glyma.02G034400	S	other	NA	NA	NA	0.535909	2	6.01212	6893
Glyma.02G034500	N	WGD	0.0682	0.3367	0.2024	0.687363	2	6.64829	2795
Glyma.02G034600	S	WGD	0.0842	0.1437	0.5862	1	1	10.5863	2887
Glyma.02G034700	N	WGD	NA	NA	NA	0.384989	13	106.96	3051
Glyma.02G034800	B	WGD	NA	NA	NA	0.911441	6	199.426	4772
Glyma.02G034900	B	WGD	0.0437	0.3158	0.1385	0.87373	2	159.803	3684
Glyma.02G035000	N	WGD	0.0268	0.2123	0.1261	0.372579	6	37.796	10630
Glyma.02G035200	N	WGD	0.0971	0.3489	0.2784	0.885194	12	572.572	1371
Glyma.02G035400	N	WGD	0.0363	0.1895	0.1917	0.504544	5	10.7023	1013
Glyma.02G035600	B	WGD	0.0023	0.1804	0.0126	0.980011	8	3078.8	3249
Glyma.02G035700	S	syn.singleton	0.1418	0.274	0.5176	1	1	3.47258	5288
Glyma.02G035800	N	WGD	0.0493	0.215	0.2295	0.537936	4	22.3282	6038
Glyma.02G035900	B	WGD	NA	NA	NA	0.983838	2	103.585	1990
Glyma.02G036000	N	WGD	NA	NA	NA	0.981957	6	672.076	2038
Glyma.02G036100	B	WGD	0.0822	0.2014	0.4083	0.707634	4	51.3787	5966
Glyma.02G036200	B	WGD	0.0405	0.1958	0.2069	1	1	13.6378	2830
Glyma.02G036300	N	WGD	0.0203	0.1644	0.1235	0.941632	21	1361.49	4325
Glyma.02G036400	N	WGD	0.0982	0.5214	0.1884	0.604426	5	47.6441	1837
Glyma.02G036500	B	WGD	0.0176	0.1855	0.0948	0.462196	9	155.472	5730
Glyma.02G036700	B	WGD	0.0569	0.2423	0.2348	0.397145	6	26.7058	4358
Glyma.02G036800	N	other	NA	NA	NA	0.958338	4	165.77	2607
Glyma.02G036900	B	WGD	0.0474	0.3117	0.1521	1	1	56.3552	9439
Glyma.02G037000	N	WGD	0.0433	0.2185	0.1981	1	1	33.2355	3226
Glyma.02G037100	N	WGD	0.0483	0.2115	0.2284	0.439948	13	143.736	5369
Glyma.02G037200	S	WGD	0.067	0.2069	0.3238	0.481885	3	10.3959	3846
Glyma.02G037400	N	WGD	0.0246	0.2269	0.1086	0.414402	6	57.0249	4926
Glyma.02G037500	B	WGD	0.0377	0.2372	0.1589	0.899701	5	833.713	3860
Glyma.02G037700	B	WGD	0.0127	0.2087	0.0606	0.989315	3	212.075	5001
Glyma.02G037900	N	syn.singleton	0.1422	0.3187	0.4462	0.989562	2	162.083	2847
Glyma.02G038100	B	WGD	0.0267	0.1845	0.1445	0.743067	13	148.807	7812
Glyma.02G038200	B	WGD	0.0686	0.1174	0.5844	1	1	4.18373	879
Glyma.02G038300	B	WGD	0.0574	0.2545	0.2257	0.636687	7	41.9496	3484
Glyma.02G038400	N	WGD	0.062	0.3105	0.1998	1	1	4.60228	2417
Glyma.02G038500	S	syn.singleton	0.0241	0.2092	0.1153	0.487846	3	4.87927	8646
Glyma.02G038600	S	WGD	0.1579	0.4538	0.348	1	1	1.3899	19995
Glyma.02G038700	N	WGD	NA	NA	NA	0.986948	5	768.858	1164
Glyma.02G038800	B	WGD	0.0528	0.2051	0.2573	0.377342	5	18.18	7463
Glyma.02G039000	S	WGD	0.0881	0.5945	0.1482	1	1	5.07599	3446
Glyma.02G039100	N	other	NA	NA	NA	0.749124	2	13.0293	2596
Glyma.02G039200	S	WGD	0.1121	0.3039	0.3689	1	1	1.99676	1120
Glyma.02G039400	S	WGD	0.0331	0.2578	0.1283	0.60298	2	5.46795	3635
Glyma.02G039700	N	other	NA	NA	NA	0.941083	5	310.092	1365
Glyma.02G039900	S	nonsyn.singleton	NA	NA	NA	0.620113	2	4.34306	9020
Glyma.02G040000	B	nonsyn.singleton	NA	NA	NA	0.966502	3	210.715	1618
Glyma.02G040100	B	WGD	0.0796	0.5249	0.1516	0.513353	4	148.404	1314
Glyma.02G040200	B	WGD	NA	NA	NA	0.929117	2	35.9002	1307
Glyma.02G040500	B	WGD	0.097	0.2237	0.4337	0.488451	6	162.792	2499
Glyma.02G040600	N	WGD	0.1078	0.3611	0.2984	0.967486	2	41.0957	1997
Glyma.02G040700	N	WGD	0.0371	0.5103	0.0727	0.674536	4	32.2488	1535
Glyma.02G040800	N	nonsyn.singleton	NA	NA	NA	1	1	9.61833	855
Glyma.02G040900	N	WGD	0.0544	0.255	0.2133	0.440018	7	43.3415	7533
Glyma.02G041200	N	other	NA	NA	NA	1	1	4.51771	894
Glyma.02G041300	S	WGD	NA	NA	NA	1	1	4.09225	3138
Glyma.02G041400	B	WGD	0.0413	0.1872	0.2205	0.821123	5	163.925	19760
Glyma.02G041500	N	WGD	0.0399	0.247	0.1616	0.395126	7	68.2566	6436
Glyma.02G041600	N	nonsyn.singleton	NA	NA	NA	1	1	176.863	1561
Glyma.02G041700	N	WGD	0.0422	0.2367	0.1784	0.475401	5	41.4943	6624
Glyma.02G041800	S	WGD	0.1831	0.3745	0.4889	1	1	3.89211	4848
Glyma.02G041900	N	syn.singleton	0.1069	0.5948	0.1797	0.511108	4	9.12245	2014
Glyma.02G042000	N	WGD	0.0876	0.2005	0.4367	0.839682	19	972.841	4465
Glyma.02G042100	S	WGD	0.0388	0.4016	0.0967	0.692464	4	24.9379	6616
Glyma.02G042200	N	syn.singleton	0.0633	0.321	0.1971	0.752699	3	13.4079	4383
Glyma.02G042300	B	WGD	0.1063	0.2177	0.4885	0.594289	4	36.4507	3355
Glyma.02G042500	S	WGD	0.1753	0.5869	0.2986	0.815678	2	14.6009	3310
Glyma.02G042600	S	WGD	0.0668	0.2463	0.2711	1	1	1.19612	948
Glyma.02G042700	N	syn.singleton	0.1134	0.2903	0.3906	0.997264	2	602.356	1100
Glyma.02G042800	N	syn.singleton	0.0945	0.3592	0.2631	0.994301	3	484.122	1108
Glyma.02G043200	S	WGD	0.0642	0.2434	0.2639	1	1	8.98733	3339
Glyma.02G043300	N	WGD	NA	NA	NA	0.984029	2	92.2416	3931
Glyma.02G043400	B	WGD	0.0389	0.1762	0.2205	0.476775	14	78.3669	6106
Glyma.02G043500	N	WGD	0.0966	0.3294	0.2931	0.834202	4	29.9844	2810
Glyma.02G043900	S	nonsyn.singleton	NA	NA	NA	1	1	4.18228	2092
Glyma.02G044000	B	WGD	NA	NA	NA	0.917683	10	314.539	3184
Glyma.02G044200	N	nonsyn.singleton	NA	NA	NA	0.726358	4	84.9701	5078
Glyma.02G044300	N	WGD	0.0533	0.1392	0.383	0.871459	3	17.9883	2833
Glyma.02G044500	S	nonsyn.singleton	NA	NA	NA	1	1	1.19612	733
Glyma.02G044700	N	WGD	0.0126	0.228	0.0552	0.223071	17	155.095	5196
Glyma.02G044800	S	WGD	NA	NA	NA	0.467298	3	5.97086	3185
Glyma.02G045100	B	WGD	0.1015	0.2549	0.398	0.754093	3	25.897	6461
Glyma.02G045200	B	WGD	0.0913	0.2523	0.3617	0.78838	8	83.9357	5607
Glyma.02G045300	S	other	NA	NA	NA	1	1	2.51823	2393
Glyma.02G045400	N	WGD	0.1177	0.4444	0.2648	0.836361	3	14.6217	4833
Glyma.02G045600	N	WGD	0.0662	0.1521	0.4353	1	1	9.67212	7355
Glyma.02G045700	N	WGD	0.0268	0.7503	0.0357	0.962322	8	618.981	1799
Glyma.02G045800	N	WGD	0.053	0.2509	0.2111	0.555608	9	62.1	5702
Glyma.02G045900	B	WGD	0.09	0.3148	0.2858	1	1	33.1878	2713
Glyma.02G046000	S	WGD	0.1238	0.3437	0.3603	1	1	1.09059	2682
Glyma.02G046200	N	WGD	NA	NA	NA	0.960217	5	163.13	2346
Glyma.02G046300	B	WGD	0.0776	0.5485	0.1415	0.633724	3	19.6854	2963
Glyma.02G046400	B	WGD	0.0111	0.4333	0.0257	0.943263	8	319.115	3528
Glyma.02G046500	S	nonsyn.singleton	NA	NA	NA	1	1	1.0889	2457
Glyma.02G046600	S	WGD	0.0359	0.2092	0.1716	1	1	1.57138	7101
Glyma.02G046700	S	syn.singleton	0.0886	0.3351	0.2645	1	1	1.93004	3955
Glyma.02G046800	B	WGD	0.0488	0.2777	0.1757	0.723888	6	34.4461	9826
Glyma.02G046900	B	WGD	0.0239	0.2126	0.1122	0.960796	11	2220.55	5563
Glyma.02G047000	B	WGD	0.087	0.3215	0.2705	0.406604	7	80.2058	2126
Glyma.02G047100	B	syn.singleton	0.0635	0.2514	0.2526	0.990232	2	106.72	4112
Glyma.02G047200	B	syn.singleton	0.0569	0.274	0.2078	0.72	2	4.53709	5953
Glyma.02G047300	S	WGD	0.0531	0.169	0.3142	0.501413	2	3.8492	6864
Glyma.02G047400	N	WGD	0.0642	0.4579	0.1402	0.867865	2	21.6946	2484
Glyma.02G047500	N	WGD	0.0512	0.4024	0.1273	0.480477	9	54.6853	1293
Glyma.02G047600	B	WGD	0.038	0.2015	0.1887	0.500659	18	304.711	3628
Glyma.02G047700	S	WGD	0.0414	0.5829	0.071	0.884457	2	24.8101	2400
Glyma.02G047800	B	WGD	0.0225	0.3591	0.0626	0.97067	8	750.715	2514
Glyma.02G048000	S	WGD	0.2581	0.4787	0.5392	1	1	6.57867	615
Glyma.02G048100	B	WGD	0.0549	0.1852	0.2965	0.537039	3	74.3455	5906
Glyma.02G048200	N	syn.singleton	0.075	0.2576	0.2911	0.47388	3	15.8479	5924
Glyma.02G048300	N	WGD	0.0562	0.3481	0.1614	0.900513	5	92.045	7379
Glyma.02G048400	B	WGD	0.0497	0.855	0.0581	0.827147	25	9939.06	11256
Glyma.02G048700	N	WGD	0.1046	0.5096	0.2052	0.782448	11	205.12	1677
Glyma.02G048800	N	WGD	0.1132	0.3704	0.3056	0.866295	3	25.8297	886
Glyma.02G048900	N	WGD	0.0404	0.1562	0.2583	0.603284	2	13.6631	3280
Glyma.02G049100	B	WGD	0.0479	0.149	0.3215	0.942575	17	872.187	4543
Glyma.02G049200	B	WGD	0.0366	0.2774	0.1321	1	1	119.087	809
Glyma.02G049300	N	WGD	0.0121	0.6024	0.02	0.817927	4	31.276	1826
Glyma.02G049400	B	WGD	0.0479	0.362	0.1324	0.82215	3	100.879	5049
Glyma.02G049500	B	WGD	0.042	0.3596	0.1167	0.975543	11	1310.53	2597
Glyma.02G049600	N	other	NA	NA	NA	0.842869	4	42.6855	7321
Glyma.02G049700	N	syn.singleton	0.1814	0.3064	0.5921	0.937883	2	17.967	8399
Glyma.02G049800	N	WGD	0.0678	0.2166	0.3129	0.53574	6	59.205	5820
Glyma.02G050100	S	WGD	0.0684	0.2123	0.3222	1	1	1.33618	3452
Glyma.02G050200	B	WGD	0	0.3341	0	0.514276	3	15.289	2484
Glyma.02G050300	S	WGD	0.0567	0.4433	0.1279	1	1	2.82083	3393
Glyma.02G050400	S	WGD	0.0996	0.2128	0.4683	0.248583	7	15.8753	8383
Glyma.02G050600	N	syn.singleton	0.0576	0.232	0.2484	0.680553	4	78.5231	3260
Glyma.02G050700	B	WGD	0.0579	0.2087	0.2773	0.917286	7	113.271	6889
Glyma.02G051100	B	syn.singleton	0.1917	0.4875	0.3933	0.85908	7	92.1365	1661
Glyma.02G051400	B	WGD	0.1793	0.3506	0.5113	0.633685	8	49.5442	4375
Glyma.02G051500	N	WGD	0.068	0.2345	0.2901	0.893236	3	126.104	5054
Glyma.02G051600	N	syn.singleton	0.0577	0.219	0.2633	0.294341	6	19.4413	7810
Glyma.02G051700	N	WGD	0.0257	0.2671	0.0964	0.622702	8	148.823	6183
Glyma.02G051800	N	WGD	0.0765	0.2586	0.2957	0.593743	5	15.9524	18692
Glyma.02G051900	B	WGD	0.061	0.4825	0.1264	0.575061	4	76.5589	3348
Glyma.02G052000	S	syn.singleton	0.1506	0.5974	0.2521	1	1	1.6741	6407
Glyma.02G052200	N	syn.singleton	0.1386	0.3553	0.3902	1	1	33.5203	1447
[truncated: 35,913 more rows]
