# Supplementary material for: Noncanonical transcription initiation is primarily tissue specific and epigenetically tuned in paleopolyploid plants
Source: Plant Cell. 2024 Nov 14;37(1):koae288. doi: 10.1093/plcell/koae288 (PMC11663555; doi:10.1093/plcell/koae288)
Supplement: koae288_Supplementary_Data [file koae288_supplementary_data.zip › Supplemental_Data_Set_3_final.xlsx]

## Sheet: Supplemental Data Set 3
Supplemental Data Set 3. Genes with differential TSRs in Coding sequence (CDS) and 5' untranslated region (5’ UTR).
Tissue1	Tissue2	GeneID	Location
W82.Leaf	W82.Shoot	Glyma.01G001300	UTR
W82.Leaf	W82.Shoot	Glyma.01G002400	UTR
W82.Leaf	W82.Shoot	Glyma.01G002900	UTR
W82.Leaf	W82.Shoot	Glyma.01G005400	UTR
W82.Leaf	W82.Shoot	Glyma.01G005500	CDS
W82.Leaf	W82.Shoot	Glyma.01G006600	UTR
W82.Leaf	W82.Shoot	Glyma.01G007400	CDS
W82.Leaf	W82.Shoot	Glyma.01G007700	CDS
W82.Leaf	W82.Shoot	Glyma.01G007800	UTR
W82.Leaf	W82.Shoot	Glyma.01G008600	CDS
W82.Leaf	W82.Shoot	Glyma.01G009700	UTR
W82.Leaf	W82.Shoot	Glyma.01G010900	UTR
W82.Leaf	W82.Shoot	Glyma.01G011300	CDS
W82.Leaf	W82.Shoot	Glyma.01G012000	CDS
W82.Leaf	W82.Shoot	Glyma.01G012400	UTR
W82.Leaf	W82.Shoot	Glyma.01G013600	CDS
W82.Leaf	W82.Shoot	Glyma.01G014600	UTR
W82.Leaf	W82.Shoot	Glyma.01G015300	UTR
W82.Leaf	W82.Shoot	Glyma.01G015700	UTR
W82.Leaf	W82.Shoot	Glyma.01G016200	UTR
W82.Leaf	W82.Shoot	Glyma.01G016500	UTR
W82.Leaf	W82.Shoot	Glyma.01G016900	UTR
W82.Leaf	W82.Shoot	Glyma.01G017100	UTR
W82.Leaf	W82.Shoot	Glyma.01G018400	CDS
W82.Leaf	W82.Shoot	Glyma.01G020300	CDS
W82.Leaf	W82.Shoot	Glyma.01G021200	CDS
W82.Leaf	W82.Shoot	Glyma.01G022600	UTR
W82.Leaf	W82.Shoot	Glyma.01G022700	UTR
W82.Leaf	W82.Shoot	Glyma.01G022900	UTR
W82.Leaf	W82.Shoot	Glyma.01G023300	UTR
W82.Leaf	W82.Shoot	Glyma.01G023700	UTR
W82.Leaf	W82.Shoot	Glyma.01G027800	UTR
W82.Leaf	W82.Shoot	Glyma.01G028200	UTR
W82.Leaf	W82.Shoot	Glyma.01G030400	UTR
W82.Leaf	W82.Shoot	Glyma.01G030900	CDS
W82.Leaf	W82.Shoot	Glyma.01G031900	CDS
W82.Leaf	W82.Shoot	Glyma.01G032000	UTR
W82.Leaf	W82.Shoot	Glyma.01G032900	UTR
W82.Leaf	W82.Shoot	Glyma.01G034100	UTR
W82.Leaf	W82.Shoot	Glyma.01G034300	CDS
W82.Leaf	W82.Shoot	Glyma.01G034400	CDS
W82.Leaf	W82.Shoot	Glyma.01G034900	UTR
W82.Leaf	W82.Shoot	Glyma.01G035300	UTR
W82.Leaf	W82.Shoot	Glyma.01G035600	UTR
W82.Leaf	W82.Shoot	Glyma.01G036000	CDS
W82.Leaf	W82.Shoot	Glyma.01G036500	UTR
W82.Leaf	W82.Shoot	Glyma.01G040400	UTR
W82.Leaf	W82.Shoot	Glyma.01G040600	UTR
W82.Leaf	W82.Shoot	Glyma.01G041300	CDS
W82.Leaf	W82.Shoot	Glyma.01G041600	UTR
W82.Leaf	W82.Shoot	Glyma.01G042300	CDS
W82.Leaf	W82.Shoot	Glyma.01G044100	UTR
W82.Leaf	W82.Shoot	Glyma.01G044200	UTR
W82.Leaf	W82.Shoot	Glyma.01G044300	UTR
W82.Leaf	W82.Shoot	Glyma.01G044600	UTR
W82.Leaf	W82.Shoot	Glyma.01G046700	CDS
W82.Leaf	W82.Shoot	Glyma.01G047700	UTR
W82.Leaf	W82.Shoot	Glyma.01G048000	CDS
W82.Leaf	W82.Shoot	Glyma.01G050100	UTR
W82.Leaf	W82.Shoot	Glyma.01G051400	CDS
W82.Leaf	W82.Shoot	Glyma.01G052500	CDS
W82.Leaf	W82.Shoot	Glyma.01G053300	UTR
W82.Leaf	W82.Shoot	Glyma.01G054200	UTR
W82.Leaf	W82.Shoot	Glyma.01G054400	UTR
W82.Leaf	W82.Shoot	Glyma.01G054800	CDS
W82.Leaf	W82.Shoot	Glyma.01G056300	UTR
W82.Leaf	W82.Shoot	Glyma.01G057500	UTR
W82.Leaf	W82.Shoot	Glyma.01G064400	UTR
W82.Leaf	W82.Shoot	Glyma.01G064600	UTR
W82.Leaf	W82.Shoot	Glyma.01G064900	UTR
W82.Leaf	W82.Shoot	Glyma.01G065100	UTR
W82.Leaf	W82.Shoot	Glyma.01G067900	UTR
W82.Leaf	W82.Shoot	Glyma.01G068700	UTR
W82.Leaf	W82.Shoot	Glyma.01G070300	UTR
W82.Leaf	W82.Shoot	Glyma.01G076200	UTR
W82.Leaf	W82.Shoot	Glyma.01G076900	CDS
W82.Leaf	W82.Shoot	Glyma.01G077200	CDS
W82.Leaf	W82.Shoot	Glyma.01G078200	CDS
W82.Leaf	W82.Shoot	Glyma.01G079100	CDS
W82.Leaf	W82.Shoot	Glyma.01G079300	UTR
W82.Leaf	W82.Shoot	Glyma.01G081100	UTR
W82.Leaf	W82.Shoot	Glyma.01G082700	CDS
W82.Leaf	W82.Shoot	Glyma.01G083000	UTR
W82.Leaf	W82.Shoot	Glyma.01G083400	UTR
W82.Leaf	W82.Shoot	Glyma.01G084600	CDS
W82.Leaf	W82.Shoot	Glyma.01G087100	CDS
W82.Leaf	W82.Shoot	Glyma.01G087800	UTR
W82.Leaf	W82.Shoot	Glyma.01G092100	UTR
W82.Leaf	W82.Shoot	Glyma.01G093000	UTR
W82.Leaf	W82.Shoot	Glyma.01G093200	CDS
W82.Leaf	W82.Shoot	Glyma.01G093900	UTR
W82.Leaf	W82.Shoot	Glyma.01G097000	UTR
W82.Leaf	W82.Shoot	Glyma.01G097900	CDS
W82.Leaf	W82.Shoot	Glyma.01G098400	UTR
W82.Leaf	W82.Shoot	Glyma.01G100600	CDS
W82.Leaf	W82.Shoot	Glyma.01G102400	UTR
W82.Leaf	W82.Shoot	Glyma.01G104200	CDS
W82.Leaf	W82.Shoot	Glyma.01G105900	CDS
W82.Leaf	W82.Shoot	Glyma.01G107000	UTR
W82.Leaf	W82.Shoot	Glyma.01G107900	UTR
W82.Leaf	W82.Shoot	Glyma.01G109200	CDS
W82.Leaf	W82.Shoot	Glyma.01G110500	UTR
W82.Leaf	W82.Shoot	Glyma.01G110900	UTR
W82.Leaf	W82.Shoot	Glyma.01G111200	UTR
W82.Leaf	W82.Shoot	Glyma.01G111300	CDS
W82.Leaf	W82.Shoot	Glyma.01G111900	CDS
W82.Leaf	W82.Shoot	Glyma.01G112900	CDS
W82.Leaf	W82.Shoot	Glyma.01G114000	UTR
W82.Leaf	W82.Shoot	Glyma.01G114400	UTR
W82.Leaf	W82.Shoot	Glyma.01G114800	UTR
W82.Leaf	W82.Shoot	Glyma.01G117900	UTR
W82.Leaf	W82.Shoot	Glyma.01G118700	UTR
W82.Leaf	W82.Shoot	Glyma.01G118900	CDS
W82.Leaf	W82.Shoot	Glyma.01G119500	UTR
W82.Leaf	W82.Shoot	Glyma.01G125800	UTR
W82.Leaf	W82.Shoot	Glyma.01G127400	CDS
W82.Leaf	W82.Shoot	Glyma.01G127500	UTR
W82.Leaf	W82.Shoot	Glyma.01G131900	CDS
W82.Leaf	W82.Shoot	Glyma.01G132800	UTR
W82.Leaf	W82.Shoot	Glyma.01G134400	UTR
W82.Leaf	W82.Shoot	Glyma.01G138800	UTR
W82.Leaf	W82.Shoot	Glyma.01G139000	CDS
W82.Leaf	W82.Shoot	Glyma.01G139500	UTR
W82.Leaf	W82.Shoot	Glyma.01G140200	UTR
W82.Leaf	W82.Shoot	Glyma.01G140600	UTR
W82.Leaf	W82.Shoot	Glyma.01G140900	UTR
W82.Leaf	W82.Shoot	Glyma.01G143100	UTR
W82.Leaf	W82.Shoot	Glyma.01G144200	UTR
W82.Leaf	W82.Shoot	Glyma.01G145400	UTR
W82.Leaf	W82.Shoot	Glyma.01G146500	UTR
W82.Leaf	W82.Shoot	Glyma.01G146600	CDS
W82.Leaf	W82.Shoot	Glyma.01G147000	UTR
W82.Leaf	W82.Shoot	Glyma.01G149300	UTR
W82.Leaf	W82.Shoot	Glyma.01G149700	UTR
W82.Leaf	W82.Shoot	Glyma.01G149800	UTR
W82.Leaf	W82.Shoot	Glyma.01G150400	UTR
W82.Leaf	W82.Shoot	Glyma.01G150800	CDS
W82.Leaf	W82.Shoot	Glyma.01G152700	UTR
W82.Leaf	W82.Shoot	Glyma.01G152900	CDS
W82.Leaf	W82.Shoot	Glyma.01G153300	UTR
W82.Leaf	W82.Shoot	Glyma.01G154700	UTR
W82.Leaf	W82.Shoot	Glyma.01G154900	CDS
W82.Leaf	W82.Shoot	Glyma.01G157400	UTR
W82.Leaf	W82.Shoot	Glyma.01G157900	CDS
W82.Leaf	W82.Shoot	Glyma.01G158200	UTR
W82.Leaf	W82.Shoot	Glyma.01G158400	UTR
W82.Leaf	W82.Shoot	Glyma.01G158600	UTR
W82.Leaf	W82.Shoot	Glyma.01G159000	CDS
W82.Leaf	W82.Shoot	Glyma.01G159200	UTR
W82.Leaf	W82.Shoot	Glyma.01G161200	UTR
W82.Leaf	W82.Shoot	Glyma.01G162100	CDS
W82.Leaf	W82.Shoot	Glyma.01G162900	UTR
W82.Leaf	W82.Shoot	Glyma.01G164900	CDS
W82.Leaf	W82.Shoot	Glyma.01G165400	CDS
W82.Leaf	W82.Shoot	Glyma.01G168000	UTR
W82.Leaf	W82.Shoot	Glyma.01G168900	CDS
W82.Leaf	W82.Shoot	Glyma.01G169500	UTR
W82.Leaf	W82.Shoot	Glyma.01G170000	CDS
W82.Leaf	W82.Shoot	Glyma.01G170400	UTR
W82.Leaf	W82.Shoot	Glyma.01G171000	UTR
W82.Leaf	W82.Shoot	Glyma.01G172600	CDS
W82.Leaf	W82.Shoot	Glyma.01G173400	CDS
W82.Leaf	W82.Shoot	Glyma.01G174200	UTR
W82.Leaf	W82.Shoot	Glyma.01G175800	UTR
W82.Leaf	W82.Shoot	Glyma.01G176600	CDS
W82.Leaf	W82.Shoot	Glyma.01G176700	CDS
W82.Leaf	W82.Shoot	Glyma.01G178100	UTR
W82.Leaf	W82.Shoot	Glyma.01G178400	CDS
W82.Leaf	W82.Shoot	Glyma.01G180100	UTR
W82.Leaf	W82.Shoot	Glyma.01G180200	CDS
W82.Leaf	W82.Shoot	Glyma.01G182400	UTR
W82.Leaf	W82.Shoot	Glyma.01G183500	UTR
W82.Leaf	W82.Shoot	Glyma.01G184300	UTR
W82.Leaf	W82.Shoot	Glyma.01G185700	UTR
W82.Leaf	W82.Shoot	Glyma.01G185800	UTR
W82.Leaf	W82.Shoot	Glyma.01G186000	UTR
W82.Leaf	W82.Shoot	Glyma.01G186300	UTR
W82.Leaf	W82.Shoot	Glyma.01G187200	UTR
W82.Leaf	W82.Shoot	Glyma.01G188500	UTR
W82.Leaf	W82.Shoot	Glyma.01G189100	UTR
W82.Leaf	W82.Shoot	Glyma.01G189200	CDS
W82.Leaf	W82.Shoot	Glyma.01G190700	UTR
W82.Leaf	W82.Shoot	Glyma.01G192100	UTR
W82.Leaf	W82.Shoot	Glyma.01G192300	UTR
W82.Leaf	W82.Shoot	Glyma.01G192400	UTR
W82.Leaf	W82.Shoot	Glyma.01G192600	CDS
W82.Leaf	W82.Shoot	Glyma.01G193400	UTR
W82.Leaf	W82.Shoot	Glyma.01G193900	UTR
W82.Leaf	W82.Shoot	Glyma.01G194200	CDS
W82.Leaf	W82.Shoot	Glyma.01G194600	UTR
W82.Leaf	W82.Shoot	Glyma.01G194700	UTR
W82.Leaf	W82.Shoot	Glyma.01G195000	CDS
W82.Leaf	W82.Shoot	Glyma.01G195200	CDS
W82.Leaf	W82.Shoot	Glyma.01G195400	UTR
W82.Leaf	W82.Shoot	Glyma.01G196000	UTR
W82.Leaf	W82.Shoot	Glyma.01G198600	UTR
W82.Leaf	W82.Shoot	Glyma.01G199600	CDS
W82.Leaf	W82.Shoot	Glyma.01G200500	UTR
W82.Leaf	W82.Shoot	Glyma.01G200900	UTR
W82.Leaf	W82.Shoot	Glyma.01G204200	UTR
W82.Leaf	W82.Shoot	Glyma.01G204300	UTR
W82.Leaf	W82.Shoot	Glyma.01G204500	UTR
W82.Leaf	W82.Shoot	Glyma.01G206100	UTR
W82.Leaf	W82.Shoot	Glyma.01G207000	UTR
W82.Leaf	W82.Shoot	Glyma.01G208600	CDS
W82.Leaf	W82.Shoot	Glyma.01G208700	CDS
W82.Leaf	W82.Shoot	Glyma.01G209100	UTR
W82.Leaf	W82.Shoot	Glyma.01G209500	UTR
W82.Leaf	W82.Shoot	Glyma.01G209700	UTR
W82.Leaf	W82.Shoot	Glyma.01G211200	CDS
W82.Leaf	W82.Shoot	Glyma.01G211300	UTR
W82.Leaf	W82.Shoot	Glyma.01G212400	CDS
W82.Leaf	W82.Shoot	Glyma.01G214500	UTR
W82.Leaf	W82.Shoot	Glyma.01G215700	UTR
W82.Leaf	W82.Shoot	Glyma.01G217300	UTR
W82.Leaf	W82.Shoot	Glyma.01G218100	CDS
W82.Leaf	W82.Shoot	Glyma.01G218300	CDS
W82.Leaf	W82.Shoot	Glyma.01G218400	UTR
W82.Leaf	W82.Shoot	Glyma.01G220300	CDS
W82.Leaf	W82.Shoot	Glyma.01G221400	CDS
W82.Leaf	W82.Shoot	Glyma.01G221700	UTR
W82.Leaf	W82.Shoot	Glyma.01G223400	CDS
W82.Leaf	W82.Shoot	Glyma.01G223500	UTR
W82.Leaf	W82.Shoot	Glyma.01G223700	CDS
W82.Leaf	W82.Shoot	Glyma.01G224000	UTR
W82.Leaf	W82.Shoot	Glyma.01G225200	UTR
W82.Leaf	W82.Shoot	Glyma.01G225300	UTR
W82.Leaf	W82.Shoot	Glyma.01G225900	CDS
W82.Leaf	W82.Shoot	Glyma.01G226100	CDS
W82.Leaf	W82.Shoot	Glyma.01G227000	UTR
W82.Leaf	W82.Shoot	Glyma.01G227100	CDS
W82.Leaf	W82.Shoot	Glyma.01G227200	UTR
W82.Leaf	W82.Shoot	Glyma.01G227500	CDS
W82.Leaf	W82.Shoot	Glyma.01G228300	CDS
W82.Leaf	W82.Shoot	Glyma.01G228800	UTR
W82.Leaf	W82.Shoot	Glyma.01G228900	UTR
W82.Leaf	W82.Shoot	Glyma.01G229200	UTR
W82.Leaf	W82.Shoot	Glyma.01G231800	CDS
W82.Leaf	W82.Shoot	Glyma.01G232100	CDS
W82.Leaf	W82.Shoot	Glyma.01G232400	CDS
W82.Leaf	W82.Shoot	Glyma.01G233000	UTR
W82.Leaf	W82.Shoot	Glyma.01G233200	UTR
W82.Leaf	W82.Shoot	Glyma.01G233600	CDS
W82.Leaf	W82.Shoot	Glyma.01G233700	UTR
W82.Leaf	W82.Shoot	Glyma.01G235300	UTR
W82.Leaf	W82.Shoot	Glyma.01G236400	UTR
W82.Leaf	W82.Shoot	Glyma.01G238700	UTR
W82.Leaf	W82.Shoot	Glyma.01G240700	UTR
W82.Leaf	W82.Shoot	Glyma.01G241000	CDS
W82.Leaf	W82.Shoot	Glyma.01G241500	UTR
W82.Leaf	W82.Shoot	Glyma.01G242500	UTR
W82.Leaf	W82.Shoot	Glyma.01G243900	CDS
W82.Leaf	W82.Shoot	Glyma.01G244300	UTR
W82.Leaf	W82.Shoot	Glyma.01G244400	UTR
W82.Leaf	W82.Shoot	Glyma.01G244900	UTR
W82.Leaf	W82.Shoot	Glyma.01G245400	CDS
W82.Leaf	W82.Shoot	Glyma.02G002200	UTR
W82.Leaf	W82.Shoot	Glyma.02G002500	UTR
W82.Leaf	W82.Shoot	Glyma.02G003200	UTR
W82.Leaf	W82.Shoot	Glyma.02G003300	UTR
W82.Leaf	W82.Shoot	Glyma.02G004000	UTR
W82.Leaf	W82.Shoot	Glyma.02G004400	UTR
W82.Leaf	W82.Shoot	Glyma.02G004600	UTR
W82.Leaf	W82.Shoot	Glyma.02G005100	UTR
W82.Leaf	W82.Shoot	Glyma.02G005700	UTR
W82.Leaf	W82.Shoot	Glyma.02G006000	UTR
W82.Leaf	W82.Shoot	Glyma.02G006600	UTR
W82.Leaf	W82.Shoot	Glyma.02G007600	UTR
W82.Leaf	W82.Shoot	Glyma.02G008000	CDS
W82.Leaf	W82.Shoot	Glyma.02G008100	UTR
W82.Leaf	W82.Shoot	Glyma.02G008500	UTR
W82.Leaf	W82.Shoot	Glyma.02G009500	UTR
W82.Leaf	W82.Shoot	Glyma.02G009700	UTR
W82.Leaf	W82.Shoot	Glyma.02G010300	CDS
W82.Leaf	W82.Shoot	Glyma.02G011800	UTR
W82.Leaf	W82.Shoot	Glyma.02G012900	UTR
W82.Leaf	W82.Shoot	Glyma.02G013600	UTR
W82.Leaf	W82.Shoot	Glyma.02G015500	CDS
W82.Leaf	W82.Shoot	Glyma.02G015700	UTR
W82.Leaf	W82.Shoot	Glyma.02G015800	UTR
W82.Leaf	W82.Shoot	Glyma.02G017500	CDS
W82.Leaf	W82.Shoot	Glyma.02G019000	UTR
W82.Leaf	W82.Shoot	Glyma.02G019300	UTR
W82.Leaf	W82.Shoot	Glyma.02G019700	UTR
W82.Leaf	W82.Shoot	Glyma.02G020000	UTR
W82.Leaf	W82.Shoot	Glyma.02G020400	UTR
W82.Leaf	W82.Shoot	Glyma.02G020800	CDS
W82.Leaf	W82.Shoot	Glyma.02G022000	UTR
W82.Leaf	W82.Shoot	Glyma.02G022300	UTR
W82.Leaf	W82.Shoot	Glyma.02G022400	UTR
W82.Leaf	W82.Shoot	Glyma.02G023800	UTR
W82.Leaf	W82.Shoot	Glyma.02G024500	UTR
W82.Leaf	W82.Shoot	Glyma.02G025000	CDS
W82.Leaf	W82.Shoot	Glyma.02G025500	CDS
W82.Leaf	W82.Shoot	Glyma.02G025700	UTR
W82.Leaf	W82.Shoot	Glyma.02G026600	CDS
W82.Leaf	W82.Shoot	Glyma.02G026700	UTR
W82.Leaf	W82.Shoot	Glyma.02G027100	CDS
W82.Leaf	W82.Shoot	Glyma.02G027600	CDS
W82.Leaf	W82.Shoot	Glyma.02G029900	UTR
W82.Leaf	W82.Shoot	Glyma.02G030800	UTR
W82.Leaf	W82.Shoot	Glyma.02G030900	UTR
W82.Leaf	W82.Shoot	Glyma.02G031200	UTR
W82.Leaf	W82.Shoot	Glyma.02G031300	CDS
W82.Leaf	W82.Shoot	Glyma.02G031600	CDS
W82.Leaf	W82.Shoot	Glyma.02G032800	CDS
W82.Leaf	W82.Shoot	Glyma.02G033100	CDS
W82.Leaf	W82.Shoot	Glyma.02G033300	UTR
W82.Leaf	W82.Shoot	Glyma.02G033600	UTR
W82.Leaf	W82.Shoot	Glyma.02G034000	UTR
W82.Leaf	W82.Shoot	Glyma.02G034100	UTR
W82.Leaf	W82.Shoot	Glyma.02G035000	UTR
W82.Leaf	W82.Shoot	Glyma.02G036700	UTR
W82.Leaf	W82.Shoot	Glyma.02G037100	UTR
W82.Leaf	W82.Shoot	Glyma.02G038800	CDS
W82.Leaf	W82.Shoot	Glyma.02G039900	UTR
W82.Leaf	W82.Shoot	Glyma.02G040500	UTR
W82.Leaf	W82.Shoot	Glyma.02G040900	UTR
W82.Leaf	W82.Shoot	Glyma.02G041700	CDS
W82.Leaf	W82.Shoot	Glyma.02G041900	CDS
W82.Leaf	W82.Shoot	Glyma.02G043400	UTR
W82.Leaf	W82.Shoot	Glyma.02G043500	UTR
W82.Leaf	W82.Shoot	Glyma.02G044700	UTR
W82.Leaf	W82.Shoot	Glyma.02G046300	UTR
W82.Leaf	W82.Shoot	Glyma.02G047000	UTR
W82.Leaf	W82.Shoot	Glyma.02G048200	UTR
W82.Leaf	W82.Shoot	Glyma.02G049300	CDS
W82.Leaf	W82.Shoot	Glyma.02G049800	CDS
W82.Leaf	W82.Shoot	Glyma.02G052900	UTR
W82.Leaf	W82.Shoot	Glyma.02G057200	UTR
W82.Leaf	W82.Shoot	Glyma.02G059600	UTR
W82.Leaf	W82.Shoot	Glyma.02G059900	UTR
W82.Leaf	W82.Shoot	Glyma.02G060000	UTR
W82.Leaf	W82.Shoot	Glyma.02G060500	UTR
W82.Leaf	W82.Shoot	Glyma.02G061400	UTR
W82.Leaf	W82.Shoot	Glyma.02G062700	CDS
W82.Leaf	W82.Shoot	Glyma.02G064800	UTR
W82.Leaf	W82.Shoot	Glyma.02G065200	UTR
W82.Leaf	W82.Shoot	Glyma.02G065500	UTR
W82.Leaf	W82.Shoot	Glyma.02G066500	UTR
W82.Leaf	W82.Shoot	Glyma.02G066700	CDS
W82.Leaf	W82.Shoot	Glyma.02G069000	UTR
W82.Leaf	W82.Shoot	Glyma.02G071700	CDS
W82.Leaf	W82.Shoot	Glyma.02G075700	UTR
W82.Leaf	W82.Shoot	Glyma.02G075900	UTR
W82.Leaf	W82.Shoot	Glyma.02G076700	UTR
W82.Leaf	W82.Shoot	Glyma.02G078500	UTR
W82.Leaf	W82.Shoot	Glyma.02G079400	UTR
W82.Leaf	W82.Shoot	Glyma.02G080100	UTR
W82.Leaf	W82.Shoot	Glyma.02G080400	UTR
W82.Leaf	W82.Shoot	Glyma.02G081000	UTR
W82.Leaf	W82.Shoot	Glyma.02G081500	UTR
W82.Leaf	W82.Shoot	Glyma.02G082000	UTR
W82.Leaf	W82.Shoot	Glyma.02G082600	UTR
W82.Leaf	W82.Shoot	Glyma.02G082800	CDS
W82.Leaf	W82.Shoot	Glyma.02G084500	CDS
W82.Leaf	W82.Shoot	Glyma.02G085800	UTR
W82.Leaf	W82.Shoot	Glyma.02G085900	UTR
W82.Leaf	W82.Shoot	Glyma.02G086200	CDS
W82.Leaf	W82.Shoot	Glyma.02G086600	UTR
W82.Leaf	W82.Shoot	Glyma.02G087100	UTR
W82.Leaf	W82.Shoot	Glyma.02G090500	CDS
W82.Leaf	W82.Shoot	Glyma.02G093100	UTR
W82.Leaf	W82.Shoot	Glyma.02G094500	CDS
W82.Leaf	W82.Shoot	Glyma.02G095100	CDS
W82.Leaf	W82.Shoot	Glyma.02G095600	UTR
W82.Leaf	W82.Shoot	Glyma.02G096600	CDS
W82.Leaf	W82.Shoot	Glyma.02G097000	CDS
W82.Leaf	W82.Shoot	Glyma.02G097200	CDS
W82.Leaf	W82.Shoot	Glyma.02G097700	UTR
W82.Leaf	W82.Shoot	Glyma.02G097800	CDS
W82.Leaf	W82.Shoot	Glyma.02G100200	UTR
W82.Leaf	W82.Shoot	Glyma.02G101100	UTR
W82.Leaf	W82.Shoot	Glyma.02G101800	UTR
W82.Leaf	W82.Shoot	Glyma.02G102600	CDS
W82.Leaf	W82.Shoot	Glyma.02G103800	CDS
W82.Leaf	W82.Shoot	Glyma.02G104600	CDS
W82.Leaf	W82.Shoot	Glyma.02G105900	CDS
W82.Leaf	W82.Shoot	Glyma.02G106000	UTR
W82.Leaf	W82.Shoot	Glyma.02G106600	UTR
W82.Leaf	W82.Shoot	Glyma.02G106700	UTR
W82.Leaf	W82.Shoot	Glyma.02G106900	UTR
W82.Leaf	W82.Shoot	Glyma.02G107700	UTR
W82.Leaf	W82.Shoot	Glyma.02G108000	CDS
W82.Leaf	W82.Shoot	Glyma.02G108100	UTR
W82.Leaf	W82.Shoot	Glyma.02G108300	UTR
W82.Leaf	W82.Shoot	Glyma.02G108500	UTR
W82.Leaf	W82.Shoot	Glyma.02G109700	UTR
W82.Leaf	W82.Shoot	Glyma.02G109900	UTR
W82.Leaf	W82.Shoot	Glyma.02G110000	CDS
W82.Leaf	W82.Shoot	Glyma.02G110300	UTR
W82.Leaf	W82.Shoot	Glyma.02G111800	CDS
W82.Leaf	W82.Shoot	Glyma.02G112000	UTR
W82.Leaf	W82.Shoot	Glyma.02G113300	CDS
W82.Leaf	W82.Shoot	Glyma.02G115400	UTR
W82.Leaf	W82.Shoot	Glyma.02G116700	UTR
W82.Leaf	W82.Shoot	Glyma.02G119300	UTR
W82.Leaf	W82.Shoot	Glyma.02G120100	UTR
W82.Leaf	W82.Shoot	Glyma.02G120200	UTR
W82.Leaf	W82.Shoot	Glyma.02G121300	UTR
W82.Leaf	W82.Shoot	Glyma.02G122200	UTR
W82.Leaf	W82.Shoot	Glyma.02G122700	UTR
W82.Leaf	W82.Shoot	Glyma.02G122900	CDS
W82.Leaf	W82.Shoot	Glyma.02G123100	UTR
W82.Leaf	W82.Shoot	Glyma.02G125200	UTR
W82.Leaf	W82.Shoot	Glyma.02G125400	UTR
W82.Leaf	W82.Shoot	Glyma.02G127400	UTR
W82.Leaf	W82.Shoot	Glyma.02G127800	UTR
W82.Leaf	W82.Shoot	Glyma.02G128300	CDS
W82.Leaf	W82.Shoot	Glyma.02G129200	UTR
W82.Leaf	W82.Shoot	Glyma.02G129800	CDS
W82.Leaf	W82.Shoot	Glyma.02G132200	UTR
W82.Leaf	W82.Shoot	Glyma.02G132900	CDS
W82.Leaf	W82.Shoot	Glyma.02G133600	UTR
W82.Leaf	W82.Shoot	Glyma.02G133800	CDS
W82.Leaf	W82.Shoot	Glyma.02G134300	UTR
W82.Leaf	W82.Shoot	Glyma.02G135400	UTR
W82.Leaf	W82.Shoot	Glyma.02G135900	UTR
W82.Leaf	W82.Shoot	Glyma.02G136800	UTR
W82.Leaf	W82.Shoot	Glyma.02G137400	UTR
W82.Leaf	W82.Shoot	Glyma.02G137900	UTR
W82.Leaf	W82.Shoot	Glyma.02G138400	UTR
W82.Leaf	W82.Shoot	Glyma.02G138500	UTR
W82.Leaf	W82.Shoot	Glyma.02G140100	UTR
W82.Leaf	W82.Shoot	Glyma.02G140200	UTR
W82.Leaf	W82.Shoot	Glyma.02G141900	CDS
W82.Leaf	W82.Shoot	Glyma.02G142800	UTR
W82.Leaf	W82.Shoot	Glyma.02G143100	CDS
W82.Leaf	W82.Shoot	Glyma.02G143400	CDS
W82.Leaf	W82.Shoot	Glyma.02G144200	UTR
W82.Leaf	W82.Shoot	Glyma.02G144400	UTR
W82.Leaf	W82.Shoot	Glyma.02G144600	UTR
W82.Leaf	W82.Shoot	Glyma.02G145000	UTR
W82.Leaf	W82.Shoot	Glyma.02G147400	UTR
W82.Leaf	W82.Shoot	Glyma.02G149200	UTR
W82.Leaf	W82.Shoot	Glyma.02G149400	UTR
W82.Leaf	W82.Shoot	Glyma.02G150000	UTR
W82.Leaf	W82.Shoot	Glyma.02G150200	CDS
W82.Leaf	W82.Shoot	Glyma.02G150700	UTR
W82.Leaf	W82.Shoot	Glyma.02G151100	UTR
W82.Leaf	W82.Shoot	Glyma.02G151500	CDS
W82.Leaf	W82.Shoot	Glyma.02G151800	UTR
W82.Leaf	W82.Shoot	Glyma.02G152300	UTR
W82.Leaf	W82.Shoot	Glyma.02G153700	UTR
W82.Leaf	W82.Shoot	Glyma.02G153800	UTR
W82.Leaf	W82.Shoot	Glyma.02G154800	UTR
W82.Leaf	W82.Shoot	Glyma.02G159100	CDS
W82.Leaf	W82.Shoot	Glyma.02G160300	UTR
W82.Leaf	W82.Shoot	Glyma.02G161600	UTR
W82.Leaf	W82.Shoot	Glyma.02G161900	UTR
W82.Leaf	W82.Shoot	Glyma.02G162000	UTR
W82.Leaf	W82.Shoot	Glyma.02G162300	UTR
W82.Leaf	W82.Shoot	Glyma.02G167600	UTR
W82.Leaf	W82.Shoot	Glyma.02G169600	UTR
W82.Leaf	W82.Shoot	Glyma.02G170300	UTR
W82.Leaf	W82.Shoot	Glyma.02G170500	UTR
W82.Leaf	W82.Shoot	Glyma.02G170900	CDS
W82.Leaf	W82.Shoot	Glyma.02G171100	CDS
W82.Leaf	W82.Shoot	Glyma.02G171900	UTR
W82.Leaf	W82.Shoot	Glyma.02G173600	UTR
W82.Leaf	W82.Shoot	Glyma.02G174800	UTR
W82.Leaf	W82.Shoot	Glyma.02G176100	UTR
W82.Leaf	W82.Shoot	Glyma.02G181500	UTR
W82.Leaf	W82.Shoot	Glyma.02G182400	UTR
W82.Leaf	W82.Shoot	Glyma.02G182600	UTR
W82.Leaf	W82.Shoot	Glyma.02G182800	CDS
W82.Leaf	W82.Shoot	Glyma.02G184100	UTR
W82.Leaf	W82.Shoot	Glyma.02G184700	CDS
W82.Leaf	W82.Shoot	Glyma.02G185900	CDS
W82.Leaf	W82.Shoot	Glyma.02G188200	UTR
W82.Leaf	W82.Shoot	Glyma.02G191500	UTR
W82.Leaf	W82.Shoot	Glyma.02G192500	UTR
W82.Leaf	W82.Shoot	Glyma.02G193800	CDS
W82.Leaf	W82.Shoot	Glyma.02G196500	CDS
W82.Leaf	W82.Shoot	Glyma.02G197000	CDS
W82.Leaf	W82.Shoot	Glyma.02G198000	UTR
W82.Leaf	W82.Shoot	Glyma.02G198400	UTR
W82.Leaf	W82.Shoot	Glyma.02G200000	UTR
W82.Leaf	W82.Shoot	Glyma.02G200400	UTR
W82.Leaf	W82.Shoot	Glyma.02G201400	CDS
W82.Leaf	W82.Shoot	Glyma.02G201500	UTR
W82.Leaf	W82.Shoot	Glyma.02G202100	UTR
W82.Leaf	W82.Shoot	Glyma.02G202400	UTR
W82.Leaf	W82.Shoot	Glyma.02G203800	UTR
W82.Leaf	W82.Shoot	Glyma.02G206200	UTR
W82.Leaf	W82.Shoot	Glyma.02G207300	UTR
W82.Leaf	W82.Shoot	Glyma.02G208300	CDS
W82.Leaf	W82.Shoot	Glyma.02G209100	UTR
W82.Leaf	W82.Shoot	Glyma.02G209600	UTR
W82.Leaf	W82.Shoot	Glyma.02G211300	UTR
W82.Leaf	W82.Shoot	Glyma.02G211500	UTR
W82.Leaf	W82.Shoot	Glyma.02G211900	CDS
W82.Leaf	W82.Shoot	Glyma.02G212600	UTR
W82.Leaf	W82.Shoot	Glyma.02G212700	UTR
W82.Leaf	W82.Shoot	Glyma.02G213900	CDS
W82.Leaf	W82.Shoot	Glyma.02G214300	UTR
W82.Leaf	W82.Shoot	Glyma.02G214700	UTR
W82.Leaf	W82.Shoot	Glyma.02G215000	UTR
W82.Leaf	W82.Shoot	Glyma.02G215600	CDS
W82.Leaf	W82.Shoot	Glyma.02G216300	UTR
W82.Leaf	W82.Shoot	Glyma.02G216900	UTR
W82.Leaf	W82.Shoot	Glyma.02G217600	UTR
W82.Leaf	W82.Shoot	Glyma.02G219300	UTR
W82.Leaf	W82.Shoot	Glyma.02G219600	UTR
W82.Leaf	W82.Shoot	Glyma.02G220500	UTR
W82.Leaf	W82.Shoot	Glyma.02G221700	UTR
W82.Leaf	W82.Shoot	Glyma.02G223800	UTR
W82.Leaf	W82.Shoot	Glyma.02G225000	UTR
W82.Leaf	W82.Shoot	Glyma.02G226500	CDS
W82.Leaf	W82.Shoot	Glyma.02G226900	CDS
W82.Leaf	W82.Shoot	Glyma.02G227300	UTR
W82.Leaf	W82.Shoot	Glyma.02G228100	UTR
W82.Leaf	W82.Shoot	Glyma.02G228200	CDS
W82.Leaf	W82.Shoot	Glyma.02G229500	UTR
W82.Leaf	W82.Shoot	Glyma.02G231100	UTR
W82.Leaf	W82.Shoot	Glyma.02G231800	CDS
W82.Leaf	W82.Shoot	Glyma.02G233000	UTR
W82.Leaf	W82.Shoot	Glyma.02G235700	CDS
W82.Leaf	W82.Shoot	Glyma.02G236600	UTR
W82.Leaf	W82.Shoot	Glyma.02G238100	UTR
W82.Leaf	W82.Shoot	Glyma.02G238600	UTR
W82.Leaf	W82.Shoot	Glyma.02G238800	CDS
W82.Leaf	W82.Shoot	Glyma.02G239000	CDS
W82.Leaf	W82.Shoot	Glyma.02G244700	UTR
W82.Leaf	W82.Shoot	Glyma.02G245300	UTR
W82.Leaf	W82.Shoot	Glyma.02G245500	CDS
W82.Leaf	W82.Shoot	Glyma.02G246000	UTR
W82.Leaf	W82.Shoot	Glyma.02G247300	UTR
W82.Leaf	W82.Shoot	Glyma.02G247600	UTR
W82.Leaf	W82.Shoot	Glyma.02G247800	UTR
W82.Leaf	W82.Shoot	Glyma.02G249800	UTR
W82.Leaf	W82.Shoot	Glyma.02G250000	UTR
W82.Leaf	W82.Shoot	Glyma.02G250400	CDS
W82.Leaf	W82.Shoot	Glyma.02G250700	UTR
W82.Leaf	W82.Shoot	Glyma.02G251200	UTR
W82.Leaf	W82.Shoot	Glyma.02G251900	UTR
W82.Leaf	W82.Shoot	Glyma.02G252200	UTR
W82.Leaf	W82.Shoot	Glyma.02G252300	UTR
W82.Leaf	W82.Shoot	Glyma.02G253000	UTR
W82.Leaf	W82.Shoot	Glyma.02G255400	UTR
W82.Leaf	W82.Shoot	Glyma.02G257600	UTR
W82.Leaf	W82.Shoot	Glyma.02G259000	CDS
W82.Leaf	W82.Shoot	Glyma.02G259100	UTR
W82.Leaf	W82.Shoot	Glyma.02G259200	UTR
W82.Leaf	W82.Shoot	Glyma.02G259900	UTR
W82.Leaf	W82.Shoot	Glyma.02G260500	UTR
W82.Leaf	W82.Shoot	Glyma.02G261700	UTR
W82.Leaf	W82.Shoot	Glyma.02G264600	UTR
W82.Leaf	W82.Shoot	Glyma.02G267200	UTR
W82.Leaf	W82.Shoot	Glyma.02G268700	UTR
W82.Leaf	W82.Shoot	Glyma.02G269500	UTR
W82.Leaf	W82.Shoot	Glyma.02G269700	UTR
W82.Leaf	W82.Shoot	Glyma.02G270400	UTR
W82.Leaf	W82.Shoot	Glyma.02G271700	UTR
W82.Leaf	W82.Shoot	Glyma.02G272400	UTR
W82.Leaf	W82.Shoot	Glyma.02G273200	CDS
W82.Leaf	W82.Shoot	Glyma.02G273400	CDS
W82.Leaf	W82.Shoot	Glyma.02G274300	UTR
W82.Leaf	W82.Shoot	Glyma.02G278300	UTR
W82.Leaf	W82.Shoot	Glyma.02G279100	UTR
W82.Leaf	W82.Shoot	Glyma.02G279300	CDS
W82.Leaf	W82.Shoot	Glyma.02G279500	UTR
W82.Leaf	W82.Shoot	Glyma.02G280400	CDS
W82.Leaf	W82.Shoot	Glyma.02G281300	UTR
W82.Leaf	W82.Shoot	Glyma.02G282000	UTR
W82.Leaf	W82.Shoot	Glyma.02G282400	UTR
W82.Leaf	W82.Shoot	Glyma.02G283600	UTR
W82.Leaf	W82.Shoot	Glyma.02G285200	UTR
W82.Leaf	W82.Shoot	Glyma.02G286000	UTR
W82.Leaf	W82.Shoot	Glyma.02G288000	CDS
W82.Leaf	W82.Shoot	Glyma.02G288400	UTR
W82.Leaf	W82.Shoot	Glyma.02G289500	UTR
W82.Leaf	W82.Shoot	Glyma.02G290300	UTR
W82.Leaf	W82.Shoot	Glyma.02G290800	CDS
W82.Leaf	W82.Shoot	Glyma.02G291800	CDS
W82.Leaf	W82.Shoot	Glyma.02G292200	UTR
W82.Leaf	W82.Shoot	Glyma.02G292900	UTR
W82.Leaf	W82.Shoot	Glyma.02G293200	CDS
W82.Leaf	W82.Shoot	Glyma.02G294200	UTR
W82.Leaf	W82.Shoot	Glyma.02G295200	UTR
W82.Leaf	W82.Shoot	Glyma.02G296000	UTR
W82.Leaf	W82.Shoot	Glyma.02G296900	UTR
W82.Leaf	W82.Shoot	Glyma.02G297000	UTR
W82.Leaf	W82.Shoot	Glyma.02G297700	CDS
W82.Leaf	W82.Shoot	Glyma.02G298000	UTR
W82.Leaf	W82.Shoot	Glyma.02G298200	CDS
W82.Leaf	W82.Shoot	Glyma.02G298400	CDS
W82.Leaf	W82.Shoot	Glyma.02G299700	UTR
W82.Leaf	W82.Shoot	Glyma.02G304100	UTR
W82.Leaf	W82.Shoot	Glyma.02G304500	UTR
W82.Leaf	W82.Shoot	Glyma.02G305000	UTR
W82.Leaf	W82.Shoot	Glyma.02G305200	UTR
W82.Leaf	W82.Shoot	Glyma.02G305900	UTR
W82.Leaf	W82.Shoot	Glyma.02G306400	CDS
W82.Leaf	W82.Shoot	Glyma.02G307400	CDS
W82.Leaf	W82.Shoot	Glyma.02G308000	UTR
W82.Leaf	W82.Shoot	Glyma.02G310600	UTR
W82.Leaf	W82.Shoot	Glyma.02G310800	UTR
W82.Leaf	W82.Shoot	Glyma.03G000100	CDS
W82.Leaf	W82.Shoot	Glyma.03G001700	UTR
W82.Leaf	W82.Shoot	Glyma.03G003700	UTR
W82.Leaf	W82.Shoot	Glyma.03G003800	UTR
W82.Leaf	W82.Shoot	Glyma.03G004800	CDS
W82.Leaf	W82.Shoot	Glyma.03G006500	UTR
W82.Leaf	W82.Shoot	Glyma.03G008500	UTR
W82.Leaf	W82.Shoot	Glyma.03G009100	UTR
W82.Leaf	W82.Shoot	Glyma.03G009700	CDS
W82.Leaf	W82.Shoot	Glyma.03G011000	UTR
W82.Leaf	W82.Shoot	Glyma.03G014300	CDS
W82.Leaf	W82.Shoot	Glyma.03G014600	UTR
W82.Leaf	W82.Shoot	Glyma.03G015000	UTR
W82.Leaf	W82.Shoot	Glyma.03G015700	UTR
W82.Leaf	W82.Shoot	Glyma.03G015800	UTR
W82.Leaf	W82.Shoot	Glyma.03G017000	UTR
W82.Leaf	W82.Shoot	Glyma.03G020700	CDS
W82.Leaf	W82.Shoot	Glyma.03G021900	UTR
W82.Leaf	W82.Shoot	Glyma.03G022900	CDS
W82.Leaf	W82.Shoot	Glyma.03G023500	UTR
W82.Leaf	W82.Shoot	Glyma.03G023900	CDS
W82.Leaf	W82.Shoot	Glyma.03G024000	UTR
W82.Leaf	W82.Shoot	Glyma.03G025500	UTR
W82.Leaf	W82.Shoot	Glyma.03G026700	CDS
W82.Leaf	W82.Shoot	Glyma.03G026900	UTR
W82.Leaf	W82.Shoot	Glyma.03G027300	CDS
W82.Leaf	W82.Shoot	Glyma.03G029400	CDS
W82.Leaf	W82.Shoot	Glyma.03G032700	CDS
W82.Leaf	W82.Shoot	Glyma.03G032900	UTR
W82.Leaf	W82.Shoot	Glyma.03G033900	UTR
W82.Leaf	W82.Shoot	Glyma.03G034000	CDS
W82.Leaf	W82.Shoot	Glyma.03G034500	CDS
W82.Leaf	W82.Shoot	Glyma.03G035300	UTR
W82.Leaf	W82.Shoot	Glyma.03G035900	UTR
W82.Leaf	W82.Shoot	Glyma.03G036000	UTR
W82.Leaf	W82.Shoot	Glyma.03G036700	CDS
W82.Leaf	W82.Shoot	Glyma.03G037500	UTR
W82.Leaf	W82.Shoot	Glyma.03G038700	CDS
W82.Leaf	W82.Shoot	Glyma.03G039200	UTR
W82.Leaf	W82.Shoot	Glyma.03G044000	UTR
W82.Leaf	W82.Shoot	Glyma.03G047000	CDS
W82.Leaf	W82.Shoot	Glyma.03G048300	CDS
W82.Leaf	W82.Shoot	Glyma.03G049700	UTR
W82.Leaf	W82.Shoot	Glyma.03G055500	UTR
W82.Leaf	W82.Shoot	Glyma.03G058000	UTR
W82.Leaf	W82.Shoot	Glyma.03G060000	UTR
W82.Leaf	W82.Shoot	Glyma.03G060100	UTR
W82.Leaf	W82.Shoot	Glyma.03G063400	CDS
W82.Leaf	W82.Shoot	Glyma.03G064800	UTR
W82.Leaf	W82.Shoot	Glyma.03G066300	UTR
W82.Leaf	W82.Shoot	Glyma.03G068800	UTR
W82.Leaf	W82.Shoot	Glyma.03G069600	CDS
W82.Leaf	W82.Shoot	Glyma.03G069800	UTR
W82.Leaf	W82.Shoot	Glyma.03G070200	UTR
W82.Leaf	W82.Shoot	Glyma.03G070900	CDS
W82.Leaf	W82.Shoot	Glyma.03G071700	UTR
W82.Leaf	W82.Shoot	Glyma.03G075500	CDS
W82.Leaf	W82.Shoot	Glyma.03G075900	UTR
W82.Leaf	W82.Shoot	Glyma.03G076500	UTR
W82.Leaf	W82.Shoot	Glyma.03G078200	UTR
W82.Leaf	W82.Shoot	Glyma.03G078300	CDS
W82.Leaf	W82.Shoot	Glyma.03G081300	UTR
W82.Leaf	W82.Shoot	Glyma.03G081500	CDS
W82.Leaf	W82.Shoot	Glyma.03G081900	UTR
W82.Leaf	W82.Shoot	Glyma.03G083100	UTR
W82.Leaf	W82.Shoot	Glyma.03G084300	UTR
W82.Leaf	W82.Shoot	Glyma.03G088100	UTR
W82.Leaf	W82.Shoot	Glyma.03G088400	UTR
W82.Leaf	W82.Shoot	Glyma.03G090000	UTR
W82.Leaf	W82.Shoot	Glyma.03G091100	CDS
W82.Leaf	W82.Shoot	Glyma.03G091200	CDS
W82.Leaf	W82.Shoot	Glyma.03G100500	CDS
W82.Leaf	W82.Shoot	Glyma.03G103000	UTR
W82.Leaf	W82.Shoot	Glyma.03G104800	CDS
W82.Leaf	W82.Shoot	Glyma.03G105200	UTR
W82.Leaf	W82.Shoot	Glyma.03G107300	UTR
W82.Leaf	W82.Shoot	Glyma.03G108200	UTR
W82.Leaf	W82.Shoot	Glyma.03G108500	CDS
W82.Leaf	W82.Shoot	Glyma.03G109400	UTR
W82.Leaf	W82.Shoot	Glyma.03G110100	CDS
W82.Leaf	W82.Shoot	Glyma.03G114300	UTR
W82.Leaf	W82.Shoot	Glyma.03G117600	UTR
W82.Leaf	W82.Shoot	Glyma.03G118100	CDS
W82.Leaf	W82.Shoot	Glyma.03G120700	CDS
W82.Leaf	W82.Shoot	Glyma.03G121100	UTR
W82.Leaf	W82.Shoot	Glyma.03G123200	UTR
W82.Leaf	W82.Shoot	Glyma.03G123300	UTR
W82.Leaf	W82.Shoot	Glyma.03G125300	UTR
W82.Leaf	W82.Shoot	Glyma.03G129300	CDS
W82.Leaf	W82.Shoot	Glyma.03G133400	UTR
W82.Leaf	W82.Shoot	Glyma.03G133500	UTR
W82.Leaf	W82.Shoot	Glyma.03G133800	UTR
W82.Leaf	W82.Shoot	Glyma.03G134300	UTR
W82.Leaf	W82.Shoot	Glyma.03G134700	UTR
W82.Leaf	W82.Shoot	Glyma.03G136000	UTR
W82.Leaf	W82.Shoot	Glyma.03G136600	UTR
W82.Leaf	W82.Shoot	Glyma.03G138000	UTR
W82.Leaf	W82.Shoot	Glyma.03G138200	CDS
W82.Leaf	W82.Shoot	Glyma.03G140900	UTR
W82.Leaf	W82.Shoot	Glyma.03G141600	CDS
W82.Leaf	W82.Shoot	Glyma.03G142500	CDS
W82.Leaf	W82.Shoot	Glyma.03G142800	CDS
W82.Leaf	W82.Shoot	Glyma.03G145500	UTR
W82.Leaf	W82.Shoot	Glyma.03G145900	CDS
W82.Leaf	W82.Shoot	Glyma.03G146200	UTR
W82.Leaf	W82.Shoot	Glyma.03G146900	UTR
W82.Leaf	W82.Shoot	Glyma.03G147100	UTR
W82.Leaf	W82.Shoot	Glyma.03G148700	UTR
W82.Leaf	W82.Shoot	Glyma.03G149200	UTR
W82.Leaf	W82.Shoot	Glyma.03G149900	CDS
W82.Leaf	W82.Shoot	Glyma.03G150800	UTR
W82.Leaf	W82.Shoot	Glyma.03G151400	UTR
W82.Leaf	W82.Shoot	Glyma.03G151500	UTR
W82.Leaf	W82.Shoot	Glyma.03G152000	CDS
W82.Leaf	W82.Shoot	Glyma.03G152200	UTR
W82.Leaf	W82.Shoot	Glyma.03G152300	CDS
W82.Leaf	W82.Shoot	Glyma.03G155200	UTR
W82.Leaf	W82.Shoot	Glyma.03G155900	UTR
W82.Leaf	W82.Shoot	Glyma.03G156100	CDS
W82.Leaf	W82.Shoot	Glyma.03G157200	UTR
W82.Leaf	W82.Shoot	Glyma.03G157300	CDS
W82.Leaf	W82.Shoot	Glyma.03G157700	CDS
W82.Leaf	W82.Shoot	Glyma.03G159200	UTR
W82.Leaf	W82.Shoot	Glyma.03G161100	CDS
W82.Leaf	W82.Shoot	Glyma.03G163300	UTR
W82.Leaf	W82.Shoot	Glyma.03G163900	UTR
W82.Leaf	W82.Shoot	Glyma.03G164300	UTR
W82.Leaf	W82.Shoot	Glyma.03G164700	UTR
W82.Leaf	W82.Shoot	Glyma.03G165600	CDS
W82.Leaf	W82.Shoot	Glyma.03G167100	UTR
W82.Leaf	W82.Shoot	Glyma.03G167800	UTR
W82.Leaf	W82.Shoot	Glyma.03G167900	UTR
W82.Leaf	W82.Shoot	Glyma.03G169100	CDS
W82.Leaf	W82.Shoot	Glyma.03G169400	CDS
W82.Leaf	W82.Shoot	Glyma.03G170300	CDS
W82.Leaf	W82.Shoot	Glyma.03G171800	CDS
W82.Leaf	W82.Shoot	Glyma.03G173800	UTR
W82.Leaf	W82.Shoot	Glyma.03G175200	UTR
W82.Leaf	W82.Shoot	Glyma.03G175700	UTR
W82.Leaf	W82.Shoot	Glyma.03G176500	UTR
W82.Leaf	W82.Shoot	Glyma.03G177300	UTR
W82.Leaf	W82.Shoot	Glyma.03G177600	UTR
W82.Leaf	W82.Shoot	Glyma.03G178100	CDS
W82.Leaf	W82.Shoot	Glyma.03G178200	UTR
W82.Leaf	W82.Shoot	Glyma.03G178400	UTR
W82.Leaf	W82.Shoot	Glyma.03G178800	UTR
W82.Leaf	W82.Shoot	Glyma.03G180000	UTR
W82.Leaf	W82.Shoot	Glyma.03G182000	CDS
W82.Leaf	W82.Shoot	Glyma.03G184500	CDS
W82.Leaf	W82.Shoot	Glyma.03G184600	UTR
W82.Leaf	W82.Shoot	Glyma.03G186200	CDS
W82.Leaf	W82.Shoot	Glyma.03G186300	CDS
W82.Leaf	W82.Shoot	Glyma.03G186500	CDS
W82.Leaf	W82.Shoot	Glyma.03G189000	CDS
W82.Leaf	W82.Shoot	Glyma.03G189500	UTR
W82.Leaf	W82.Shoot	Glyma.03G189800	CDS
W82.Leaf	W82.Shoot	Glyma.03G190800	CDS
W82.Leaf	W82.Shoot	Glyma.03G191300	CDS
W82.Leaf	W82.Shoot	Glyma.03G191700	UTR
W82.Leaf	W82.Shoot	Glyma.03G192200	UTR
W82.Leaf	W82.Shoot	Glyma.03G195200	UTR
W82.Leaf	W82.Shoot	Glyma.03G198100	CDS
W82.Leaf	W82.Shoot	Glyma.03G198600	CDS
W82.Leaf	W82.Shoot	Glyma.03G199700	UTR
W82.Leaf	W82.Shoot	Glyma.03G200900	UTR
W82.Leaf	W82.Shoot	Glyma.03G201700	UTR
W82.Leaf	W82.Shoot	Glyma.03G202000	CDS
W82.Leaf	W82.Shoot	Glyma.03G202300	CDS
W82.Leaf	W82.Shoot	Glyma.03G202700	CDS
W82.Leaf	W82.Shoot	Glyma.03G203500	CDS
W82.Leaf	W82.Shoot	Glyma.03G205300	CDS
W82.Leaf	W82.Shoot	Glyma.03G205600	UTR
W82.Leaf	W82.Shoot	Glyma.03G206200	UTR
W82.Leaf	W82.Shoot	Glyma.03G206500	UTR
W82.Leaf	W82.Shoot	Glyma.03G207600	UTR
W82.Leaf	W82.Shoot	Glyma.03G208300	UTR
W82.Leaf	W82.Shoot	Glyma.03G210700	UTR
W82.Leaf	W82.Shoot	Glyma.03G210900	CDS
W82.Leaf	W82.Shoot	Glyma.03G211200	CDS
W82.Leaf	W82.Shoot	Glyma.03G211400	UTR
W82.Leaf	W82.Shoot	Glyma.03G212400	UTR
W82.Leaf	W82.Shoot	Glyma.03G213200	UTR
W82.Leaf	W82.Shoot	Glyma.03G215300	CDS
W82.Leaf	W82.Shoot	Glyma.03G216700	UTR
W82.Leaf	W82.Shoot	Glyma.03G217000	UTR
W82.Leaf	W82.Shoot	Glyma.03G217400	CDS
W82.Leaf	W82.Shoot	Glyma.03G219200	UTR
W82.Leaf	W82.Shoot	Glyma.03G219500	CDS
W82.Leaf	W82.Shoot	Glyma.03G219700	CDS
W82.Leaf	W82.Shoot	Glyma.03G220200	CDS
W82.Leaf	W82.Shoot	Glyma.03G221300	UTR
W82.Leaf	W82.Shoot	Glyma.03G222900	UTR
W82.Leaf	W82.Shoot	Glyma.03G225300	UTR
W82.Leaf	W82.Shoot	Glyma.03G226600	CDS
W82.Leaf	W82.Shoot	Glyma.03G226700	UTR
W82.Leaf	W82.Shoot	Glyma.03G228500	UTR
W82.Leaf	W82.Shoot	Glyma.03G229000	CDS
W82.Leaf	W82.Shoot	Glyma.03G231100	UTR
W82.Leaf	W82.Shoot	Glyma.03G232400	CDS
W82.Leaf	W82.Shoot	Glyma.03G232900	UTR
W82.Leaf	W82.Shoot	Glyma.03G234000	CDS
W82.Leaf	W82.Shoot	Glyma.03G235300	CDS
W82.Leaf	W82.Shoot	Glyma.03G236200	UTR
W82.Leaf	W82.Shoot	Glyma.03G236500	UTR
W82.Leaf	W82.Shoot	Glyma.03G237400	UTR
W82.Leaf	W82.Shoot	Glyma.03G239800	UTR
W82.Leaf	W82.Shoot	Glyma.03G240700	UTR
W82.Leaf	W82.Shoot	Glyma.03G241000	CDS
W82.Leaf	W82.Shoot	Glyma.03G242400	UTR
W82.Leaf	W82.Shoot	Glyma.03G242700	UTR
W82.Leaf	W82.Shoot	Glyma.03G243700	UTR
W82.Leaf	W82.Shoot	Glyma.03G244800	UTR
W82.Leaf	W82.Shoot	Glyma.03G245000	UTR
W82.Leaf	W82.Shoot	Glyma.03G247100	UTR
W82.Leaf	W82.Shoot	Glyma.03G248600	CDS
W82.Leaf	W82.Shoot	Glyma.03G248800	UTR
W82.Leaf	W82.Shoot	Glyma.03G250800	UTR
W82.Leaf	W82.Shoot	Glyma.03G251100	UTR
W82.Leaf	W82.Shoot	Glyma.03G251200	UTR
W82.Leaf	W82.Shoot	Glyma.03G253500	CDS
W82.Leaf	W82.Shoot	Glyma.03G253900	CDS
W82.Leaf	W82.Shoot	Glyma.03G254500	UTR
W82.Leaf	W82.Shoot	Glyma.03G254700	UTR
W82.Leaf	W82.Shoot	Glyma.03G255100	UTR
W82.Leaf	W82.Shoot	Glyma.03G256300	CDS
W82.Leaf	W82.Shoot	Glyma.03G256800	UTR
W82.Leaf	W82.Shoot	Glyma.03G257600	UTR
W82.Leaf	W82.Shoot	Glyma.03G258300	UTR
W82.Leaf	W82.Shoot	Glyma.03G258900	CDS
W82.Leaf	W82.Shoot	Glyma.03G259000	CDS
W82.Leaf	W82.Shoot	Glyma.03G259800	UTR
W82.Leaf	W82.Shoot	Glyma.03G261000	CDS
W82.Leaf	W82.Shoot	Glyma.03G261600	UTR
W82.Leaf	W82.Shoot	Glyma.03G262100	UTR
W82.Leaf	W82.Shoot	Glyma.03G262400	UTR
W82.Leaf	W82.Shoot	Glyma.03G262700	UTR
W82.Leaf	W82.Shoot	Glyma.03G263600	UTR
W82.Leaf	W82.Shoot	Glyma.03G264000	UTR
W82.Leaf	W82.Shoot	Glyma.03G264600	UTR
W82.Leaf	W82.Shoot	Glyma.04G000400	UTR
W82.Leaf	W82.Shoot	Glyma.04G000700	UTR
W82.Leaf	W82.Shoot	Glyma.04G001600	UTR
W82.Leaf	W82.Shoot	Glyma.04G001900	UTR
W82.Leaf	W82.Shoot	Glyma.04G002000	CDS
W82.Leaf	W82.Shoot	Glyma.04G002500	UTR
W82.Leaf	W82.Shoot	Glyma.04G002800	UTR
W82.Leaf	W82.Shoot	Glyma.04G005100	UTR
W82.Leaf	W82.Shoot	Glyma.04G005800	UTR
W82.Leaf	W82.Shoot	Glyma.04G009100	UTR
W82.Leaf	W82.Shoot	Glyma.04G009500	UTR
W82.Leaf	W82.Shoot	Glyma.04G011900	UTR
W82.Leaf	W82.Shoot	Glyma.04G012800	UTR
W82.Leaf	W82.Shoot	Glyma.04G012900	UTR
W82.Leaf	W82.Shoot	Glyma.04G013000	UTR
W82.Leaf	W82.Shoot	Glyma.04G013900	UTR
W82.Leaf	W82.Shoot	Glyma.04G015000	CDS
W82.Leaf	W82.Shoot	Glyma.04G015600	UTR
W82.Leaf	W82.Shoot	Glyma.04G015800	UTR
W82.Leaf	W82.Shoot	Glyma.04G016300	UTR
W82.Leaf	W82.Shoot	Glyma.04G016500	UTR
W82.Leaf	W82.Shoot	Glyma.04G017300	UTR
W82.Leaf	W82.Shoot	Glyma.04G017900	UTR
W82.Leaf	W82.Shoot	Glyma.04G018100	CDS
W82.Leaf	W82.Shoot	Glyma.04G018300	UTR
W82.Leaf	W82.Shoot	Glyma.04G018400	UTR
W82.Leaf	W82.Shoot	Glyma.04G019000	UTR
W82.Leaf	W82.Shoot	Glyma.04G019300	UTR
W82.Leaf	W82.Shoot	Glyma.04G019600	CDS
W82.Leaf	W82.Shoot	Glyma.04G019900	CDS
W82.Leaf	W82.Shoot	Glyma.04G022600	CDS
W82.Leaf	W82.Shoot	Glyma.04G022700	UTR
W82.Leaf	W82.Shoot	Glyma.04G023100	CDS
W82.Leaf	W82.Shoot	Glyma.04G023800	UTR
W82.Leaf	W82.Shoot	Glyma.04G023900	CDS
W82.Leaf	W82.Shoot	Glyma.04G024000	UTR
W82.Leaf	W82.Shoot	Glyma.04G024500	UTR
W82.Leaf	W82.Shoot	Glyma.04G025400	UTR
W82.Leaf	W82.Shoot	Glyma.04G025900	UTR
W82.Leaf	W82.Shoot	Glyma.04G026500	UTR
W82.Leaf	W82.Shoot	Glyma.04G028600	UTR
W82.Leaf	W82.Shoot	Glyma.04G030400	CDS
W82.Leaf	W82.Shoot	Glyma.04G032000	UTR
W82.Leaf	W82.Shoot	Glyma.04G032600	CDS
W82.Leaf	W82.Shoot	Glyma.04G033600	UTR
W82.Leaf	W82.Shoot	Glyma.04G034200	UTR
W82.Leaf	W82.Shoot	Glyma.04G036200	UTR
W82.Leaf	W82.Shoot	Glyma.04G036400	CDS
W82.Leaf	W82.Shoot	Glyma.04G036800	UTR
W82.Leaf	W82.Shoot	Glyma.04G038200	UTR
W82.Leaf	W82.Shoot	Glyma.04G038800	CDS
W82.Leaf	W82.Shoot	Glyma.04G039300	CDS
W82.Leaf	W82.Shoot	Glyma.04G039800	CDS
W82.Leaf	W82.Shoot	Glyma.04G040700	UTR
W82.Leaf	W82.Shoot	Glyma.04G041000	UTR
W82.Leaf	W82.Shoot	Glyma.04G041300	UTR
W82.Leaf	W82.Shoot	Glyma.04G041900	UTR
W82.Leaf	W82.Shoot	Glyma.04G043300	CDS
W82.Leaf	W82.Shoot	Glyma.04G045100	CDS
W82.Leaf	W82.Shoot	Glyma.04G045800	CDS
W82.Leaf	W82.Shoot	Glyma.04G046200	UTR
W82.Leaf	W82.Shoot	Glyma.04G046600	CDS
W82.Leaf	W82.Shoot	Glyma.04G046800	UTR
W82.Leaf	W82.Shoot	Glyma.04G047200	CDS
W82.Leaf	W82.Shoot	Glyma.04G047900	UTR
W82.Leaf	W82.Shoot	Glyma.04G048200	UTR
W82.Leaf	W82.Shoot	Glyma.04G049500	UTR
W82.Leaf	W82.Shoot	Glyma.04G050000	CDS
W82.Leaf	W82.Shoot	Glyma.04G050200	CDS
W82.Leaf	W82.Shoot	Glyma.04G051800	UTR
W82.Leaf	W82.Shoot	Glyma.04G052200	UTR
W82.Leaf	W82.Shoot	Glyma.04G052600	UTR
W82.Leaf	W82.Shoot	Glyma.04G053800	UTR
W82.Leaf	W82.Shoot	Glyma.04G054000	UTR
W82.Leaf	W82.Shoot	Glyma.04G054900	CDS
W82.Leaf	W82.Shoot	Glyma.04G055800	UTR
W82.Leaf	W82.Shoot	Glyma.04G055900	UTR
W82.Leaf	W82.Shoot	Glyma.04G056200	UTR
W82.Leaf	W82.Shoot	Glyma.04G056400	UTR
W82.Leaf	W82.Shoot	Glyma.04G056600	UTR
W82.Leaf	W82.Shoot	Glyma.04G057100	UTR
W82.Leaf	W82.Shoot	Glyma.04G057400	UTR
W82.Leaf	W82.Shoot	Glyma.04G058600	CDS
W82.Leaf	W82.Shoot	Glyma.04G059000	UTR
W82.Leaf	W82.Shoot	Glyma.04G060100	CDS
W82.Leaf	W82.Shoot	Glyma.04G060200	UTR
W82.Leaf	W82.Shoot	Glyma.04G061200	UTR
W82.Leaf	W82.Shoot	Glyma.04G061500	UTR
W82.Leaf	W82.Shoot	Glyma.04G061600	UTR
W82.Leaf	W82.Shoot	Glyma.04G063500	UTR
W82.Leaf	W82.Shoot	Glyma.04G063600	UTR
W82.Leaf	W82.Shoot	Glyma.04G065300	UTR
W82.Leaf	W82.Shoot	Glyma.04G065500	CDS
W82.Leaf	W82.Shoot	Glyma.04G066000	UTR
W82.Leaf	W82.Shoot	Glyma.04G067000	UTR
W82.Leaf	W82.Shoot	Glyma.04G067400	UTR
W82.Leaf	W82.Shoot	Glyma.04G067800	CDS
W82.Leaf	W82.Shoot	Glyma.04G068800	UTR
W82.Leaf	W82.Shoot	Glyma.04G069900	UTR
W82.Leaf	W82.Shoot	Glyma.04G071500	CDS
W82.Leaf	W82.Shoot	Glyma.04G071700	CDS
W82.Leaf	W82.Shoot	Glyma.04G071900	UTR
W82.Leaf	W82.Shoot	Glyma.04G072400	UTR
W82.Leaf	W82.Shoot	Glyma.04G072600	CDS
W82.Leaf	W82.Shoot	Glyma.04G072800	UTR
W82.Leaf	W82.Shoot	Glyma.04G073900	CDS
W82.Leaf	W82.Shoot	Glyma.04G074000	CDS
W82.Leaf	W82.Shoot	Glyma.04G074400	CDS
W82.Leaf	W82.Shoot	Glyma.04G076200	CDS
W82.Leaf	W82.Shoot	Glyma.04G078300	UTR
W82.Leaf	W82.Shoot	Glyma.04G078500	UTR
W82.Leaf	W82.Shoot	Glyma.04G080000	UTR
W82.Leaf	W82.Shoot	Glyma.04G080300	UTR
W82.Leaf	W82.Shoot	Glyma.04G081100	UTR
W82.Leaf	W82.Shoot	Glyma.04G082100	UTR
W82.Leaf	W82.Shoot	Glyma.04G085200	UTR
W82.Leaf	W82.Shoot	Glyma.04G085500	CDS
W82.Leaf	W82.Shoot	Glyma.04G086500	UTR
W82.Leaf	W82.Shoot	Glyma.04G086800	UTR
W82.Leaf	W82.Shoot	Glyma.04G087100	UTR
W82.Leaf	W82.Shoot	Glyma.04G087300	CDS
W82.Leaf	W82.Shoot	Glyma.04G087400	UTR
W82.Leaf	W82.Shoot	Glyma.04G087800	CDS
W82.Leaf	W82.Shoot	Glyma.04G088200	UTR
W82.Leaf	W82.Shoot	Glyma.04G088300	UTR
W82.Leaf	W82.Shoot	Glyma.04G088400	UTR
W82.Leaf	W82.Shoot	Glyma.04G089700	UTR
W82.Leaf	W82.Shoot	Glyma.04G090300	CDS
W82.Leaf	W82.Shoot	Glyma.04G091300	CDS
W82.Leaf	W82.Shoot	Glyma.04G091400	CDS
W82.Leaf	W82.Shoot	Glyma.04G092400	CDS
W82.Leaf	W82.Shoot	Glyma.04G092800	CDS
W82.Leaf	W82.Shoot	Glyma.04G092900	CDS
W82.Leaf	W82.Shoot	Glyma.04G093400	UTR
W82.Leaf	W82.Shoot	Glyma.04G094000	CDS
W82.Leaf	W82.Shoot	Glyma.04G094400	UTR
W82.Leaf	W82.Shoot	Glyma.04G094600	UTR
W82.Leaf	W82.Shoot	Glyma.04G095200	UTR
W82.Leaf	W82.Shoot	Glyma.04G095500	UTR
W82.Leaf	W82.Shoot	Glyma.04G095700	UTR
W82.Leaf	W82.Shoot	Glyma.04G096900	CDS
W82.Leaf	W82.Shoot	Glyma.04G098000	CDS
W82.Leaf	W82.Shoot	Glyma.04G098600	CDS
W82.Leaf	W82.Shoot	Glyma.04G100700	UTR
W82.Leaf	W82.Shoot	Glyma.04G100900	CDS
W82.Leaf	W82.Shoot	Glyma.04G103000	UTR
W82.Leaf	W82.Shoot	Glyma.04G103500	CDS
W82.Leaf	W82.Shoot	Glyma.04G104200	UTR
W82.Leaf	W82.Shoot	Glyma.04G104800	UTR
W82.Leaf	W82.Shoot	Glyma.04G104900	UTR
W82.Leaf	W82.Shoot	Glyma.04G107100	UTR
W82.Leaf	W82.Shoot	Glyma.04G111600	UTR
W82.Leaf	W82.Shoot	Glyma.04G112300	UTR
W82.Leaf	W82.Shoot	Glyma.04G112600	UTR
W82.Leaf	W82.Shoot	Glyma.04G113000	CDS
W82.Leaf	W82.Shoot	Glyma.04G114300	CDS
W82.Leaf	W82.Shoot	Glyma.04G119500	UTR
W82.Leaf	W82.Shoot	Glyma.04G119600	CDS
W82.Leaf	W82.Shoot	Glyma.04G119700	UTR
W82.Leaf	W82.Shoot	Glyma.04G126400	UTR
W82.Leaf	W82.Shoot	Glyma.04G128100	UTR
W82.Leaf	W82.Shoot	Glyma.04G129900	UTR
W82.Leaf	W82.Shoot	Glyma.04G130300	UTR
W82.Leaf	W82.Shoot	Glyma.04G130900	UTR
W82.Leaf	W82.Shoot	Glyma.04G132400	UTR
W82.Leaf	W82.Shoot	Glyma.04G132700	CDS
W82.Leaf	W82.Shoot	Glyma.04G134700	UTR
W82.Leaf	W82.Shoot	Glyma.04G135200	UTR
W82.Leaf	W82.Shoot	Glyma.04G135400	UTR
W82.Leaf	W82.Shoot	Glyma.04G142100	UTR
W82.Leaf	W82.Shoot	Glyma.04G142400	CDS
W82.Leaf	W82.Shoot	Glyma.04G144300	CDS
W82.Leaf	W82.Shoot	Glyma.04G144900	UTR
W82.Leaf	W82.Shoot	Glyma.04G146600	UTR
W82.Leaf	W82.Shoot	Glyma.04G147600	CDS
W82.Leaf	W82.Shoot	Glyma.04G150500	CDS
W82.Leaf	W82.Shoot	Glyma.04G151600	UTR
W82.Leaf	W82.Shoot	Glyma.04G152400	CDS
W82.Leaf	W82.Shoot	Glyma.04G152500	UTR
W82.Leaf	W82.Shoot	Glyma.04G152700	UTR
W82.Leaf	W82.Shoot	Glyma.04G154100	CDS
W82.Leaf	W82.Shoot	Glyma.04G155000	UTR
W82.Leaf	W82.Shoot	Glyma.04G155400	UTR
W82.Leaf	W82.Shoot	Glyma.04G155500	UTR
W82.Leaf	W82.Shoot	Glyma.04G155800	CDS
W82.Leaf	W82.Shoot	Glyma.04G156000	UTR
W82.Leaf	W82.Shoot	Glyma.04G156200	CDS
W82.Leaf	W82.Shoot	Glyma.04G156900	UTR
W82.Leaf	W82.Shoot	Glyma.04G158100	UTR
W82.Leaf	W82.Shoot	Glyma.04G158500	UTR
W82.Leaf	W82.Shoot	Glyma.04G158600	UTR
W82.Leaf	W82.Shoot	Glyma.04G160900	UTR
W82.Leaf	W82.Shoot	Glyma.04G161000	UTR
W82.Leaf	W82.Shoot	Glyma.04G162600	UTR
W82.Leaf	W82.Shoot	Glyma.04G165300	UTR
W82.Leaf	W82.Shoot	Glyma.04G165500	UTR
W82.Leaf	W82.Shoot	Glyma.04G165800	CDS
W82.Leaf	W82.Shoot	Glyma.04G165900	UTR
W82.Leaf	W82.Shoot	Glyma.04G168300	UTR
W82.Leaf	W82.Shoot	Glyma.04G170100	CDS
W82.Leaf	W82.Shoot	Glyma.04G171300	UTR
W82.Leaf	W82.Shoot	Glyma.04G176400	UTR
W82.Leaf	W82.Shoot	Glyma.04G177600	CDS
W82.Leaf	W82.Shoot	Glyma.04G178400	UTR
W82.Leaf	W82.Shoot	Glyma.04G179300	CDS
W82.Leaf	W82.Shoot	Glyma.04G180000	UTR
W82.Leaf	W82.Shoot	Glyma.04G180200	CDS
W82.Leaf	W82.Shoot	Glyma.04G182700	UTR
W82.Leaf	W82.Shoot	Glyma.04G183100	UTR
W82.Leaf	W82.Shoot	Glyma.04G183300	CDS
W82.Leaf	W82.Shoot	Glyma.04G183400	CDS
W82.Leaf	W82.Shoot	Glyma.04G184900	UTR
W82.Leaf	W82.Shoot	Glyma.04G188000	CDS
W82.Leaf	W82.Shoot	Glyma.04G188800	UTR
W82.Leaf	W82.Shoot	Glyma.04G188900	UTR
W82.Leaf	W82.Shoot	Glyma.04G189300	CDS
W82.Leaf	W82.Shoot	Glyma.04G189600	UTR
W82.Leaf	W82.Shoot	Glyma.04G190100	CDS
W82.Leaf	W82.Shoot	Glyma.04G190400	CDS
W82.Leaf	W82.Shoot	Glyma.04G191500	UTR
W82.Leaf	W82.Shoot	Glyma.04G192100	CDS
W82.Leaf	W82.Shoot	Glyma.04G192300	CDS
W82.Leaf	W82.Shoot	Glyma.04G193100	UTR
W82.Leaf	W82.Shoot	Glyma.04G193600	UTR
W82.Leaf	W82.Shoot	Glyma.04G193800	UTR
W82.Leaf	W82.Shoot	Glyma.04G194100	UTR
W82.Leaf	W82.Shoot	Glyma.04G194200	CDS
W82.Leaf	W82.Shoot	Glyma.04G194500	UTR
W82.Leaf	W82.Shoot	Glyma.04G196400	UTR
W82.Leaf	W82.Shoot	Glyma.04G196800	CDS
W82.Leaf	W82.Shoot	Glyma.04G199400	UTR
W82.Leaf	W82.Shoot	Glyma.04G200000	CDS
W82.Leaf	W82.Shoot	Glyma.04G200900	CDS
W82.Leaf	W82.Shoot	Glyma.04G201500	CDS
W82.Leaf	W82.Shoot	Glyma.04G202100	UTR
W82.Leaf	W82.Shoot	Glyma.04G202900	UTR
W82.Leaf	W82.Shoot	Glyma.04G203400	UTR
W82.Leaf	W82.Shoot	Glyma.04G203600	UTR
W82.Leaf	W82.Shoot	Glyma.04G203800	UTR
W82.Leaf	W82.Shoot	Glyma.04G205800	UTR
W82.Leaf	W82.Shoot	Glyma.04G206100	CDS
W82.Leaf	W82.Shoot	Glyma.04G206400	UTR
W82.Leaf	W82.Shoot	Glyma.04G207200	CDS
W82.Leaf	W82.Shoot	Glyma.04G207700	UTR
W82.Leaf	W82.Shoot	Glyma.04G207800	UTR
W82.Leaf	W82.Shoot	Glyma.04G209400	CDS
W82.Leaf	W82.Shoot	Glyma.04G209600	CDS
W82.Leaf	W82.Shoot	Glyma.04G211700	UTR
W82.Leaf	W82.Shoot	Glyma.04G213400	CDS
W82.Leaf	W82.Shoot	Glyma.04G213800	UTR
W82.Leaf	W82.Shoot	Glyma.04G214200	CDS
W82.Leaf	W82.Shoot	Glyma.04G214900	UTR
W82.Leaf	W82.Shoot	Glyma.04G217500	UTR
W82.Leaf	W82.Shoot	Glyma.04G218200	CDS
W82.Leaf	W82.Shoot	Glyma.04G218400	UTR
W82.Leaf	W82.Shoot	Glyma.04G219200	UTR
W82.Leaf	W82.Shoot	Glyma.04G219500	UTR
W82.Leaf	W82.Shoot	Glyma.04G220000	UTR
W82.Leaf	W82.Shoot	Glyma.04G222500	UTR
W82.Leaf	W82.Shoot	Glyma.04G222800	CDS
W82.Leaf	W82.Shoot	Glyma.04G222900	UTR
W82.Leaf	W82.Shoot	Glyma.04G223100	UTR
W82.Leaf	W82.Shoot	Glyma.04G223800	CDS
W82.Leaf	W82.Shoot	Glyma.04G224300	CDS
W82.Leaf	W82.Shoot	Glyma.04G225300	UTR
W82.Leaf	W82.Shoot	Glyma.04G226400	CDS
W82.Leaf	W82.Shoot	Glyma.04G227900	UTR
W82.Leaf	W82.Shoot	Glyma.04G228000	UTR
W82.Leaf	W82.Shoot	Glyma.04G228700	CDS
W82.Leaf	W82.Shoot	Glyma.04G231000	CDS
W82.Leaf	W82.Shoot	Glyma.04G231400	UTR
W82.Leaf	W82.Shoot	Glyma.04G231700	UTR
W82.Leaf	W82.Shoot	Glyma.04G232200	UTR
W82.Leaf	W82.Shoot	Glyma.04G232600	CDS
W82.Leaf	W82.Shoot	Glyma.04G234100	CDS
W82.Leaf	W82.Shoot	Glyma.04G235100	UTR
W82.Leaf	W82.Shoot	Glyma.04G235400	UTR
W82.Leaf	W82.Shoot	Glyma.04G235500	UTR
W82.Leaf	W82.Shoot	Glyma.04G235600	CDS
W82.Leaf	W82.Shoot	Glyma.04G235900	UTR
W82.Leaf	W82.Shoot	Glyma.04G236100	UTR
W82.Leaf	W82.Shoot	Glyma.04G236500	UTR
W82.Leaf	W82.Shoot	Glyma.04G236600	UTR
W82.Leaf	W82.Shoot	Glyma.04G237000	UTR
W82.Leaf	W82.Shoot	Glyma.04G237200	UTR
W82.Leaf	W82.Shoot	Glyma.04G238000	UTR
W82.Leaf	W82.Shoot	Glyma.04G238400	UTR
W82.Leaf	W82.Shoot	Glyma.04G239900	UTR
W82.Leaf	W82.Shoot	Glyma.04G242000	UTR
W82.Leaf	W82.Shoot	Glyma.04G242300	UTR
W82.Leaf	W82.Shoot	Glyma.04G243000	UTR
W82.Leaf	W82.Shoot	Glyma.04G243500	UTR
W82.Leaf	W82.Shoot	Glyma.04G247500	UTR
W82.Leaf	W82.Shoot	Glyma.04G248100	UTR
W82.Leaf	W82.Shoot	Glyma.04G249100	CDS
W82.Leaf	W82.Shoot	Glyma.04G249900	UTR
W82.Leaf	W82.Shoot	Glyma.04G250100	UTR
W82.Leaf	W82.Shoot	Glyma.04G250400	CDS
W82.Leaf	W82.Shoot	Glyma.04G252600	UTR
W82.Leaf	W82.Shoot	Glyma.04G252700	UTR
W82.Leaf	W82.Shoot	Glyma.04G253600	UTR
W82.Leaf	W82.Shoot	Glyma.04G254000	UTR
W82.Leaf	W82.Shoot	Glyma.04G254300	CDS
W82.Leaf	W82.Shoot	Glyma.04G254700	UTR
W82.Leaf	W82.Shoot	Glyma.04G256100	UTR
W82.Leaf	W82.Shoot	Glyma.05G000700	UTR
W82.Leaf	W82.Shoot	Glyma.05G002800	UTR
W82.Leaf	W82.Shoot	Glyma.05G003500	UTR
W82.Leaf	W82.Shoot	Glyma.05G003600	CDS
W82.Leaf	W82.Shoot	Glyma.05G003800	UTR
W82.Leaf	W82.Shoot	Glyma.05G003900	CDS
W82.Leaf	W82.Shoot	Glyma.05G005000	CDS
W82.Leaf	W82.Shoot	Glyma.05G005600	UTR
W82.Leaf	W82.Shoot	Glyma.05G006800	UTR
W82.Leaf	W82.Shoot	Glyma.05G007100	UTR
W82.Leaf	W82.Shoot	Glyma.05G007400	UTR
W82.Leaf	W82.Shoot	Glyma.05G008300	CDS
W82.Leaf	W82.Shoot	Glyma.05G009200	UTR
W82.Leaf	W82.Shoot	Glyma.05G010900	UTR
W82.Leaf	W82.Shoot	Glyma.05G011900	UTR
W82.Leaf	W82.Shoot	Glyma.05G014900	UTR
W82.Leaf	W82.Shoot	Glyma.05G015400	UTR
W82.Leaf	W82.Shoot	Glyma.05G015700	UTR
W82.Leaf	W82.Shoot	Glyma.05G017700	UTR
W82.Leaf	W82.Shoot	Glyma.05G018500	UTR
W82.Leaf	W82.Shoot	Glyma.05G019400	UTR
W82.Leaf	W82.Shoot	Glyma.05G019700	CDS
W82.Leaf	W82.Shoot	Glyma.05G020500	UTR
W82.Leaf	W82.Shoot	Glyma.05G021000	CDS
W82.Leaf	W82.Shoot	Glyma.05G021300	CDS
W82.Leaf	W82.Shoot	Glyma.05G022200	UTR
W82.Leaf	W82.Shoot	Glyma.05G026300	CDS
W82.Leaf	W82.Shoot	Glyma.05G026900	UTR
W82.Leaf	W82.Shoot	Glyma.05G027100	UTR
W82.Leaf	W82.Shoot	Glyma.05G027400	CDS
W82.Leaf	W82.Shoot	Glyma.05G027600	UTR
W82.Leaf	W82.Shoot	Glyma.05G028800	UTR
W82.Leaf	W82.Shoot	Glyma.05G029600	CDS
W82.Leaf	W82.Shoot	Glyma.05G030400	UTR
W82.Leaf	W82.Shoot	Glyma.05G030700	UTR
W82.Leaf	W82.Shoot	Glyma.05G030900	UTR
W82.Leaf	W82.Shoot	Glyma.05G031900	UTR
W82.Leaf	W82.Shoot	Glyma.05G032200	UTR
W82.Leaf	W82.Shoot	Glyma.05G032600	CDS
W82.Leaf	W82.Shoot	Glyma.05G033900	UTR
W82.Leaf	W82.Shoot	Glyma.05G035200	UTR
W82.Leaf	W82.Shoot	Glyma.05G035300	UTR
W82.Leaf	W82.Shoot	Glyma.05G036000	UTR
W82.Leaf	W82.Shoot	Glyma.05G039400	CDS
W82.Leaf	W82.Shoot	Glyma.05G039600	UTR
W82.Leaf	W82.Shoot	Glyma.05G039900	UTR
W82.Leaf	W82.Shoot	Glyma.05G041000	UTR
W82.Leaf	W82.Shoot	Glyma.05G041700	UTR
W82.Leaf	W82.Shoot	Glyma.05G042200	UTR
W82.Leaf	W82.Shoot	Glyma.05G045000	UTR
W82.Leaf	W82.Shoot	Glyma.05G047300	CDS
W82.Leaf	W82.Shoot	Glyma.05G049600	UTR
W82.Leaf	W82.Shoot	Glyma.05G050100	UTR
W82.Leaf	W82.Shoot	Glyma.05G051300	UTR
W82.Leaf	W82.Shoot	Glyma.05G052700	UTR
W82.Leaf	W82.Shoot	Glyma.05G052900	UTR
W82.Leaf	W82.Shoot	Glyma.05G053600	CDS
W82.Leaf	W82.Shoot	Glyma.05G053900	CDS
W82.Leaf	W82.Shoot	Glyma.05G054700	UTR
W82.Leaf	W82.Shoot	Glyma.05G056300	CDS
W82.Leaf	W82.Shoot	Glyma.05G056800	UTR
W82.Leaf	W82.Shoot	Glyma.05G062900	UTR
W82.Leaf	W82.Shoot	Glyma.05G065900	UTR
W82.Leaf	W82.Shoot	Glyma.05G066700	CDS
W82.Leaf	W82.Shoot	Glyma.05G067100	UTR
W82.Leaf	W82.Shoot	Glyma.05G067700	UTR
W82.Leaf	W82.Shoot	Glyma.05G067800	UTR
W82.Leaf	W82.Shoot	Glyma.05G068500	UTR
W82.Leaf	W82.Shoot	Glyma.05G068600	UTR
W82.Leaf	W82.Shoot	Glyma.05G068900	UTR
W82.Leaf	W82.Shoot	Glyma.05G072100	UTR
W82.Leaf	W82.Shoot	Glyma.05G072600	UTR
W82.Leaf	W82.Shoot	Glyma.05G073300	UTR
W82.Leaf	W82.Shoot	Glyma.05G073700	UTR
W82.Leaf	W82.Shoot	Glyma.05G073800	CDS
W82.Leaf	W82.Shoot	Glyma.05G074200	UTR
W82.Leaf	W82.Shoot	Glyma.05G082400	UTR
W82.Leaf	W82.Shoot	Glyma.05G082500	UTR
W82.Leaf	W82.Shoot	Glyma.05G085000	UTR
W82.Leaf	W82.Shoot	Glyma.05G087400	CDS
W82.Leaf	W82.Shoot	Glyma.05G090600	CDS
W82.Leaf	W82.Shoot	Glyma.05G090900	UTR
W82.Leaf	W82.Shoot	Glyma.05G091800	UTR
W82.Leaf	W82.Shoot	Glyma.05G093000	UTR
W82.Leaf	W82.Shoot	Glyma.05G096300	CDS
W82.Leaf	W82.Shoot	Glyma.05G097300	UTR
W82.Leaf	W82.Shoot	Glyma.05G098200	CDS
W82.Leaf	W82.Shoot	Glyma.05G098800	CDS
W82.Leaf	W82.Shoot	Glyma.05G100400	UTR
W82.Leaf	W82.Shoot	Glyma.05G101700	UTR
W82.Leaf	W82.Shoot	Glyma.05G104300	UTR
W82.Leaf	W82.Shoot	Glyma.05G105000	UTR
W82.Leaf	W82.Shoot	Glyma.05G105100	CDS
W82.Leaf	W82.Shoot	Glyma.05G105700	UTR
W82.Leaf	W82.Shoot	Glyma.05G107300	CDS
W82.Leaf	W82.Shoot	Glyma.05G108600	UTR
W82.Leaf	W82.Shoot	Glyma.05G112200	UTR
W82.Leaf	W82.Shoot	Glyma.05G116800	UTR
W82.Leaf	W82.Shoot	Glyma.05G117500	UTR
W82.Leaf	W82.Shoot	Glyma.05G118100	CDS
W82.Leaf	W82.Shoot	Glyma.05G118600	CDS
W82.Leaf	W82.Shoot	Glyma.05G122400	UTR
W82.Leaf	W82.Shoot	Glyma.05G123200	UTR
W82.Leaf	W82.Shoot	Glyma.05G125600	CDS
W82.Leaf	W82.Shoot	Glyma.05G126100	UTR
W82.Leaf	W82.Shoot	Glyma.05G127200	UTR
W82.Leaf	W82.Shoot	Glyma.05G127400	UTR
W82.Leaf	W82.Shoot	Glyma.05G129000	UTR
W82.Leaf	W82.Shoot	Glyma.05G129100	UTR
W82.Leaf	W82.Shoot	Glyma.05G129600	UTR
W82.Leaf	W82.Shoot	Glyma.05G129700	CDS
W82.Leaf	W82.Shoot	Glyma.05G131100	CDS
W82.Leaf	W82.Shoot	Glyma.05G131500	UTR
W82.Leaf	W82.Shoot	Glyma.05G131800	UTR
W82.Leaf	W82.Shoot	Glyma.05G136800	UTR
W82.Leaf	W82.Shoot	Glyma.05G137300	UTR
W82.Leaf	W82.Shoot	Glyma.05G138700	UTR
W82.Leaf	W82.Shoot	Glyma.05G139000	UTR
W82.Leaf	W82.Shoot	Glyma.05G139300	CDS
W82.Leaf	W82.Shoot	Glyma.05G139600	CDS
W82.Leaf	W82.Shoot	Glyma.05G139800	UTR
W82.Leaf	W82.Shoot	Glyma.05G142000	UTR
W82.Leaf	W82.Shoot	Glyma.05G143400	UTR
W82.Leaf	W82.Shoot	Glyma.05G144800	CDS
W82.Leaf	W82.Shoot	Glyma.05G145700	UTR
W82.Leaf	W82.Shoot	Glyma.05G146100	UTR
W82.Leaf	W82.Shoot	Glyma.05G147400	UTR
W82.Leaf	W82.Shoot	Glyma.05G147800	UTR
W82.Leaf	W82.Shoot	Glyma.05G148100	CDS
W82.Leaf	W82.Shoot	Glyma.05G148600	UTR
W82.Leaf	W82.Shoot	Glyma.05G149200	UTR
W82.Leaf	W82.Shoot	Glyma.05G151100	UTR
W82.Leaf	W82.Shoot	Glyma.05G152400	UTR
W82.Leaf	W82.Shoot	Glyma.05G153200	UTR
W82.Leaf	W82.Shoot	Glyma.05G156400	UTR
W82.Leaf	W82.Shoot	Glyma.05G156900	UTR
W82.Leaf	W82.Shoot	Glyma.05G157600	UTR
W82.Leaf	W82.Shoot	Glyma.05G158800	UTR
W82.Leaf	W82.Shoot	Glyma.05G162100	CDS
W82.Leaf	W82.Shoot	Glyma.05G163800	CDS
W82.Leaf	W82.Shoot	Glyma.05G165500	CDS
W82.Leaf	W82.Shoot	Glyma.05G166700	UTR
W82.Leaf	W82.Shoot	Glyma.05G167200	UTR
W82.Leaf	W82.Shoot	Glyma.05G167300	UTR
W82.Leaf	W82.Shoot	Glyma.05G168400	UTR
W82.Leaf	W82.Shoot	Glyma.05G168900	UTR
W82.Leaf	W82.Shoot	Glyma.05G169300	UTR
W82.Leaf	W82.Shoot	Glyma.05G169400	UTR
W82.Leaf	W82.Shoot	Glyma.05G172200	CDS
W82.Leaf	W82.Shoot	Glyma.05G172600	UTR
W82.Leaf	W82.Shoot	Glyma.05G177500	UTR
W82.Leaf	W82.Shoot	Glyma.05G178100	UTR
W82.Leaf	W82.Shoot	Glyma.05G179000	UTR
W82.Leaf	W82.Shoot	Glyma.05G180500	UTR
W82.Leaf	W82.Shoot	Glyma.05G182600	CDS
W82.Leaf	W82.Shoot	Glyma.05G183400	UTR
W82.Leaf	W82.Shoot	Glyma.05G183700	UTR
W82.Leaf	W82.Shoot	Glyma.05G183900	UTR
W82.Leaf	W82.Shoot	Glyma.05G186300	CDS
W82.Leaf	W82.Shoot	Glyma.05G187800	UTR
W82.Leaf	W82.Shoot	Glyma.05G189800	CDS
W82.Leaf	W82.Shoot	Glyma.05G191800	UTR
W82.Leaf	W82.Shoot	Glyma.05G194100	CDS
W82.Leaf	W82.Shoot	Glyma.05G195100	UTR
W82.Leaf	W82.Shoot	Glyma.05G195600	UTR
W82.Leaf	W82.Shoot	Glyma.05G196100	UTR
W82.Leaf	W82.Shoot	Glyma.05G197400	UTR
W82.Leaf	W82.Shoot	Glyma.05G198600	CDS
W82.Leaf	W82.Shoot	Glyma.05G199400	CDS
W82.Leaf	W82.Shoot	Glyma.05G200500	UTR
W82.Leaf	W82.Shoot	Glyma.05G200700	CDS
W82.Leaf	W82.Shoot	Glyma.05G201300	UTR
W82.Leaf	W82.Shoot	Glyma.05G204100	UTR
W82.Leaf	W82.Shoot	Glyma.05G204600	CDS
W82.Leaf	W82.Shoot	Glyma.05G204700	UTR
W82.Leaf	W82.Shoot	Glyma.05G205500	CDS
W82.Leaf	W82.Shoot	Glyma.05G207500	UTR
W82.Leaf	W82.Shoot	Glyma.05G207900	CDS
W82.Leaf	W82.Shoot	Glyma.05G208400	CDS
W82.Leaf	W82.Shoot	Glyma.05G209000	CDS
W82.Leaf	W82.Shoot	Glyma.05G210400	CDS
W82.Leaf	W82.Shoot	Glyma.05G213100	UTR
W82.Leaf	W82.Shoot	Glyma.05G214900	UTR
W82.Leaf	W82.Shoot	Glyma.05G217000	UTR
W82.Leaf	W82.Shoot	Glyma.05G217600	UTR
W82.Leaf	W82.Shoot	Glyma.05G217800	UTR
W82.Leaf	W82.Shoot	Glyma.05G219200	UTR
W82.Leaf	W82.Shoot	Glyma.05G219400	UTR
W82.Leaf	W82.Shoot	Glyma.05G219600	CDS
W82.Leaf	W82.Shoot	Glyma.05G220300	UTR
W82.Leaf	W82.Shoot	Glyma.05G221600	CDS
W82.Leaf	W82.Shoot	Glyma.05G222000	UTR
W82.Leaf	W82.Shoot	Glyma.05G222700	UTR
W82.Leaf	W82.Shoot	Glyma.05G224000	CDS
W82.Leaf	W82.Shoot	Glyma.05G225100	UTR
W82.Leaf	W82.Shoot	Glyma.05G226100	UTR
W82.Leaf	W82.Shoot	Glyma.05G226600	UTR
W82.Leaf	W82.Shoot	Glyma.05G227100	CDS
W82.Leaf	W82.Shoot	Glyma.05G229500	UTR
W82.Leaf	W82.Shoot	Glyma.05G235000	UTR
W82.Leaf	W82.Shoot	Glyma.05G235300	UTR
W82.Leaf	W82.Shoot	Glyma.05G236100	UTR
W82.Leaf	W82.Shoot	Glyma.05G236300	UTR
W82.Leaf	W82.Shoot	Glyma.05G236500	UTR
W82.Leaf	W82.Shoot	Glyma.05G237400	UTR
W82.Leaf	W82.Shoot	Glyma.05G237600	UTR
W82.Leaf	W82.Shoot	Glyma.05G237800	UTR
W82.Leaf	W82.Shoot	Glyma.05G239900	UTR
W82.Leaf	W82.Shoot	Glyma.05G241000	UTR
W82.Leaf	W82.Shoot	Glyma.05G241600	UTR
W82.Leaf	W82.Shoot	Glyma.05G242400	CDS
W82.Leaf	W82.Shoot	Glyma.05G242700	CDS
W82.Leaf	W82.Shoot	Glyma.05G243000	CDS
W82.Leaf	W82.Shoot	Glyma.05G243800	UTR
W82.Leaf	W82.Shoot	Glyma.05G244300	CDS
W82.Leaf	W82.Shoot	Glyma.05G245300	UTR
W82.Leaf	W82.Shoot	Glyma.05G246900	UTR
W82.Leaf	W82.Shoot	Glyma.05G247300	CDS
W82.Leaf	W82.Shoot	Glyma.05G248200	UTR
W82.Leaf	W82.Shoot	Glyma.06G000200	UTR
W82.Leaf	W82.Shoot	Glyma.06G000300	UTR
W82.Leaf	W82.Shoot	Glyma.06G000600	UTR
W82.Leaf	W82.Shoot	Glyma.06G001500	UTR
W82.Leaf	W82.Shoot	Glyma.06G001600	CDS
W82.Leaf	W82.Shoot	Glyma.06G003000	UTR
W82.Leaf	W82.Shoot	Glyma.06G004400	UTR
W82.Leaf	W82.Shoot	Glyma.06G005500	UTR
W82.Leaf	W82.Shoot	Glyma.06G007100	UTR
W82.Leaf	W82.Shoot	Glyma.06G008000	UTR
W82.Leaf	W82.Shoot	Glyma.06G009000	UTR
W82.Leaf	W82.Shoot	Glyma.06G009800	UTR
W82.Leaf	W82.Shoot	Glyma.06G011700	CDS
W82.Leaf	W82.Shoot	Glyma.06G011900	UTR
W82.Leaf	W82.Shoot	Glyma.06G012800	UTR
W82.Leaf	W82.Shoot	Glyma.06G012900	UTR
W82.Leaf	W82.Shoot	Glyma.06G013800	CDS
W82.Leaf	W82.Shoot	Glyma.06G014400	CDS
W82.Leaf	W82.Shoot	Glyma.06G014600	UTR
W82.Leaf	W82.Shoot	Glyma.06G014800	UTR
W82.Leaf	W82.Shoot	Glyma.06G015000	UTR
W82.Leaf	W82.Shoot	Glyma.06G016100	CDS
W82.Leaf	W82.Shoot	Glyma.06G016700	UTR
W82.Leaf	W82.Shoot	Glyma.06G017700	UTR
W82.Leaf	W82.Shoot	Glyma.06G018200	UTR
W82.Leaf	W82.Shoot	Glyma.06G018300	UTR
W82.Leaf	W82.Shoot	Glyma.06G018600	CDS
W82.Leaf	W82.Shoot	Glyma.06G018800	UTR
W82.Leaf	W82.Shoot	Glyma.06G019200	CDS
W82.Leaf	W82.Shoot	Glyma.06G019300	UTR
W82.Leaf	W82.Shoot	Glyma.06G019400	CDS
W82.Leaf	W82.Shoot	Glyma.06G021900	UTR
W82.Leaf	W82.Shoot	Glyma.06G024600	UTR
W82.Leaf	W82.Shoot	Glyma.06G025000	UTR
W82.Leaf	W82.Shoot	Glyma.06G026600	UTR
W82.Leaf	W82.Shoot	Glyma.06G028500	CDS
W82.Leaf	W82.Shoot	Glyma.06G030100	CDS
W82.Leaf	W82.Shoot	Glyma.06G030400	UTR
W82.Leaf	W82.Shoot	Glyma.06G030600	UTR
W82.Leaf	W82.Shoot	Glyma.06G031700	UTR
W82.Leaf	W82.Shoot	Glyma.06G033700	UTR
W82.Leaf	W82.Shoot	Glyma.06G034400	CDS
W82.Leaf	W82.Shoot	Glyma.06G036500	UTR
W82.Leaf	W82.Shoot	Glyma.06G037000	CDS
W82.Leaf	W82.Shoot	Glyma.06G038700	UTR
W82.Leaf	W82.Shoot	Glyma.06G039000	UTR
W82.Leaf	W82.Shoot	Glyma.06G039500	UTR
W82.Leaf	W82.Shoot	Glyma.06G039600	UTR
W82.Leaf	W82.Shoot	Glyma.06G040100	UTR
W82.Leaf	W82.Shoot	Glyma.06G040400	UTR
W82.Leaf	W82.Shoot	Glyma.06G040600	UTR
W82.Leaf	W82.Shoot	Glyma.06G040700	UTR
W82.Leaf	W82.Shoot	Glyma.06G041800	CDS
W82.Leaf	W82.Shoot	Glyma.06G042500	UTR
W82.Leaf	W82.Shoot	Glyma.06G042700	UTR
W82.Leaf	W82.Shoot	Glyma.06G045700	CDS
W82.Leaf	W82.Shoot	Glyma.06G046200	UTR
W82.Leaf	W82.Shoot	Glyma.06G046300	CDS
W82.Leaf	W82.Shoot	Glyma.06G046600	CDS
W82.Leaf	W82.Shoot	Glyma.06G047300	UTR
W82.Leaf	W82.Shoot	Glyma.06G047700	UTR
W82.Leaf	W82.Shoot	Glyma.06G048400	UTR
W82.Leaf	W82.Shoot	Glyma.06G048600	CDS
W82.Leaf	W82.Shoot	Glyma.06G049200	UTR
W82.Leaf	W82.Shoot	Glyma.06G050700	CDS
W82.Leaf	W82.Shoot	Glyma.06G051500	CDS
W82.Leaf	W82.Shoot	Glyma.06G053100	UTR
W82.Leaf	W82.Shoot	Glyma.06G054000	CDS
W82.Leaf	W82.Shoot	Glyma.06G055400	UTR
W82.Leaf	W82.Shoot	Glyma.06G056000	UTR
W82.Leaf	W82.Shoot	Glyma.06G056200	UTR
W82.Leaf	W82.Shoot	Glyma.06G057500	UTR
W82.Leaf	W82.Shoot	Glyma.06G058000	UTR
W82.Leaf	W82.Shoot	Glyma.06G059200	UTR
W82.Leaf	W82.Shoot	Glyma.06G061000	UTR
W82.Leaf	W82.Shoot	Glyma.06G061500	CDS
W82.Leaf	W82.Shoot	Glyma.06G061600	UTR
W82.Leaf	W82.Shoot	Glyma.06G063000	CDS
W82.Leaf	W82.Shoot	Glyma.06G065100	UTR
W82.Leaf	W82.Shoot	Glyma.06G066500	UTR
W82.Leaf	W82.Shoot	Glyma.06G067100	UTR
W82.Leaf	W82.Shoot	Glyma.06G069100	CDS
W82.Leaf	W82.Shoot	Glyma.06G073300	CDS
W82.Leaf	W82.Shoot	Glyma.06G073800	UTR
W82.Leaf	W82.Shoot	Glyma.06G074000	UTR
W82.Leaf	W82.Shoot	Glyma.06G074800	UTR
W82.Leaf	W82.Shoot	Glyma.06G075000	CDS
W82.Leaf	W82.Shoot	Glyma.06G075900	UTR
W82.Leaf	W82.Shoot	Glyma.06G077700	UTR
W82.Leaf	W82.Shoot	Glyma.06G079600	UTR
W82.Leaf	W82.Shoot	Glyma.06G081600	UTR
W82.Leaf	W82.Shoot	Glyma.06G083000	UTR
W82.Leaf	W82.Shoot	Glyma.06G083300	UTR
W82.Leaf	W82.Shoot	Glyma.06G085300	UTR
W82.Leaf	W82.Shoot	Glyma.06G085600	UTR
W82.Leaf	W82.Shoot	Glyma.06G086200	UTR
W82.Leaf	W82.Shoot	Glyma.06G087800	UTR
W82.Leaf	W82.Shoot	Glyma.06G088300	CDS
W82.Leaf	W82.Shoot	Glyma.06G088900	CDS
W82.Leaf	W82.Shoot	Glyma.06G089000	CDS
W82.Leaf	W82.Shoot	Glyma.06G091200	CDS
W82.Leaf	W82.Shoot	Glyma.06G092200	CDS
W82.Leaf	W82.Shoot	Glyma.06G092600	UTR
W82.Leaf	W82.Shoot	Glyma.06G093600	UTR
W82.Leaf	W82.Shoot	Glyma.06G094300	UTR
W82.Leaf	W82.Shoot	Glyma.06G095200	UTR
W82.Leaf	W82.Shoot	Glyma.06G096400	UTR
W82.Leaf	W82.Shoot	Glyma.06G096500	UTR
W82.Leaf	W82.Shoot	Glyma.06G097800	CDS
W82.Leaf	W82.Shoot	Glyma.06G097900	UTR
W82.Leaf	W82.Shoot	Glyma.06G098700	CDS
W82.Leaf	W82.Shoot	Glyma.06G100600	UTR
W82.Leaf	W82.Shoot	Glyma.06G100900	CDS
W82.Leaf	W82.Shoot	Glyma.06G101600	CDS
W82.Leaf	W82.Shoot	Glyma.06G102100	UTR
W82.Leaf	W82.Shoot	Glyma.06G103100	UTR
W82.Leaf	W82.Shoot	Glyma.06G104200	UTR
W82.Leaf	W82.Shoot	Glyma.06G104400	UTR
W82.Leaf	W82.Shoot	Glyma.06G105900	CDS
W82.Leaf	W82.Shoot	Glyma.06G106100	UTR
W82.Leaf	W82.Shoot	Glyma.06G107800	UTR
W82.Leaf	W82.Shoot	Glyma.06G108900	CDS
W82.Leaf	W82.Shoot	Glyma.06G109500	UTR
W82.Leaf	W82.Shoot	Glyma.06G111000	UTR
W82.Leaf	W82.Shoot	Glyma.06G112600	UTR
W82.Leaf	W82.Shoot	Glyma.06G112700	UTR
W82.Leaf	W82.Shoot	Glyma.06G112900	CDS
W82.Leaf	W82.Shoot	Glyma.06G113400	UTR
W82.Leaf	W82.Shoot	Glyma.06G113600	UTR
W82.Leaf	W82.Shoot	Glyma.06G116900	UTR
W82.Leaf	W82.Shoot	Glyma.06G118200	UTR
W82.Leaf	W82.Shoot	Glyma.06G120300	UTR
W82.Leaf	W82.Shoot	Glyma.06G121100	UTR
W82.Leaf	W82.Shoot	Glyma.06G121300	CDS
W82.Leaf	W82.Shoot	Glyma.06G121400	UTR
W82.Leaf	W82.Shoot	Glyma.06G122700	UTR
W82.Leaf	W82.Shoot	Glyma.06G123100	UTR
W82.Leaf	W82.Shoot	Glyma.06G124500	UTR
W82.Leaf	W82.Shoot	Glyma.06G125200	UTR
W82.Leaf	W82.Shoot	Glyma.06G128100	CDS
W82.Leaf	W82.Shoot	Glyma.06G128500	CDS
W82.Leaf	W82.Shoot	Glyma.06G128900	CDS
W82.Leaf	W82.Shoot	Glyma.06G129700	CDS
W82.Leaf	W82.Shoot	Glyma.06G131000	UTR
W82.Leaf	W82.Shoot	Glyma.06G131600	UTR
W82.Leaf	W82.Shoot	Glyma.06G131700	UTR
W82.Leaf	W82.Shoot	Glyma.06G131900	UTR
W82.Leaf	W82.Shoot	Glyma.06G132700	UTR
W82.Leaf	W82.Shoot	Glyma.06G133000	UTR
W82.Leaf	W82.Shoot	Glyma.06G133400	UTR
W82.Leaf	W82.Shoot	Glyma.06G133500	UTR
W82.Leaf	W82.Shoot	Glyma.06G133800	UTR
W82.Leaf	W82.Shoot	Glyma.06G134200	CDS
W82.Leaf	W82.Shoot	Glyma.06G136200	CDS
W82.Leaf	W82.Shoot	Glyma.06G136500	UTR
W82.Leaf	W82.Shoot	Glyma.06G138100	CDS
W82.Leaf	W82.Shoot	Glyma.06G139600	UTR
W82.Leaf	W82.Shoot	Glyma.06G139800	CDS
W82.Leaf	W82.Shoot	Glyma.06G140200	UTR
W82.Leaf	W82.Shoot	Glyma.06G140600	CDS
W82.Leaf	W82.Shoot	Glyma.06G141000	UTR
W82.Leaf	W82.Shoot	Glyma.06G141100	CDS
W82.Leaf	W82.Shoot	Glyma.06G141600	UTR
W82.Leaf	W82.Shoot	Glyma.06G143100	CDS
W82.Leaf	W82.Shoot	Glyma.06G143800	CDS
W82.Leaf	W82.Shoot	Glyma.06G144500	CDS
W82.Leaf	W82.Shoot	Glyma.06G145900	UTR
W82.Leaf	W82.Shoot	Glyma.06G147400	UTR
W82.Leaf	W82.Shoot	Glyma.06G148600	UTR
W82.Leaf	W82.Shoot	Glyma.06G149200	UTR
W82.Leaf	W82.Shoot	Glyma.06G150800	UTR
W82.Leaf	W82.Shoot	Glyma.06G152500	CDS
W82.Leaf	W82.Shoot	Glyma.06G152900	CDS
W82.Leaf	W82.Shoot	Glyma.06G154600	CDS
W82.Leaf	W82.Shoot	Glyma.06G155700	CDS
W82.Leaf	W82.Shoot	Glyma.06G156500	CDS
W82.Leaf	W82.Shoot	Glyma.06G158000	UTR
W82.Leaf	W82.Shoot	Glyma.06G158100	UTR
W82.Leaf	W82.Shoot	Glyma.06G159500	CDS
W82.Leaf	W82.Shoot	Glyma.06G159800	UTR
W82.Leaf	W82.Shoot	Glyma.06G160100	UTR
W82.Leaf	W82.Shoot	Glyma.06G161200	UTR
W82.Leaf	W82.Shoot	Glyma.06G161400	UTR
W82.Leaf	W82.Shoot	Glyma.06G161800	UTR
W82.Leaf	W82.Shoot	Glyma.06G162700	CDS
W82.Leaf	W82.Shoot	Glyma.06G162900	UTR
W82.Leaf	W82.Shoot	Glyma.06G163800	CDS
W82.Leaf	W82.Shoot	Glyma.06G164300	UTR
W82.Leaf	W82.Shoot	Glyma.06G164400	CDS
W82.Leaf	W82.Shoot	Glyma.06G164900	UTR
W82.Leaf	W82.Shoot	Glyma.06G165100	UTR
W82.Leaf	W82.Shoot	Glyma.06G165500	UTR
W82.Leaf	W82.Shoot	Glyma.06G165700	CDS
W82.Leaf	W82.Shoot	Glyma.06G166000	UTR
W82.Leaf	W82.Shoot	Glyma.06G167200	UTR
W82.Leaf	W82.Shoot	Glyma.06G167300	UTR
W82.Leaf	W82.Shoot	Glyma.06G168100	CDS
W82.Leaf	W82.Shoot	Glyma.06G168700	UTR
W82.Leaf	W82.Shoot	Glyma.06G169300	UTR
W82.Leaf	W82.Shoot	Glyma.06G169400	UTR
W82.Leaf	W82.Shoot	Glyma.06G169700	CDS
W82.Leaf	W82.Shoot	Glyma.06G171400	CDS
W82.Leaf	W82.Shoot	Glyma.06G172100	UTR
W82.Leaf	W82.Shoot	Glyma.06G172300	CDS
W82.Leaf	W82.Shoot	Glyma.06G172500	UTR
W82.Leaf	W82.Shoot	Glyma.06G173400	UTR
W82.Leaf	W82.Shoot	Glyma.06G173500	CDS
W82.Leaf	W82.Shoot	Glyma.06G174000	CDS
W82.Leaf	W82.Shoot	Glyma.06G175100	UTR
W82.Leaf	W82.Shoot	Glyma.06G175900	UTR
W82.Leaf	W82.Shoot	Glyma.06G176100	CDS
W82.Leaf	W82.Shoot	Glyma.06G176400	UTR
W82.Leaf	W82.Shoot	Glyma.06G176700	CDS
W82.Leaf	W82.Shoot	Glyma.06G176900	CDS
W82.Leaf	W82.Shoot	Glyma.06G177700	UTR
W82.Leaf	W82.Shoot	Glyma.06G181100	CDS
W82.Leaf	W82.Shoot	Glyma.06G182500	CDS
W82.Leaf	W82.Shoot	Glyma.06G182800	UTR
W82.Leaf	W82.Shoot	Glyma.06G182900	UTR
W82.Leaf	W82.Shoot	Glyma.06G183100	CDS
W82.Leaf	W82.Shoot	Glyma.06G183900	UTR
W82.Leaf	W82.Shoot	Glyma.06G186800	UTR
W82.Leaf	W82.Shoot	Glyma.06G187200	CDS
W82.Leaf	W82.Shoot	Glyma.06G188100	UTR
W82.Leaf	W82.Shoot	Glyma.06G189600	CDS
W82.Leaf	W82.Shoot	Glyma.06G190300	UTR
W82.Leaf	W82.Shoot	Glyma.06G191900	UTR
W82.Leaf	W82.Shoot	Glyma.06G192200	UTR
W82.Leaf	W82.Shoot	Glyma.06G194200	UTR
W82.Leaf	W82.Shoot	Glyma.06G194800	UTR
W82.Leaf	W82.Shoot	Glyma.06G195200	UTR
W82.Leaf	W82.Shoot	Glyma.06G195300	CDS
W82.Leaf	W82.Shoot	Glyma.06G195700	CDS
W82.Leaf	W82.Shoot	Glyma.06G196800	UTR
W82.Leaf	W82.Shoot	Glyma.06G200000	UTR
W82.Leaf	W82.Shoot	Glyma.06G201500	UTR
W82.Leaf	W82.Shoot	Glyma.06G202200	CDS
W82.Leaf	W82.Shoot	Glyma.06G202300	CDS
W82.Leaf	W82.Shoot	Glyma.06G203700	UTR
W82.Leaf	W82.Shoot	Glyma.06G204400	UTR
W82.Leaf	W82.Shoot	Glyma.06G205300	UTR
W82.Leaf	W82.Shoot	Glyma.06G206600	UTR
W82.Leaf	W82.Shoot	Glyma.06G206900	CDS
W82.Leaf	W82.Shoot	Glyma.06G208100	CDS
W82.Leaf	W82.Shoot	Glyma.06G208900	UTR
W82.Leaf	W82.Shoot	Glyma.06G209000	UTR
W82.Leaf	W82.Shoot	Glyma.06G211300	CDS
W82.Leaf	W82.Shoot	Glyma.06G213100	UTR
W82.Leaf	W82.Shoot	Glyma.06G213300	UTR
W82.Leaf	W82.Shoot	Glyma.06G213600	UTR
W82.Leaf	W82.Shoot	Glyma.06G216400	UTR
W82.Leaf	W82.Shoot	Glyma.06G216800	UTR
W82.Leaf	W82.Shoot	Glyma.06G219400	UTR
W82.Leaf	W82.Shoot	Glyma.06G219600	UTR
W82.Leaf	W82.Shoot	Glyma.06G219800	CDS
W82.Leaf	W82.Shoot	Glyma.06G220400	UTR
W82.Leaf	W82.Shoot	Glyma.06G220900	UTR
W82.Leaf	W82.Shoot	Glyma.06G221400	UTR
W82.Leaf	W82.Shoot	Glyma.06G221600	CDS
W82.Leaf	W82.Shoot	Glyma.06G221900	CDS
W82.Leaf	W82.Shoot	Glyma.06G222400	UTR
W82.Leaf	W82.Shoot	Glyma.06G223400	UTR
W82.Leaf	W82.Shoot	Glyma.06G227700	UTR
W82.Leaf	W82.Shoot	Glyma.06G230400	CDS
W82.Leaf	W82.Shoot	Glyma.06G230600	CDS
W82.Leaf	W82.Shoot	Glyma.06G231000	CDS
W82.Leaf	W82.Shoot	Glyma.06G234200	UTR
W82.Leaf	W82.Shoot	Glyma.06G236100	CDS
W82.Leaf	W82.Shoot	Glyma.06G238400	UTR
W82.Leaf	W82.Shoot	Glyma.06G240300	UTR
W82.Leaf	W82.Shoot	Glyma.06G240500	UTR
W82.Leaf	W82.Shoot	Glyma.06G244300	UTR
W82.Leaf	W82.Shoot	Glyma.06G254100	UTR
W82.Leaf	W82.Shoot	Glyma.06G254500	UTR
W82.Leaf	W82.Shoot	Glyma.06G254900	CDS
W82.Leaf	W82.Shoot	Glyma.06G259800	UTR
W82.Leaf	W82.Shoot	Glyma.06G260100	CDS
W82.Leaf	W82.Shoot	Glyma.06G260800	CDS
W82.Leaf	W82.Shoot	Glyma.06G263000	UTR
W82.Leaf	W82.Shoot	Glyma.06G266000	UTR
W82.Leaf	W82.Shoot	Glyma.06G266800	UTR
W82.Leaf	W82.Shoot	Glyma.06G267300	UTR
W82.Leaf	W82.Shoot	Glyma.06G270400	UTR
W82.Leaf	W82.Shoot	Glyma.06G271800	UTR
W82.Leaf	W82.Shoot	Glyma.06G272500	CDS
W82.Leaf	W82.Shoot	Glyma.06G275500	CDS
W82.Leaf	W82.Shoot	Glyma.06G275800	UTR
W82.Leaf	W82.Shoot	Glyma.06G276000	CDS
W82.Leaf	W82.Shoot	Glyma.06G276800	UTR
W82.Leaf	W82.Shoot	Glyma.06G283200	UTR
W82.Leaf	W82.Shoot	Glyma.06G284800	CDS
W82.Leaf	W82.Shoot	Glyma.06G284900	CDS
W82.Leaf	W82.Shoot	Glyma.06G285200	CDS
W82.Leaf	W82.Shoot	Glyma.06G287100	UTR
W82.Leaf	W82.Shoot	Glyma.06G287200	UTR
W82.Leaf	W82.Shoot	Glyma.06G290500	UTR
W82.Leaf	W82.Shoot	Glyma.06G291500	UTR
W82.Leaf	W82.Shoot	Glyma.06G292800	UTR
W82.Leaf	W82.Shoot	Glyma.06G296000	UTR
W82.Leaf	W82.Shoot	Glyma.06G296100	UTR
W82.Leaf	W82.Shoot	Glyma.06G296500	UTR
W82.Leaf	W82.Shoot	Glyma.06G297100	UTR
W82.Leaf	W82.Shoot	Glyma.06G297300	UTR
W82.Leaf	W82.Shoot	Glyma.06G298500	UTR
W82.Leaf	W82.Shoot	Glyma.06G299900	UTR
W82.Leaf	W82.Shoot	Glyma.06G300900	UTR
W82.Leaf	W82.Shoot	Glyma.06G301300	UTR
W82.Leaf	W82.Shoot	Glyma.06G301900	CDS
W82.Leaf	W82.Shoot	Glyma.06G305000	UTR
W82.Leaf	W82.Shoot	Glyma.06G305600	UTR
W82.Leaf	W82.Shoot	Glyma.06G307000	UTR
W82.Leaf	W82.Shoot	Glyma.06G307200	UTR
W82.Leaf	W82.Shoot	Glyma.06G308300	UTR
W82.Leaf	W82.Shoot	Glyma.06G308600	CDS
W82.Leaf	W82.Shoot	Glyma.06G310100	CDS
W82.Leaf	W82.Shoot	Glyma.06G310600	UTR
W82.Leaf	W82.Shoot	Glyma.06G311100	UTR
W82.Leaf	W82.Shoot	Glyma.06G311400	UTR
W82.Leaf	W82.Shoot	Glyma.06G312200	UTR
W82.Leaf	W82.Shoot	Glyma.06G313200	UTR
W82.Leaf	W82.Shoot	Glyma.06G313700	CDS
W82.Leaf	W82.Shoot	Glyma.06G314900	CDS
W82.Leaf	W82.Shoot	Glyma.06G315500	CDS
W82.Leaf	W82.Shoot	Glyma.06G316600	UTR
W82.Leaf	W82.Shoot	Glyma.06G316900	UTR
W82.Leaf	W82.Shoot	Glyma.06G317700	UTR
W82.Leaf	W82.Shoot	Glyma.06G317900	UTR
W82.Leaf	W82.Shoot	Glyma.06G318500	CDS
W82.Leaf	W82.Shoot	Glyma.06G319300	CDS
W82.Leaf	W82.Shoot	Glyma.06G319500	UTR
W82.Leaf	W82.Shoot	Glyma.06G320400	CDS
W82.Leaf	W82.Shoot	Glyma.06G320700	UTR
W82.Leaf	W82.Shoot	Glyma.06G320800	CDS
W82.Leaf	W82.Shoot	Glyma.06G321000	UTR
W82.Leaf	W82.Shoot	Glyma.06G322000	UTR
W82.Leaf	W82.Shoot	Glyma.06G322600	UTR
W82.Leaf	W82.Shoot	Glyma.06G323700	CDS
W82.Leaf	W82.Shoot	Glyma.06G324300	UTR
W82.Leaf	W82.Shoot	Glyma.06G325100	UTR
W82.Leaf	W82.Shoot	Glyma.07G001500	UTR
W82.Leaf	W82.Shoot	Glyma.07G003200	UTR
W82.Leaf	W82.Shoot	Glyma.07G003800	UTR
W82.Leaf	W82.Shoot	Glyma.07G005200	UTR
W82.Leaf	W82.Shoot	Glyma.07G007500	UTR
W82.Leaf	W82.Shoot	Glyma.07G011100	UTR
W82.Leaf	W82.Shoot	Glyma.07G012700	CDS
W82.Leaf	W82.Shoot	Glyma.07G013300	UTR
W82.Leaf	W82.Shoot	Glyma.07G013800	UTR
W82.Leaf	W82.Shoot	Glyma.07G018600	UTR
W82.Leaf	W82.Shoot	Glyma.07G019500	UTR
W82.Leaf	W82.Shoot	Glyma.07G020400	CDS
W82.Leaf	W82.Shoot	Glyma.07G020500	UTR
W82.Leaf	W82.Shoot	Glyma.07G021800	UTR
W82.Leaf	W82.Shoot	Glyma.07G024000	UTR
W82.Leaf	W82.Shoot	Glyma.07G024100	UTR
W82.Leaf	W82.Shoot	Glyma.07G025500	UTR
W82.Leaf	W82.Shoot	Glyma.07G025700	UTR
W82.Leaf	W82.Shoot	Glyma.07G028300	UTR
W82.Leaf	W82.Shoot	Glyma.07G028600	UTR
W82.Leaf	W82.Shoot	Glyma.07G029600	UTR
W82.Leaf	W82.Shoot	Glyma.07G031000	CDS
W82.Leaf	W82.Shoot	Glyma.07G033100	CDS
W82.Leaf	W82.Shoot	Glyma.07G035600	CDS
W82.Leaf	W82.Shoot	Glyma.07G036600	UTR
W82.Leaf	W82.Shoot	Glyma.07G036700	UTR
W82.Leaf	W82.Shoot	Glyma.07G037000	UTR
W82.Leaf	W82.Shoot	Glyma.07G037300	UTR
W82.Leaf	W82.Shoot	Glyma.07G038200	UTR
W82.Leaf	W82.Shoot	Glyma.07G038900	UTR
W82.Leaf	W82.Shoot	Glyma.07G039600	CDS
W82.Leaf	W82.Shoot	Glyma.07G039800	UTR
W82.Leaf	W82.Shoot	Glyma.07G040100	UTR
W82.Leaf	W82.Shoot	Glyma.07G040300	UTR
W82.Leaf	W82.Shoot	Glyma.07G041100	UTR
W82.Leaf	W82.Shoot	Glyma.07G041400	UTR
W82.Leaf	W82.Shoot	Glyma.07G041700	UTR
W82.Leaf	W82.Shoot	Glyma.07G041800	UTR
W82.Leaf	W82.Shoot	Glyma.07G042100	CDS
W82.Leaf	W82.Shoot	Glyma.07G043900	CDS
W82.Leaf	W82.Shoot	Glyma.07G044400	CDS
W82.Leaf	W82.Shoot	Glyma.07G047100	UTR
W82.Leaf	W82.Shoot	Glyma.07G049400	UTR
W82.Leaf	W82.Shoot	Glyma.07G049500	UTR
W82.Leaf	W82.Shoot	Glyma.07G050300	UTR
W82.Leaf	W82.Shoot	Glyma.07G051300	UTR
W82.Leaf	W82.Shoot	Glyma.07G051600	CDS
W82.Leaf	W82.Shoot	Glyma.07G052100	UTR
W82.Leaf	W82.Shoot	Glyma.07G052500	CDS
W82.Leaf	W82.Shoot	Glyma.07G053200	UTR
W82.Leaf	W82.Shoot	Glyma.07G053400	UTR
W82.Leaf	W82.Shoot	Glyma.07G053600	UTR
W82.Leaf	W82.Shoot	Glyma.07G055900	UTR
W82.Leaf	W82.Shoot	Glyma.07G056000	CDS
W82.Leaf	W82.Shoot	Glyma.07G056900	UTR
W82.Leaf	W82.Shoot	Glyma.07G057400	UTR
W82.Leaf	W82.Shoot	Glyma.07G058600	UTR
W82.Leaf	W82.Shoot	Glyma.07G058700	UTR
W82.Leaf	W82.Shoot	Glyma.07G060000	CDS
W82.Leaf	W82.Shoot	Glyma.07G060500	UTR
W82.Leaf	W82.Shoot	Glyma.07G061300	CDS
W82.Leaf	W82.Shoot	Glyma.07G062400	CDS
W82.Leaf	W82.Shoot	Glyma.07G063300	UTR
W82.Leaf	W82.Shoot	Glyma.07G064100	UTR
W82.Leaf	W82.Shoot	Glyma.07G065000	UTR
W82.Leaf	W82.Shoot	Glyma.07G068700	UTR
W82.Leaf	W82.Shoot	Glyma.07G069100	CDS
W82.Leaf	W82.Shoot	Glyma.07G069300	UTR
W82.Leaf	W82.Shoot	Glyma.07G069400	UTR
W82.Leaf	W82.Shoot	Glyma.07G069700	CDS
W82.Leaf	W82.Shoot	Glyma.07G069800	UTR
W82.Leaf	W82.Shoot	Glyma.07G070500	UTR
W82.Leaf	W82.Shoot	Glyma.07G071300	UTR
W82.Leaf	W82.Shoot	Glyma.07G072000	UTR
W82.Leaf	W82.Shoot	Glyma.07G072100	UTR
W82.Leaf	W82.Shoot	Glyma.07G072500	UTR
W82.Leaf	W82.Shoot	Glyma.07G074700	UTR
W82.Leaf	W82.Shoot	Glyma.07G076800	UTR
W82.Leaf	W82.Shoot	Glyma.07G077400	UTR
W82.Leaf	W82.Shoot	Glyma.07G077700	CDS
W82.Leaf	W82.Shoot	Glyma.07G078000	UTR
W82.Leaf	W82.Shoot	Glyma.07G079100	UTR
W82.Leaf	W82.Shoot	Glyma.07G079500	CDS
W82.Leaf	W82.Shoot	Glyma.07G082200	CDS
W82.Leaf	W82.Shoot	Glyma.07G082600	CDS
W82.Leaf	W82.Shoot	Glyma.07G084200	UTR
W82.Leaf	W82.Shoot	Glyma.07G084300	CDS
W82.Leaf	W82.Shoot	Glyma.07G084400	UTR
W82.Leaf	W82.Shoot	Glyma.07G084800	UTR
W82.Leaf	W82.Shoot	Glyma.07G085100	UTR
W82.Leaf	W82.Shoot	Glyma.07G087400	UTR
W82.Leaf	W82.Shoot	Glyma.07G087900	UTR
W82.Leaf	W82.Shoot	Glyma.07G088400	UTR
W82.Leaf	W82.Shoot	Glyma.07G088600	UTR
W82.Leaf	W82.Shoot	Glyma.07G088700	UTR
W82.Leaf	W82.Shoot	Glyma.07G089000	CDS
W82.Leaf	W82.Shoot	Glyma.07G089200	UTR
W82.Leaf	W82.Shoot	Glyma.07G090500	UTR
W82.Leaf	W82.Shoot	Glyma.07G093600	UTR
W82.Leaf	W82.Shoot	Glyma.07G097700	CDS
W82.Leaf	W82.Shoot	Glyma.07G099700	UTR
W82.Leaf	W82.Shoot	Glyma.07G100400	UTR
W82.Leaf	W82.Shoot	Glyma.07G100900	UTR
W82.Leaf	W82.Shoot	Glyma.07G102800	UTR
W82.Leaf	W82.Shoot	Glyma.07G103000	UTR
W82.Leaf	W82.Shoot	Glyma.07G103400	CDS
W82.Leaf	W82.Shoot	Glyma.07G103500	CDS
W82.Leaf	W82.Shoot	Glyma.07G103600	UTR
W82.Leaf	W82.Shoot	Glyma.07G104200	CDS
W82.Leaf	W82.Shoot	Glyma.07G104700	CDS
W82.Leaf	W82.Shoot	Glyma.07G105400	UTR
W82.Leaf	W82.Shoot	Glyma.07G106200	UTR
W82.Leaf	W82.Shoot	Glyma.07G106900	CDS
W82.Leaf	W82.Shoot	Glyma.07G107900	CDS
W82.Leaf	W82.Shoot	Glyma.07G111900	UTR
W82.Leaf	W82.Shoot	Glyma.07G114400	UTR
W82.Leaf	W82.Shoot	Glyma.07G117400	UTR
W82.Leaf	W82.Shoot	Glyma.07G117600	UTR
W82.Leaf	W82.Shoot	Glyma.07G119900	CDS
W82.Leaf	W82.Shoot	Glyma.07G121900	UTR
W82.Leaf	W82.Shoot	Glyma.07G122300	UTR
W82.Leaf	W82.Shoot	Glyma.07G122400	UTR
W82.Leaf	W82.Shoot	Glyma.07G122500	UTR
W82.Leaf	W82.Shoot	Glyma.07G122700	UTR
W82.Leaf	W82.Shoot	Glyma.07G122900	CDS
W82.Leaf	W82.Shoot	Glyma.07G124300	UTR
W82.Leaf	W82.Shoot	Glyma.07G124900	CDS
W82.Leaf	W82.Shoot	Glyma.07G125200	UTR
W82.Leaf	W82.Shoot	Glyma.07G126400	CDS
W82.Leaf	W82.Shoot	Glyma.07G126500	UTR
W82.Leaf	W82.Shoot	Glyma.07G127100	UTR
W82.Leaf	W82.Shoot	Glyma.07G128600	UTR
W82.Leaf	W82.Shoot	Glyma.07G130300	UTR
W82.Leaf	W82.Shoot	Glyma.07G132500	UTR
W82.Leaf	W82.Shoot	Glyma.07G132600	CDS
W82.Leaf	W82.Shoot	Glyma.07G132900	UTR
W82.Leaf	W82.Shoot	Glyma.07G134800	UTR
W82.Leaf	W82.Shoot	Glyma.07G136000	UTR
W82.Leaf	W82.Shoot	Glyma.07G142300	UTR
W82.Leaf	W82.Shoot	Glyma.07G143000	CDS
W82.Leaf	W82.Shoot	Glyma.07G144400	UTR
W82.Leaf	W82.Shoot	Glyma.07G144500	UTR
W82.Leaf	W82.Shoot	Glyma.07G145700	CDS
W82.Leaf	W82.Shoot	Glyma.07G146300	CDS
W82.Leaf	W82.Shoot	Glyma.07G146800	CDS
W82.Leaf	W82.Shoot	Glyma.07G147000	UTR
W82.Leaf	W82.Shoot	Glyma.07G150100	CDS
W82.Leaf	W82.Shoot	Glyma.07G150800	CDS
W82.Leaf	W82.Shoot	Glyma.07G151100	CDS
W82.Leaf	W82.Shoot	Glyma.07G151400	UTR
W82.Leaf	W82.Shoot	Glyma.07G155300	UTR
W82.Leaf	W82.Shoot	Glyma.07G158200	UTR
W82.Leaf	W82.Shoot	Glyma.07G159300	CDS
W82.Leaf	W82.Shoot	Glyma.07G161900	CDS
W82.Leaf	W82.Shoot	Glyma.07G162900	CDS
W82.Leaf	W82.Shoot	Glyma.07G163300	UTR
W82.Leaf	W82.Shoot	Glyma.07G165000	UTR
W82.Leaf	W82.Shoot	Glyma.07G165700	CDS
W82.Leaf	W82.Shoot	Glyma.07G168500	CDS
W82.Leaf	W82.Shoot	Glyma.07G173000	CDS
W82.Leaf	W82.Shoot	Glyma.07G175500	UTR
W82.Leaf	W82.Shoot	Glyma.07G177000	UTR
W82.Leaf	W82.Shoot	Glyma.07G177100	CDS
W82.Leaf	W82.Shoot	Glyma.07G178400	UTR
W82.Leaf	W82.Shoot	Glyma.07G178700	UTR
W82.Leaf	W82.Shoot	Glyma.07G180100	UTR
W82.Leaf	W82.Shoot	Glyma.07G180800	CDS
W82.Leaf	W82.Shoot	Glyma.07G181500	CDS
W82.Leaf	W82.Shoot	Glyma.07G183200	CDS
W82.Leaf	W82.Shoot	Glyma.07G187300	UTR
W82.Leaf	W82.Shoot	Glyma.07G189100	CDS
W82.Leaf	W82.Shoot	Glyma.07G189200	UTR
W82.Leaf	W82.Shoot	Glyma.07G190100	UTR
W82.Leaf	W82.Shoot	Glyma.07G190600	UTR
W82.Leaf	W82.Shoot	Glyma.07G192500	UTR
W82.Leaf	W82.Shoot	Glyma.07G194500	CDS
W82.Leaf	W82.Shoot	Glyma.07G195500	UTR
W82.Leaf	W82.Shoot	Glyma.07G200400	UTR
W82.Leaf	W82.Shoot	Glyma.07G201200	UTR
W82.Leaf	W82.Shoot	Glyma.07G201600	CDS
W82.Leaf	W82.Shoot	Glyma.07G201800	UTR
W82.Leaf	W82.Shoot	Glyma.07G201900	UTR
W82.Leaf	W82.Shoot	Glyma.07G202300	CDS
W82.Leaf	W82.Shoot	Glyma.07G206000	UTR
W82.Leaf	W82.Shoot	Glyma.07G206200	UTR
W82.Leaf	W82.Shoot	Glyma.07G206400	UTR
W82.Leaf	W82.Shoot	Glyma.07G206800	UTR
W82.Leaf	W82.Shoot	Glyma.07G208600	CDS
W82.Leaf	W82.Shoot	Glyma.07G208800	CDS
W82.Leaf	W82.Shoot	Glyma.07G208900	CDS
W82.Leaf	W82.Shoot	Glyma.07G209300	CDS
W82.Leaf	W82.Shoot	Glyma.07G210800	CDS
W82.Leaf	W82.Shoot	Glyma.07G210900	UTR
W82.Leaf	W82.Shoot	Glyma.07G211300	UTR
W82.Leaf	W82.Shoot	Glyma.07G211600	UTR
W82.Leaf	W82.Shoot	Glyma.07G212900	UTR
W82.Leaf	W82.Shoot	Glyma.07G218200	UTR
W82.Leaf	W82.Shoot	Glyma.07G218600	UTR
W82.Leaf	W82.Shoot	Glyma.07G219000	UTR
W82.Leaf	W82.Shoot	Glyma.07G219200	CDS
W82.Leaf	W82.Shoot	Glyma.07G219600	UTR
W82.Leaf	W82.Shoot	Glyma.07G220600	CDS
W82.Leaf	W82.Shoot	Glyma.07G220800	CDS
W82.Leaf	W82.Shoot	Glyma.07G221200	UTR
W82.Leaf	W82.Shoot	Glyma.07G223400	UTR
W82.Leaf	W82.Shoot	Glyma.07G224200	CDS
W82.Leaf	W82.Shoot	Glyma.07G226100	CDS
W82.Leaf	W82.Shoot	Glyma.07G227700	UTR
W82.Leaf	W82.Shoot	Glyma.07G228200	UTR
W82.Leaf	W82.Shoot	Glyma.07G229200	CDS
W82.Leaf	W82.Shoot	Glyma.07G229800	UTR
W82.Leaf	W82.Shoot	Glyma.07G231800	UTR
W82.Leaf	W82.Shoot	Glyma.07G231900	UTR
W82.Leaf	W82.Shoot	Glyma.07G233000	UTR
W82.Leaf	W82.Shoot	Glyma.07G235400	UTR
W82.Leaf	W82.Shoot	Glyma.07G235500	CDS
W82.Leaf	W82.Shoot	Glyma.07G236300	UTR
W82.Leaf	W82.Shoot	Glyma.07G237700	UTR
W82.Leaf	W82.Shoot	Glyma.07G237800	CDS
W82.Leaf	W82.Shoot	Glyma.07G240300	UTR
W82.Leaf	W82.Shoot	Glyma.07G241000	UTR
W82.Leaf	W82.Shoot	Glyma.07G242500	UTR
W82.Leaf	W82.Shoot	Glyma.07G242700	CDS
W82.Leaf	W82.Shoot	Glyma.07G242900	UTR
W82.Leaf	W82.Shoot	Glyma.07G243100	UTR
W82.Leaf	W82.Shoot	Glyma.07G245400	UTR
W82.Leaf	W82.Shoot	Glyma.07G246800	UTR
W82.Leaf	W82.Shoot	Glyma.07G246900	UTR
W82.Leaf	W82.Shoot	Glyma.07G247200	UTR
W82.Leaf	W82.Shoot	Glyma.07G247900	UTR
W82.Leaf	W82.Shoot	Glyma.07G248100	UTR
W82.Leaf	W82.Shoot	Glyma.07G249100	UTR
W82.Leaf	W82.Shoot	Glyma.07G249200	UTR
W82.Leaf	W82.Shoot	Glyma.07G249700	UTR
W82.Leaf	W82.Shoot	Glyma.07G250000	CDS
W82.Leaf	W82.Shoot	Glyma.07G250900	UTR
W82.Leaf	W82.Shoot	Glyma.07G251700	UTR
W82.Leaf	W82.Shoot	Glyma.07G253200	UTR
W82.Leaf	W82.Shoot	Glyma.07G254600	CDS
W82.Leaf	W82.Shoot	Glyma.07G257900	UTR
W82.Leaf	W82.Shoot	Glyma.07G259000	UTR
W82.Leaf	W82.Shoot	Glyma.07G260800	UTR
W82.Leaf	W82.Shoot	Glyma.07G261200	UTR
W82.Leaf	W82.Shoot	Glyma.07G262600	UTR
W82.Leaf	W82.Shoot	Glyma.07G263100	CDS
W82.Leaf	W82.Shoot	Glyma.07G264300	CDS
W82.Leaf	W82.Shoot	Glyma.07G266300	CDS
W82.Leaf	W82.Shoot	Glyma.07G266800	UTR
W82.Leaf	W82.Shoot	Glyma.07G267800	UTR
W82.Leaf	W82.Shoot	Glyma.07G269100	UTR
W82.Leaf	W82.Shoot	Glyma.07G269900	UTR
W82.Leaf	W82.Shoot	Glyma.07G270200	UTR
W82.Leaf	W82.Shoot	Glyma.07G270800	UTR
W82.Leaf	W82.Shoot	Glyma.07G271200	UTR
W82.Leaf	W82.Shoot	Glyma.07G271400	UTR
W82.Leaf	W82.Shoot	Glyma.07G271700	CDS
W82.Leaf	W82.Shoot	Glyma.07G274200	UTR
W82.Leaf	W82.Shoot	Glyma.08G001000	CDS
W82.Leaf	W82.Shoot	Glyma.08G001900	UTR
W82.Leaf	W82.Shoot	Glyma.08G002100	UTR
W82.Leaf	W82.Shoot	Glyma.08G002500	CDS
W82.Leaf	W82.Shoot	Glyma.08G002600	UTR
W82.Leaf	W82.Shoot	Glyma.08G003200	CDS
W82.Leaf	W82.Shoot	Glyma.08G003400	UTR
W82.Leaf	W82.Shoot	Glyma.08G003500	CDS
W82.Leaf	W82.Shoot	Glyma.08G004300	UTR
W82.Leaf	W82.Shoot	Glyma.08G004600	UTR
W82.Leaf	W82.Shoot	Glyma.08G004800	UTR
W82.Leaf	W82.Shoot	Glyma.08G004900	CDS
W82.Leaf	W82.Shoot	Glyma.08G007700	UTR
W82.Leaf	W82.Shoot	Glyma.08G007900	CDS
W82.Leaf	W82.Shoot	Glyma.08G009300	UTR
W82.Leaf	W82.Shoot	Glyma.08G010300	UTR
W82.Leaf	W82.Shoot	Glyma.08G010600	UTR
W82.Leaf	W82.Shoot	Glyma.08G011800	CDS
W82.Leaf	W82.Shoot	Glyma.08G012500	UTR
W82.Leaf	W82.Shoot	Glyma.08G013200	UTR
W82.Leaf	W82.Shoot	Glyma.08G013300	CDS
W82.Leaf	W82.Shoot	Glyma.08G013900	UTR
W82.Leaf	W82.Shoot	Glyma.08G015000	CDS
W82.Leaf	W82.Shoot	Glyma.08G015700	UTR
W82.Leaf	W82.Shoot	Glyma.08G017000	CDS
W82.Leaf	W82.Shoot	Glyma.08G017700	CDS
W82.Leaf	W82.Shoot	Glyma.08G018400	CDS
W82.Leaf	W82.Shoot	Glyma.08G020800	UTR
W82.Leaf	W82.Shoot	Glyma.08G021400	CDS
W82.Leaf	W82.Shoot	Glyma.08G023800	UTR
W82.Leaf	W82.Shoot	Glyma.08G024700	CDS
W82.Leaf	W82.Shoot	Glyma.08G025300	CDS
W82.Leaf	W82.Shoot	Glyma.08G025500	CDS
W82.Leaf	W82.Shoot	Glyma.08G026500	CDS
W82.Leaf	W82.Shoot	Glyma.08G027700	UTR
W82.Leaf	W82.Shoot	Glyma.08G028400	CDS
W82.Leaf	W82.Shoot	Glyma.08G028900	UTR
W82.Leaf	W82.Shoot	Glyma.08G030700	UTR
W82.Leaf	W82.Shoot	Glyma.08G030800	UTR
W82.Leaf	W82.Shoot	Glyma.08G031000	UTR
W82.Leaf	W82.Shoot	Glyma.08G031100	CDS
[truncated: 132,516 more rows]
