# Supplementary material for: Noncanonical transcription initiation is primarily tissue specific and epigenetically tuned in paleopolyploid plants
Source: Plant Cell. 2024 Nov 14;37(1):koae288. doi: 10.1093/plcell/koae288 (PMC11663555; doi:10.1093/plcell/koae288)
Supplement: koae288_Supplementary_Data [file koae288_supplementary_data.zip › Supplemental_Data_Set_4_final.xlsx]

## Sheet: Supplemental Data Set 4
Supplemental Data Set 4. Antisense transcription start regions (TSRs) detected in soybean. "Tissue Number" represents the number of tissues in which the TSR was detected. "Tissues" column lists the specific tissues where the TSR was detected. * in strand column repsernts two direction of TSR.
Chrom.	Start	End	Strand	TSR Peak	Gene Feature	GeneID	TissueNumber	Tissue	Type
Chr01	464885	464885	+	464885	three_prime_UTR	Glyma.01G005000	1	Nodule	Antisense
Chr01	528550	528550	+	528550	intron	Glyma.01G005400	2	Leaf;Pod	Antisense
Chr01	528611	528615	+	528615	intron	Glyma.01G005400	4	Flower;Leaf;Pod;Root	Antisense
Chr01	563154	563154	+	563154	CDS	Glyma.01G005700	1	Stem	Antisense
Chr01	571316	571316	+	571316	CDS	Glyma.01G005800	1	Pod	Antisense
Chr01	708252	708252	+	708252	CDS	Glyma.01G007100	1	Flower	Antisense
Chr01	882903	882903	+	882903	three_prime_UTR	Glyma.01G009000	1	Pod	Antisense
Chr01	882992	882999	+	882999	CDS	Glyma.01G009000	1	Pod	Antisense
Chr01	1302509	1302509	+	1302509	three_prime_UTR	Glyma.01G013600	1	Flower	Antisense
Chr01	1355942	1355947	+	1355942	intron	Glyma.01G014100	1	StemTip	Antisense
Chr01	1623686	1623686	+	1623686	intron	Glyma.01G017000	1	Pod	Antisense
Chr01	1623872	1623872	+	1623872	promoter	Glyma.01G017000	1	Flower	Antisense
Chr01	1786267	1786267	+	1786267	intron	Glyma.01G018600	1	Flower	Antisense
Chr01	1804320	1804320	+	1804320	three_prime_UTR	Glyma.01G018800	1	StemTip	Antisense
Chr01	1804362	1804362	+	1804362	three_prime_UTR	Glyma.01G018800	1	Stem	Antisense
Chr01	1804530	1804530	+	1804530	CDS	Glyma.01G018800	1	StemTip	Antisense
Chr01	1844915	1844915	+	1844915	CDS	Glyma.01G019200	1	Nodule	Antisense
Chr01	1866434	1866434	+	1866434	CDS	Glyma.01G019300	1	Seed	Antisense
Chr01	1866777	1866781	+	1866781	CDS	Glyma.01G019300	2	Nodule;Pod	Antisense
Chr01	1866939	1866939	+	1866939	CDS	Glyma.01G019300	1	Flower	Antisense
Chr01	1979312	1979312	+	1979312	three_prime_UTR	Glyma.01G019900	1	Root	Antisense
Chr01	2010593	2010593	+	2010593	intron	Glyma.01G020200	1	Pod	Antisense
Chr01	2019579	2019579	+	2019579	CDS	Glyma.01G020300	1	Leaf	Antisense
Chr01	2347094	2347094	+	2347094	intron	Glyma.01G023300	1	Nodule	Antisense
Chr01	2715484	2715484	+	2715484	intron	Glyma.01G025800	1	Seed	Antisense
Chr01	2807906	2807906	+	2807906	intron	Glyma.01G026700	1	StemTip	Antisense
Chr01	3577736	3577736	+	3577736	CDS	Glyma.01G034300	1	Leaf	Antisense
Chr01	3720108	3720108	+	3720108	CDS	Glyma.01G035600	1	Flower	Antisense
Chr01	3790059	3790059	+	3790059	CDS	Glyma.01G036100	1	Pod	Antisense
Chr01	3916606	3916606	+	3916606	CDS	Glyma.01G036800	1	Flower	Antisense
Chr01	3916994	3916994	+	3916994	CDS	Glyma.01G036800	1	Flower	Antisense
Chr01	6060755	6060755	+	6060755	three_prime_UTR	Glyma.01G051300	1	Nodule	Antisense
Chr01	7508989	7508989	+	7508989	fiveUTR	Glyma.01G057100	1	Pod	Antisense
Chr01	8532782	8532782	+	8532782	CDS	Glyma.01G061800	1	Pod	Antisense
Chr01	9099867	9099867	+	9099867	three_prime_UTR	Glyma.01G063700	1	Nodule	Antisense
Chr01	15374725	15374725	+	15374725	intron	Glyma.01G074500	1	Stem	Antisense
Chr01	15374782	15374782	+	15374782	intron	Glyma.01G074500	1	StemTip	Antisense
Chr01	16558561	16558561	+	16558561	intron	Glyma.01G074800	1	StemTip	Antisense
Chr01	17156610	17156610	+	17156610	CDS	Glyma.01G075900	1	Pod	Antisense
Chr01	19949757	19949757	+	19949757	three_prime_UTR	Glyma.01G078200	1	Stem	Antisense
Chr01	19949954	19949954	+	19949954	CDS	Glyma.01G078200	1	Flower	Antisense
Chr01	19990405	19990405	+	19990405	promoter	Glyma.01G078300	1	Nodule	Antisense
Chr01	25126852	25126852	+	25126852	intron	Glyma.01G084800	1	Nodule	Antisense
Chr01	27108108	27108108	+	27108108	three_prime_UTR	Glyma.01G089600	1	Flower	Antisense
Chr01	28302037	28302039	+	28302039	intron	Glyma.01G093200	2	Flower;Pod	Antisense
Chr01	38679386	38679386	+	38679386	intron	Glyma.01G113000	1	Flower	Antisense
Chr01	42543087	42543087	+	42543087	CDS	Glyma.01G123400	1	Flower	Antisense
Chr01	45257410	45257410	+	45257410	CDS	Glyma.01G133000	1	Flower	Antisense
Chr01	45355906	45355906	+	45355906	five_prime_UTR	Glyma.01G133300	1	Flower	Antisense
Chr01	45397891	45397891	+	45397891	CDS	Glyma.01G133700	1	Pod	Antisense
Chr01	48759539	48759539	+	48759539	intron	Glyma.01G150600	1	Root	Antisense
Chr01	48952970	48952970	+	48952970	CDS	Glyma.01G152500	1	Seed	Antisense
Chr01	49051118	49051118	+	49051118	CDS	Glyma.01G153300	1	Leaf	Antisense
Chr01	49242039	49242039	+	49242039	three_prime_UTR	Glyma.01G154900	1	StemTip	Antisense
Chr01	49242061	49242061	+	49242061	three_prime_UTR	Glyma.01G154900	1	Stem	Antisense
Chr01	49947074	49947074	+	49947074	CDS	Glyma.01G161200	1	Stem	Antisense
Chr01	50273065	50273065	+	50273065	CDS	Glyma.01G165200	1	Flower	Antisense
Chr01	50289899	50289899	+	50289899	intron	Glyma.01G165500	2	Flower;Root	Antisense
Chr01	50289943	50289943	+	50289943	intron	Glyma.01G165500	1	Root	Antisense
Chr01	50290039	50290043	+	50290043	intron	Glyma.01G165500	2	Flower;Root	Antisense
Chr01	50405055	50405055	+	50405055	three_prime_UTR	Glyma.01G166400	1	Stem	Antisense
Chr01	50668213	50668213	+	50668213	CDS	Glyma.01G169200	1	Root	Antisense
Chr01	50689738	50689742	+	50689742	three_prime_UTR	Glyma.01G169400	2	Flower;Seed	Antisense
Chr01	50701638	50701658	+	50701638	three_prime_UTR	Glyma.01G169500	3	Leaf;Stem;StemTip	Antisense
Chr01	50701735	50701735	+	50701735	CDS	Glyma.01G169500	1	Leaf	Antisense
Chr01	50701963	50701963	+	50701963	CDS	Glyma.01G169500	1	Stem	Antisense
Chr01	50924256	50924256	+	50924256	three_prime_UTR	Glyma.01G172000	1	Nodule	Antisense
Chr01	51052310	51052310	+	51052310	intron	Glyma.01G173600	1	Flower	Antisense
Chr01	51920712	51920712	+	51920712	intron	Glyma.01G183900	1	Flower	Antisense
Chr01	51920938	51920938	+	51920938	CDS	Glyma.01G183900	1	Flower	Antisense
Chr01	51922265	51922265	+	51922265	five_prime_UTR	Glyma.01G183900	1	Root	Antisense
Chr01	51922397	51922397	+	51922397	five_prime_UTR	Glyma.01G183900	1	Root	Antisense
Chr01	51922430	51922433	+	51922430	five_prime_UTR	Glyma.01G183900	1	Root	Antisense
Chr01	52191679	52191679	+	52191679	CDS	Glyma.01G186600	1	Nodule	Antisense
Chr01	52719283	52719283	+	52719283	CDS	Glyma.01G192800	2	Flower;Seed	Antisense
Chr01	52891925	52891925	+	52891925	intron	Glyma.01G194700	1	Stem	Antisense
Chr01	54281190	54281190	+	54281190	CDS	Glyma.01G211300	2	Pod;Stem	Antisense
Chr01	54556112	54556112	+	54556112	intron	Glyma.01G214600	1	Seed	Antisense
Chr01	54615734	54615734	+	54615734	CDS	Glyma.01G215600	1	Leaf	Antisense
Chr01	54672548	54672548	+	54672548	five_prime_UTR	Glyma.01G216000	1	StemTip	Antisense
Chr01	54672635	54672635	+	54672635	five_prime_UTR	Glyma.01G216000	1	StemTip	Antisense
Chr01	54857429	54857429	+	54857429	CDS	Glyma.01G218700	1	Nodule	Antisense
Chr01	55202855	55202855	+	55202855	CDS	Glyma.01G223100	1	Stem	Antisense
Chr01	55470220	55470220	+	55470220	three_prime_UTR	Glyma.01G226100	2	Flower;Leaf	Antisense
Chr01	55470314	55470314	+	55470314	three_prime_UTR	Glyma.01G226100	1	StemTip	Antisense
Chr01	56290454	56290454	+	56290454	intron	Glyma.01G238500	1	Seed	Antisense
Chr01	56351428	56351428	+	56351428	CDS	Glyma.01G239300	1	StemTip	Antisense
Chr01	56475374	56475374	+	56475374	three_prime_UTR	Glyma.01G241200	1	Nodule	Antisense
Chr01	69911	69918	-	69911	CDS	Glyma.01G000300	6	Flower;Leaf;Pod;Root;Seed;StemTip	Antisense
Chr01	561679	561679	-	561679	CDS	Glyma.01G005600	1	Nodule	Antisense
Chr01	953777	953777	-	953777	intron	Glyma.01G009700	1	Nodule	Antisense
Chr01	953839	953891	-	953889	intron	Glyma.01G009700	1	Nodule	Antisense
Chr01	953933	953936	-	953936	intron	Glyma.01G009700	1	Nodule	Antisense
Chr01	1866434	1866434	-	1866434	CDS	Glyma.01G019300	1	Seed	Antisense
Chr01	2216603	2216603	-	2216603	CDS	Glyma.01G022300	1	Leaf	Antisense
Chr01	2236089	2236089	-	2236089	five_prime_UTR	Glyma.01G022400	1	Seed	Antisense
Chr01	2999486	2999486	-	2999486	three_prime_UTR	Glyma.01G028400	1	Nodule	Antisense
Chr01	3194829	3194829	-	3194829	intron	Glyma.01G030500	1	Stem	Antisense
Chr01	5041791	5041791	-	5041791	three_prime_UTR	Glyma.01G045000	1	Nodule	Antisense
Chr01	5106708	5106708	-	5106708	CDS	Glyma.01G045200	1	StemTip	Antisense
Chr01	5106824	5106824	-	5106824	CDS	Glyma.01G045200	1	Flower	Antisense
Chr01	5365243	5365249	-	5365243	three_prime_UTR	Glyma.01G046500	1	Flower	Antisense
Chr01	5365311	5365311	-	5365311	three_prime_UTR	Glyma.01G046500	1	Flower	Antisense
Chr01	5365459	5365459	-	5365459	three_prime_UTR	Glyma.01G046500	1	Flower	Antisense
Chr01	5605858	5605858	-	5605858	CDS	Glyma.01G048100	1	Pod	Antisense
Chr01	7371859	7371861	-	7371861	intron	Glyma.01G056800	1	Seed	Antisense
Chr01	8521215	8521215	-	8521215	intron	Glyma.01G061700	1	Stem	Antisense
Chr01	10029311	10029311	-	10029311	CDS	Glyma.01G065100	1	Leaf	Antisense
Chr01	10029504	10029504	-	10029504	intron	Glyma.01G065100	3	Flower;Pod;Seed	Antisense
Chr01	10029743	10029743	-	10029743	intron	Glyma.01G065100	1	Stem	Antisense
Chr01	14208104	14208127	-	14208104	three_prime_UTR	Glyma.01G073500	2	Nodule;Pod	Antisense
Chr01	19990404	19990404	-	19990404	promoter	Glyma.01G078300	1	Nodule	Antisense
Chr01	23678727	23678727	-	23678727	intron	Glyma.01G081600	1	StemTip	Antisense
Chr01	26611328	26611328	-	26611328	CDS	Glyma.01G087800	1	Pod	Antisense
Chr01	26611733	26611733	-	26611733	CDS	Glyma.01G087800	1	StemTip	Antisense
Chr01	26611859	26611859	-	26611859	CDS	Glyma.01G087800	1	Root	Antisense
Chr01	26612178	26612189	-	26612189	three_prime_UTR	Glyma.01G087800	2	Leaf;Pod	Antisense
Chr01	27171592	27171592	-	27171592	intron	Glyma.01G089800	1	Nodule	Antisense
Chr01	29302799	29302799	-	29302799	CDS	Glyma.01G095000	1	Nodule	Antisense
Chr01	29302992	29302992	-	29302992	CDS	Glyma.01G095000	1	Nodule	Antisense
Chr01	29303256	29303272	-	29303256	CDS	Glyma.01G095000	1	Nodule	Antisense
Chr01	29303302	29303370	-	29303329	three_prime_UTR	Glyma.01G095000	1	Nodule	Antisense
Chr01	31364785	31364785	-	31364785	CDS	Glyma.01G096600	1	Pod	Antisense
Chr01	32129930	32129930	-	32129930	intron	Glyma.01G097700	1	Nodule	Antisense
Chr01	33263912	33263912	-	33263912	intron	Glyma.01G099800	1	Flower	Antisense
Chr01	33586321	33586321	-	33586321	CDS	Glyma.01G101100	1	Pod	Antisense
Chr01	35469862	35469862	-	35469862	three_prime_UTR	Glyma.01G105100	1	Pod	Antisense
Chr01	40762003	40762003	-	40762003	intron	Glyma.01G118300	1	Root	Antisense
Chr01	40781596	40781596	-	40781596	intron	Glyma.01G118400	1	Nodule	Antisense
Chr01	40782755	40782755	-	40782755	intron	Glyma.01G118400	1	Stem	Antisense
Chr01	40879943	40879943	-	40879943	intron	Glyma.01G118900	1	Nodule	Antisense
Chr01	42054290	42054290	-	42054290	three_prime_UTR	Glyma.01G122600	1	Nodule	Antisense
Chr01	44424845	44424845	-	44424845	three_prime_UTR	Glyma.01G129800	1	Stem	Antisense
Chr01	45186170	45186205	-	45186205	three_prime_UTR	Glyma.01G132500	3	Flower;Leaf;Seed	Antisense
Chr01	46986149	46986149	-	46986149	three_prime_UTR	Glyma.01G140900	3	Flower;Leaf;Seed	Antisense
Chr01	46986191	46986191	-	46986191	three_prime_UTR	Glyma.01G140900	2	Stem;StemTip	Antisense
Chr01	47801841	47801841	-	47801841	intron	Glyma.01G144200	1	StemTip	Antisense
Chr01	49827379	49827379	-	49827379	CDS	Glyma.01G159800	1	Flower	Antisense
Chr01	49827450	49827450	-	49827450	CDS	Glyma.01G159800	1	Flower	Antisense
Chr01	49828303	49828303	-	49828303	CDS	Glyma.01G159800	1	Flower	Antisense
Chr01	49828324	49828324	-	49828324	CDS	Glyma.01G159800	1	Flower	Antisense
Chr01	49828436	49828436	-	49828436	CDS	Glyma.01G159800	1	Flower	Antisense
Chr01	49828458	49828458	-	49828458	three_prime_UTR	Glyma.01G159800	1	Flower	Antisense
Chr01	51482142	51482142	-	51482142	CDS	Glyma.01G178700	1	StemTip	Antisense
Chr01	51861144	51861144	-	51861144	intron	Glyma.01G183400	1	Pod	Antisense
Chr01	51904659	51904659	-	51904659	three_prime_UTR	Glyma.01G183700	1	Seed	Antisense
Chr01	52238458	52238458	-	52238458	intron	Glyma.01G187200	1	Flower	Antisense
Chr01	52238524	52238524	-	52238524	intron	Glyma.01G187200	1	Flower	Antisense
Chr01	52238574	52238574	-	52238574	intron	Glyma.01G187200	1	Flower	Antisense
Chr01	52812499	52812499	-	52812499	intron	Glyma.01G193500	1	Seed	Antisense
Chr01	52813680	52813680	-	52813680	CDS	Glyma.01G193500	1	Leaf	Antisense
Chr01	52921593	52921593	-	52921593	fiveUTR	Glyma.01G195000	1	Stem	Antisense
Chr01	52922695	52922695	-	52922695	intron	Glyma.01G195000	1	Root	Antisense
Chr01	53007754	53007754	-	53007754	CDS	Glyma.01G196000	1	Leaf	Antisense
Chr01	53007981	53007981	-	53007981	CDS	Glyma.01G196000	1	StemTip	Antisense
Chr01	53008066	53008066	-	53008066	three_prime_UTR	Glyma.01G196000	1	Flower	Antisense
Chr01	53008227	53008227	-	53008227	three_prime_UTR	Glyma.01G196000	1	Leaf	Antisense
Chr01	53159111	53159125	-	53159125	five_prime_UTR	Glyma.01G197700	4	Leaf;Nodule;Pod;Root	Antisense
Chr01	54050981	54050981	-	54050981	CDS	Glyma.01G208800	1	Flower	Antisense
Chr01	54087155	54087155	-	54087155	CDS	Glyma.01G209200	1	StemTip	Antisense
Chr01	54752688	54752688	-	54752688	intron	Glyma.01G217200	1	StemTip	Antisense
Chr01	54782788	54782788	-	54782788	CDS	Glyma.01G217600	1	Flower	Antisense
Chr01	55175003	55175003	-	55175003	three_prime_UTR	Glyma.01G222800	1	Flower	Antisense
Chr01	55286093	55286093	-	55286093	CDS	Glyma.01G224100	1	Pod	Antisense
Chr01	55672017	55672017	-	55672017	intron	Glyma.01G228900	1	Seed	Antisense
Chr01	55832897	55832897	-	55832897	CDS	Glyma.01G231200	1	Seed	Antisense
Chr01	55847288	55847288	-	55847288	five_prime_UTR	Glyma.01G231600	1	Nodule	Antisense
Chr01	55871727	55871727	-	55871727	CDS	Glyma.01G231900	1	Leaf	Antisense
Chr01	56194639	56194639	-	56194639	CDS	Glyma.01G236500	1	Nodule	Antisense
Chr01	56194671	56194676	-	56194671	three_prime_UTR	Glyma.01G236500	1	Nodule	Antisense
Chr01	56287724	56287724	-	56287724	intron	Glyma.01G238400	1	Flower	Antisense
Chr01	56287828	56287828	-	56287828	intron	Glyma.01G238400	1	Flower	Antisense
Chr01	56368375	56368375	-	56368375	three_prime_UTR	Glyma.01G239600	1	StemTip	Antisense
Chr01	56562296	56562296	-	56562296	intron	Glyma.01G242000	1	Flower	Antisense
Chr02	133202	133219	+	133202	CDS	Glyma.02G001100	1	Pod	Antisense
Chr02	963967	963967	+	963967	intron	Glyma.02G010100	1	Stem	Antisense
Chr02	1602141	1602141	+	1602141	three_prime_UTR	Glyma.02G018500	1	Stem	Antisense
Chr02	2054398	2054402	+	2054402	fiveUTR	Glyma.02G022500	2	Stem;StemTip	Antisense
Chr02	2054481	2054481	+	2054481	fiveUTR	Glyma.02G022500	1	StemTip	Antisense
Chr02	2139453	2139453	+	2139453	CDS	Glyma.02G023800	1	Leaf	Antisense
Chr02	2239426	2239426	+	2239426	CDS	Glyma.02G025200	1	Pod	Antisense
Chr02	2351080	2351080	+	2351080	three_prime_UTR	Glyma.02G026300	1	Stem	Antisense
Chr02	2385607	2385607	+	2385607	CDS	Glyma.02G026600	1	Nodule	Antisense
Chr02	3541386	3541386	+	3541386	intron	Glyma.02G038000	1	Leaf	Antisense
Chr02	3587271	3587271	+	3587271	intron	Glyma.02G038500	1	Pod	Antisense
Chr02	3685996	3685996	+	3685996	intron	Glyma.02G039400	1	Nodule	Antisense
Chr02	3724235	3724235	+	3724235	CDS	Glyma.02G039700	3	Flower;Seed;Stem	Antisense
Chr02	3724288	3724288	+	3724288	CDS	Glyma.02G039700	1	Flower	Antisense
Chr02	3860952	3860952	+	3860952	CDS	Glyma.02G041100	1	Pod	Antisense
Chr02	4580594	4580602	+	4580594	intron	Glyma.02G050400	2	Flower;Pod	Antisense
Chr02	4580709	4580711	+	4580711	intron	Glyma.02G050400	2	Pod;Stem	Antisense
Chr02	4650539	4650539	+	4650539	three_prime_UTR	Glyma.02G051300	1	StemTip	Antisense
Chr02	4650713	4650713	+	4650713	CDS	Glyma.02G051300	1	StemTip	Antisense
Chr02	4651439	4651439	+	4651439	CDS	Glyma.02G051300	1	Leaf	Antisense
Chr02	4738825	4738825	+	4738825	CDS	Glyma.02G051900	1	Flower	Antisense
Chr02	5340696	5340696	+	5340696	three_prime_UTR	Glyma.02G059300	1	Flower	Antisense
Chr02	5340766	5340766	+	5340766	three_prime_UTR	Glyma.02G059300	1	Flower	Antisense
Chr02	5341068	5341068	+	5341068	three_prime_UTR	Glyma.02G059300	1	Flower	Antisense
Chr02	5341208	5341208	+	5341208	CDS	Glyma.02G059300	1	Flower	Antisense
Chr02	5341366	5341366	+	5341366	CDS	Glyma.02G059300	1	Flower	Antisense
Chr02	5488779	5488779	+	5488779	five_prime_UTR	Glyma.02G060500	1	Root	Antisense
Chr02	6418203	6418203	+	6418203	intron	Glyma.02G073500	1	Seed	Antisense
Chr02	6499346	6499346	+	6499346	intron	Glyma.02G074300	1	Flower	Antisense
Chr02	6667170	6667170	+	6667170	intron	Glyma.02G076500	1	Leaf	Antisense
Chr02	6909886	6909886	+	6909886	three_prime_UTR	Glyma.02G080200	1	Leaf	Antisense
Chr02	6977804	6977804	+	6977804	intron	Glyma.02G080900	1	Seed	Antisense
Chr02	7055735	7055735	+	7055735	five_prime_UTR	Glyma.02G081600	1	Nodule	Antisense
Chr02	7480098	7480098	+	7480098	CDS	Glyma.02G085800	2	Root;Stem	Antisense
Chr02	8177380	8177380	+	8177380	intron	Glyma.02G092400	1	Nodule	Antisense
Chr02	8923380	8923380	+	8923380	CDS	Glyma.02G098000	1	Nodule	Antisense
Chr02	8923421	8923421	+	8923421	CDS	Glyma.02G098000	1	Pod	Antisense
Chr02	9715596	9715596	+	9715596	intron	Glyma.02G102600	1	Flower	Antisense
Chr02	10279712	10279712	+	10279712	CDS	Glyma.02G107700	3	Flower;Leaf;Stem	Antisense
Chr02	10736808	10736808	+	10736808	intron	Glyma.02G111400	1	Flower	Antisense
Chr02	10921979	10921979	+	10921979	intron	Glyma.02G112600	1	Root	Antisense
Chr02	11159952	11159952	+	11159952	CDS	Glyma.02G115100	1	Flower	Antisense
Chr02	12695116	12695116	+	12695116	CDS	Glyma.02G126500	1	Pod	Antisense
Chr02	13012149	13012165	+	13012149	CDS	Glyma.02G127800	1	Leaf	Antisense
Chr02	13850801	13850801	+	13850801	CDS	Glyma.02G133800	1	Stem	Antisense
Chr02	13868038	13868038	+	13868038	CDS	Glyma.02G134200	1	Root	Antisense
Chr02	13868110	13868126	+	13868110	CDS	Glyma.02G134200	1	Pod	Antisense
Chr02	14189074	14189074	+	14189074	three_prime_UTR	Glyma.02G137200	1	Leaf	Antisense
Chr02	15285964	15285964	+	15285964	CDS	Glyma.02G148200	1	Stem	Antisense
Chr02	15346179	15346179	+	15346179	three_prime_UTR	Glyma.02G149200	1	Flower	Antisense
Chr02	15346436	15346436	+	15346436	three_prime_UTR	Glyma.02G149200	1	Stem	Antisense
Chr02	15376757	15376757	+	15376757	three_prime_UTR	Glyma.02G149500	1	Stem	Antisense
Chr02	15620031	15620031	+	15620031	intron	Glyma.02G152000	1	Flower	Antisense
Chr02	17794641	17794641	+	17794641	three_prime_UTR	Glyma.02G159900	1	Nodule	Antisense
Chr02	17794787	17794787	+	17794787	three_prime_UTR	Glyma.02G159900	1	StemTip	Antisense
Chr02	21720846	21720846	+	21720846	intron	Glyma.02G163200	1	Pod	Antisense
Chr02	26918202	26918202	+	26918202	CDS	Glyma.02G171300	1	Seed	Antisense
Chr02	29027490	29027490	+	29027490	intron	Glyma.02G176800	1	Root	Antisense
Chr02	30016348	30016348	+	30016348	CDS	Glyma.02G178300	1	Seed	Antisense
Chr02	32314802	32314802	+	32314802	CDS	Glyma.02G184700	1	Seed	Antisense
Chr02	37810368	37810368	+	37810368	CDS	Glyma.02G198000	1	Leaf	Antisense
Chr02	38879304	38879304	+	38879304	CDS	Glyma.02G203400	1	Leaf	Antisense
Chr02	39091553	39091553	+	39091553	intron	Glyma.02G206000	1	Nodule	Antisense
Chr02	39393750	39393750	+	39393750	three_prime_UTR	Glyma.02G208800	1	StemTip	Antisense
Chr02	39439554	39439554	+	39439554	CDS	Glyma.02G209200	1	Nodule	Antisense
Chr02	39453838	39453838	+	39453838	three_prime_UTR	Glyma.02G209400	1	Pod	Antisense
Chr02	39453868	39453868	+	39453868	three_prime_UTR	Glyma.02G209400	1	Nodule	Antisense
Chr02	39453890	39453890	+	39453890	three_prime_UTR	Glyma.02G209400	1	Nodule	Antisense
Chr02	39560364	39560364	+	39560364	CDS	Glyma.02G210500	1	Pod	Antisense
Chr02	39560590	39560590	+	39560590	CDS	Glyma.02G210500	1	Seed	Antisense
Chr02	39561249	39561249	+	39561249	CDS	Glyma.02G210500	1	Stem	Antisense
Chr02	39561441	39561441	+	39561441	CDS	Glyma.02G210500	1	Stem	Antisense
Chr02	39852280	39852280	+	39852280	intron	Glyma.02G212500	1	Seed	Antisense
Chr02	40099936	40099936	+	40099936	CDS	Glyma.02G214900	1	Flower	Antisense
Chr02	40288024	40288048	+	40288026	promoter	Glyma.02G216000	1	Flower	Antisense
Chr02	40432339	40432342	+	40432342	CDS	Glyma.02G217500	3	Pod;Root;Seed	Antisense
Chr02	41136685	41136685	+	41136685	three_prime_UTR	Glyma.02G223600	1	Flower	Antisense
Chr02	41168262	41168262	+	41168262	intron	Glyma.02G224000	1	Leaf	Antisense
Chr02	41712999	41713010	+	41712999	CDS	Glyma.02G229600	1	Seed	Antisense
Chr02	41713495	41713495	+	41713495	CDS	Glyma.02G229600	1	Pod	Antisense
Chr02	42144126	42144126	+	42144126	CDS	Glyma.02G234000	1	Nodule	Antisense
Chr02	42269719	42269719	+	42269719	intron	Glyma.02G235200	1	StemTip	Antisense
Chr02	42442828	42442840	+	42442834	intron	Glyma.02G236600	2	Flower;Leaf	Antisense
Chr02	42442863	42442863	+	42442863	intron	Glyma.02G236600	1	Flower	Antisense
Chr02	42442886	42442889	+	42442886	intron	Glyma.02G236600	2	Flower;Leaf	Antisense
Chr02	42442921	42442957	+	42442921	intron	Glyma.02G236600	5	Flower;Leaf;Root;Seed;StemTip	Antisense
Chr02	42481689	42481698	+	42481696	CDS	Glyma.02G236800	2	Flower;Seed	Antisense
Chr02	42481786	42481786	+	42481786	CDS	Glyma.02G236800	1	Flower	Antisense
Chr02	42523062	42523062	+	42523062	intron	Glyma.02G237100	1	Root	Antisense
Chr02	42523097	42523101	+	42523097	intron	Glyma.02G237100	4	Flower;Nodule;Pod;Root	Antisense
Chr02	42645897	42645897	+	42645897	CDS	Glyma.02G238200	1	StemTip	Antisense
Chr02	42800872	42800872	+	42800872	CDS	Glyma.02G239500	1	Pod	Antisense
Chr02	43588896	43588896	+	43588896	intron	Glyma.02G248500	1	Nodule	Antisense
Chr02	43589253	43589253	+	43589253	intron	Glyma.02G248500	1	Nodule	Antisense
Chr02	44306644	44306644	+	44306644	CDS	Glyma.02G256600	1	Seed	Antisense
Chr02	44676871	44676871	+	44676871	intron	Glyma.02G259900	1	Leaf	Antisense
Chr02	44685371	44685371	+	44685371	intron	Glyma.02G260100	1	Leaf	Antisense
Chr02	44973483	44973483	+	44973483	CDS	Glyma.02G264600	1	StemTip	Antisense
Chr02	44973747	44973747	+	44973747	CDS	Glyma.02G264600	1	StemTip	Antisense
Chr02	45149099	45149312	+	45149099	CDS	Glyma.02G267000	8	Flower;Leaf;Nodule;Pod;Root;Seed;Stem;StemTip	Antisense
Chr02	45149342	45149343	+	45149342	CDS	Glyma.02G267000	2	Pod;Seed	Antisense
Chr02	45752288	45752292	+	45752292	CDS	Glyma.02G274400	3	Seed;Stem;StemTip	Antisense
Chr02	45789805	45789809	+	45789809	intron	Glyma.02G274800	2	Seed;Stem	Antisense
Chr02	46122191	46122191	+	46122191	intron	Glyma.02G278900	1	StemTip	Antisense
Chr02	46310410	46310410	+	46310410	intron	Glyma.02G280700	1	Pod	Antisense
Chr02	46313787	46313787	+	46313787	three_prime_UTR	Glyma.02G280800	1	Leaf	Antisense
Chr02	46872981	46872981	+	46872981	intron	Glyma.02G288600	1	Pod	Antisense
Chr02	47019548	47019548	+	47019548	CDS	Glyma.02G290600	1	Pod	Antisense
Chr02	47379497	47379497	+	47379497	CDS	Glyma.02G296000	1	Stem	Antisense
Chr02	47379529	47379529	+	47379529	CDS	Glyma.02G296000	1	Stem	Antisense
Chr02	47383132	47383132	+	47383132	three_prime_UTR	Glyma.02G296200	1	Flower	Antisense
Chr02	47383266	47383266	+	47383266	CDS	Glyma.02G296200	1	Leaf	Antisense
Chr02	47384344	47384344	+	47384344	intron	Glyma.02G296200	1	Seed	Antisense
Chr02	47570677	47570677	+	47570677	CDS	Glyma.02G298400	1	Stem	Antisense
Chr02	47658443	47658443	+	47658443	CDS	Glyma.02G299800	1	StemTip	Antisense
Chr02	47940442	47940442	+	47940442	intron	Glyma.02G304300	1	Pod	Antisense
Chr02	48246002	48246002	+	48246002	CDS	Glyma.02G308700	1	StemTip	Antisense
Chr02	952607	952607	-	952607	intron	Glyma.02G009900	1	StemTip	Antisense
Chr02	1111006	1111006	-	1111006	three_prime_UTR	Glyma.02G012200	1	Nodule	Antisense
Chr02	1359434	1359434	-	1359434	three_prime_UTR	Glyma.02G015300	1	Nodule	Antisense
Chr02	1516149	1516149	-	1516149	three_prime_UTR	Glyma.02G017000	1	Leaf	Antisense
Chr02	1560279	1560279	-	1560279	CDS	Glyma.02G017700	1	StemTip	Antisense
Chr02	1560808	1560810	-	1560810	three_prime_UTR	Glyma.02G017700	2	Stem;StemTip	Antisense
Chr02	1650627	1650627	-	1650627	CDS	Glyma.02G018900	1	Leaf	Antisense
Chr02	1685493	1685493	-	1685493	three_prime_UTR	Glyma.02G019100	1	Flower	Antisense
Chr02	1723477	1723477	-	1723477	three_prime_UTR	Glyma.02G019300	1	Leaf	Antisense
Chr02	2046300	2046300	-	2046300	intron	Glyma.02G022400	1	Leaf	Antisense
Chr02	2174138	2174138	-	2174138	three_prime_UTR	Glyma.02G024400	1	Nodule	Antisense
Chr02	2605465	2605465	-	2605465	five_prime_UTR	Glyma.02G028700	1	Pod	Antisense
Chr02	2814712	2814712	-	2814712	CDS	Glyma.02G030500	1	Nodule	Antisense
Chr02	2890944	2890944	-	2890944	intron	Glyma.02G031200	1	Leaf	Antisense
Chr02	2891426	2891426	-	2891426	CDS	Glyma.02G031200	1	Stem	Antisense
Chr02	2897163	2897163	-	2897163	CDS	Glyma.02G031300	1	StemTip	Antisense
Chr02	3289983	3289983	-	3289983	CDS	Glyma.02G035500	1	Nodule	Antisense
Chr02	3364304	3364304	-	3364304	CDS	Glyma.02G036400	1	StemTip	Antisense
Chr02	3572620	3572620	-	3572620	intron	Glyma.02G038300	1	Seed	Antisense
Chr02	3572708	3572708	-	3572708	intron	Glyma.02G038300	1	Stem	Antisense
Chr02	3572768	3572768	-	3572768	intron	Glyma.02G038300	1	Stem	Antisense
Chr02	4152250	4152250	-	4152250	intron	Glyma.02G045000	1	StemTip	Antisense
Chr02	4785376	4785376	-	4785376	CDS	Glyma.02G052000	1	Nodule	Antisense
Chr02	5115367	5115367	-	5115367	CDS	Glyma.02G057000	1	Pod	Antisense
Chr02	5250843	5250843	-	5250843	CDS	Glyma.02G058600	2	Flower;Seed	Antisense
Chr02	5330778	5330778	-	5330778	CDS	Glyma.02G059200	1	Leaf	Antisense
Chr02	5433539	5433539	-	5433539	promoter	Glyma.02G060000	1	Leaf	Antisense
Chr02	5557826	5557831	-	5557826	CDS	Glyma.02G061200	2	Flower;StemTip	Antisense
Chr02	5591733	5591744	-	5591743	CDS	Glyma.02G061800	1	Seed	Antisense
Chr02	5591790	5591796	-	5591790	CDS	Glyma.02G061800	1	Seed	Antisense
Chr02	6078903	6078903	-	6078903	intron	Glyma.02G069100	1	Flower	Antisense
Chr02	6454682	6454682	-	6454682	intron	Glyma.02G073900	1	Seed	Antisense
Chr02	6857491	6857491	-	6857491	intron	Glyma.02G079400	1	Pod	Antisense
Chr02	7153756	7153756	-	7153756	intron	Glyma.02G082300	1	Stem	Antisense
Chr02	7153810	7153810	-	7153810	intron	Glyma.02G082300	1	Pod	Antisense
Chr02	7285800	7285800	-	7285800	CDS	Glyma.02G083700	1	Seed	Antisense
Chr02	7285870	7285870	-	7285870	CDS	Glyma.02G083700	1	Root	Antisense
Chr02	7285894	7285894	-	7285894	CDS	Glyma.02G083700	1	Root	Antisense
Chr02	7285921	7285927	-	7285921	CDS	Glyma.02G083700	3	Flower;Nodule;Root	Antisense
Chr02	7696317	7696325	-	7696317	three_prime_UTR	Glyma.02G088100	2	Nodule;Stem	Antisense
Chr02	7937080	7937080	-	7937080	intron	Glyma.02G090200	1	Nodule	Antisense
Chr02	8213233	8213233	-	8213233	CDS	Glyma.02G092700	1	StemTip	Antisense
Chr02	8334939	8334943	-	8334939	intron	Glyma.02G093600	2	Flower;Pod	Antisense
Chr02	8389791	8389791	-	8389791	intron	Glyma.02G093800	1	Flower	Antisense
Chr02	8389846	8389846	-	8389846	intron	Glyma.02G093800	1	StemTip	Antisense
Chr02	9221914	9221914	-	9221914	CDS	Glyma.02G099100	1	Flower	Antisense
Chr02	9222273	9222273	-	9222273	CDS	Glyma.02G099100	1	Nodule	Antisense
Chr02	9222307	9222307	-	9222307	CDS	Glyma.02G099100	1	Nodule	Antisense
Chr02	9402162	9402162	-	9402162	fiveUTR	Glyma.02G099900	1	Pod	Antisense
Chr02	9402999	9402999	-	9402999	three_prime_UTR	Glyma.02G099900	1	Stem	Antisense
Chr02	9403049	9403049	-	9403049	three_prime_UTR	Glyma.02G099900	1	Flower	Antisense
Chr02	9734021	9734021	-	9734021	CDS	Glyma.02G102800	1	Root	Antisense
Chr02	10008119	10008119	-	10008119	CDS	Glyma.02G105400	1	StemTip	Antisense
Chr02	10385135	10385135	-	10385135	CDS	Glyma.02G108600	1	Pod	Antisense
Chr02	10385321	10385321	-	10385321	three_prime_UTR	Glyma.02G108600	1	StemTip	Antisense
Chr02	10385433	10385433	-	10385433	three_prime_UTR	Glyma.02G108600	1	Stem	Antisense
Chr02	11192254	11192254	-	11192254	intron	Glyma.02G115200	1	Seed	Antisense
Chr02	11192300	11192304	-	11192304	intron	Glyma.02G115200	1	Pod	Antisense
Chr02	11303036	11303036	-	11303036	intron	Glyma.02G116100	1	Nodule	Antisense
Chr02	12260040	12260043	-	12260040	intron	Glyma.02G122900	1	Leaf	Antisense
Chr02	12328203	12328216	-	12328207	three_prime_UTR	Glyma.02G123500	1	Root	Antisense
Chr02	12467159	12467159	-	12467159	intron	Glyma.02G124700	1	Nodule	Antisense
Chr02	13145963	13145973	-	13145973	CDS	Glyma.02G128700	2	Pod;Stem	Antisense
Chr02	13146008	13146008	-	13146008	CDS	Glyma.02G128700	1	Flower	Antisense
Chr02	13218589	13218605	-	13218591	intron	Glyma.02G129200	5	Flower;Leaf;Pod;Root;Seed	Antisense
Chr02	13910095	13910095	-	13910095	CDS	Glyma.02G134500	1	Pod	Antisense
Chr02	13910310	13910310	-	13910310	three_prime_UTR	Glyma.02G134500	1	StemTip	Antisense
Chr02	13979903	13979903	-	13979903	three_prime_UTR	Glyma.02G135000	1	Root	Antisense
Chr02	14214831	14214831	-	14214831	intron	Glyma.02G137400	1	Nodule	Antisense
Chr02	14380767	14380767	-	14380767	intron	Glyma.02G138800	1	Nodule	Antisense
Chr02	14380834	14380834	-	14380834	intron	Glyma.02G138800	1	Nodule	Antisense
Chr02	15081791	15081791	-	15081791	three_prime_UTR	Glyma.02G146100	1	Nodule	Antisense
Chr02	15204521	15204521	-	15204521	CDS	Glyma.02G147400	1	Pod	Antisense
Chr02	15204608	15204623	-	15204609	intron	Glyma.02G147400	5	Flower;Pod;Root;Seed;Stem	Antisense
Chr02	15204745	15204745	-	15204745	intron	Glyma.02G147400	3	Flower;Root;Stem	Antisense
Chr02	15537436	15537436	-	15537436	CDS	Glyma.02G150900	1	StemTip	Antisense
Chr02	15568853	15568853	-	15568853	CDS	Glyma.02G151200	1	Flower	Antisense
Chr02	15590870	15590870	-	15590870	CDS	Glyma.02G151600	1	Flower	Antisense
Chr02	15590943	15590958	-	15590958	three_prime_UTR	Glyma.02G151600	2	Seed;Stem	Antisense
Chr02	19687926	19687926	-	19687926	intron	Glyma.02G161200	2	Leaf;Pod	Antisense
Chr02	20537840	20537840	-	20537840	CDS	Glyma.02G161900	1	Pod	Antisense
Chr02	30648972	30648972	-	30648972	CDS	Glyma.02G180100	1	Pod	Antisense
Chr02	37065155	37065155	-	37065155	CDS	Glyma.02G196000	1	Flower	Antisense
Chr02	37687552	37687552	-	37687552	CDS	Glyma.02G197800	1	Seed	Antisense
Chr02	37687891	37687891	-	37687891	three_prime_UTR	Glyma.02G197800	1	Nodule	Antisense
Chr02	37687931	37687931	-	37687931	three_prime_UTR	Glyma.02G197800	1	Nodule	Antisense
Chr02	38550740	38550740	-	38550740	intron	Glyma.02G201500	1	Nodule	Antisense
Chr02	38708783	38708786	-	38708783	CDS	Glyma.02G202100	2	Flower;Pod	Antisense
Chr02	38708821	38708823	-	38708821	CDS	Glyma.02G202100	4	Flower;Nodule;Pod;Seed	Antisense
Chr02	38708860	38708871	-	38708860	intron	Glyma.02G202100	4	Flower;Seed;Stem;StemTip	Antisense
Chr02	38801520	38801520	-	38801520	three_prime_UTR	Glyma.02G202800	1	Pod	Antisense
Chr02	38801802	38801802	-	38801802	three_prime_UTR	Glyma.02G202800	1	Seed	Antisense
Chr02	39111411	39111411	-	39111411	CDS	Glyma.02G206100	1	StemTip	Antisense
Chr02	39111460	39111460	-	39111460	CDS	Glyma.02G206100	1	StemTip	Antisense
Chr02	39111499	39111499	-	39111499	CDS	Glyma.02G206100	1	StemTip	Antisense
Chr02	39111556	39111556	-	39111556	CDS	Glyma.02G206100	1	Pod	Antisense
Chr02	39111587	39111587	-	39111587	CDS	Glyma.02G206100	1	Pod	Antisense
Chr02	39207220	39207230	-	39207230	three_prime_UTR	Glyma.02G207300	2	Flower;Seed	Antisense
Chr02	39207275	39207280	-	39207280	three_prime_UTR	Glyma.02G207300	2	Flower;Stem	Antisense
Chr02	39207306	39207306	-	39207306	three_prime_UTR	Glyma.02G207300	1	StemTip	Antisense
Chr02	39585613	39585613	-	39585613	CDS	Glyma.02G210600	1	Stem	Antisense
Chr02	39635111	39635111	-	39635111	CDS	Glyma.02G211000	1	StemTip	Antisense
Chr02	39635228	39635228	-	39635228	intron	Glyma.02G211000	1	Flower	Antisense
Chr02	39911429	39911429	-	39911429	CDS	Glyma.02G213000	1	Seed	Antisense
Chr02	39946990	39946990	-	39946990	CDS	Glyma.02G213400	1	Pod	Antisense
Chr02	39947170	39947170	-	39947170	intron	Glyma.02G213400	1	Seed	Antisense
Chr02	40049460	40049460	-	40049460	CDS	Glyma.02G214300	1	Stem	Antisense
Chr02	40049493	40049493	-	40049493	CDS	Glyma.02G214300	1	Stem	Antisense
Chr02	40049525	40049527	-	40049525	three_prime_UTR	Glyma.02G214300	1	Stem	Antisense
Chr02	40049559	40049568	-	40049559	three_prime_UTR	Glyma.02G214300	2	Leaf;StemTip	Antisense
Chr02	40049591	40049591	-	40049591	three_prime_UTR	Glyma.02G214300	1	Stem	Antisense
Chr02	40049641	40049641	-	40049641	three_prime_UTR	Glyma.02G214300	1	Leaf	Antisense
Chr02	40049753	40049753	-	40049753	three_prime_UTR	Glyma.02G214300	1	StemTip	Antisense
Chr02	40049847	40049847	-	40049847	three_prime_UTR	Glyma.02G214300	1	Stem	Antisense
Chr02	40565389	40565399	-	40565389	CDS	Glyma.02G218200	1	Nodule	Antisense
Chr02	40565458	40565458	-	40565458	CDS	Glyma.02G218200	1	Nodule	Antisense
Chr02	40697237	40697237	-	40697237	five_prime_UTR	Glyma.02G219000	1	Pod	Antisense
Chr02	40928301	40928301	-	40928301	CDS	Glyma.02G221700	1	Seed	Antisense
Chr02	41293643	41293643	-	41293643	CDS	Glyma.02G225800	1	Stem	Antisense
Chr02	41440594	41440594	-	41440594	intron	Glyma.02G227500	1	Stem	Antisense
Chr02	41568029	41568029	-	41568029	CDS	Glyma.02G228300	1	Root	Antisense
Chr02	41655857	41655857	-	41655857	CDS	Glyma.02G229100	1	Nodule	Antisense
Chr02	41772007	41772007	-	41772007	CDS	Glyma.02G230200	1	Nodule	Antisense
Chr02	41773477	41773477	-	41773477	intron	Glyma.02G230200	1	Leaf	Antisense
Chr02	41848648	41848648	-	41848648	CDS	Glyma.02G231000	1	Leaf	Antisense
Chr02	41848689	41848689	-	41848689	intron	Glyma.02G231000	1	Flower	Antisense
Chr02	42565494	42565494	-	42565494	intron	Glyma.02G237300	2	Flower;StemTip	Antisense
Chr02	42735806	42735806	-	42735806	CDS	Glyma.02G238800	1	Leaf	Antisense
Chr02	43074319	43074319	-	43074319	intron	Glyma.02G242100	1	StemTip	Antisense
Chr02	43460683	43460683	-	43460683	intron	Glyma.02G246500	1	Flower	Antisense
Chr02	44219626	44219626	-	44219626	CDS	Glyma.02G255100	1	Seed	Antisense
Chr02	44339871	44339871	-	44339871	CDS	Glyma.02G256800	1	Pod	Antisense
Chr02	44339907	44339919	-	44339919	CDS	Glyma.02G256800	3	Pod;Seed;Stem	Antisense
Chr02	44515473	44515473	-	44515473	intron	Glyma.02G258200	1	Leaf	Antisense
Chr02	44762380	44762385	-	44762385	CDS	Glyma.02G261600	1	Seed	Antisense
Chr02	44921557	44921557	-	44921557	CDS	Glyma.02G263800	1	Root	Antisense
Chr02	44921580	44921580	-	44921580	CDS	Glyma.02G263800	1	Seed	Antisense
Chr02	44921629	44921629	-	44921629	CDS	Glyma.02G263800	1	Pod	Antisense
Chr02	44921728	44921728	-	44921728	three_prime_UTR	Glyma.02G263800	1	Root	Antisense
Chr02	44966840	44966840	-	44966840	intron	Glyma.02G264500	1	StemTip	Antisense
Chr02	44988070	44988070	-	44988070	CDS	Glyma.02G264800	1	Seed	Antisense
Chr02	45248942	45248942	-	45248942	intron	Glyma.02G267900	1	Flower	Antisense
Chr02	45299784	45299784	-	45299784	CDS	Glyma.02G268700	1	Leaf	Antisense
Chr02	45472636	45472636	-	45472636	CDS	Glyma.02G270700	1	Nodule	Antisense
Chr02	45478972	45478972	-	45478972	intron	Glyma.02G270800	1	Nodule	Antisense
Chr02	45710841	45710863	-	45710863	CDS	Glyma.02G273800	1	Pod	Antisense
Chr02	45710888	45710893	-	45710888	CDS	Glyma.02G273800	1	Pod	Antisense
Chr02	45711064	45711064	-	45711064	CDS	Glyma.02G273800	1	Pod	Antisense
Chr02	45711155	45711155	-	45711155	CDS	Glyma.02G273800	1	Pod	Antisense
Chr02	45711200	45711200	-	45711200	CDS	Glyma.02G273800	1	Nodule	Antisense
Chr02	45711222	45711298	-	45711280	CDS	Glyma.02G273800	6	Flower;Nodule;Pod;Root;Stem;StemTip	Antisense
Chr02	45711333	45711353	-	45711343	CDS	Glyma.02G273800	1	StemTip	Antisense
Chr02	45711533	45711533	-	45711533	CDS	Glyma.02G273800	1	Stem	Antisense
Chr02	46507933	46507933	-	46507933	three_prime_UTR	Glyma.02G283200	1	Root	Antisense
Chr02	46604905	46604905	-	46604905	CDS	Glyma.02G284600	1	Leaf	Antisense
Chr02	46605156	46605166	-	46605159	three_prime_UTR	Glyma.02G284600	5	Leaf;Pod;Seed;Stem;StemTip	Antisense
Chr02	46776609	46776609	-	46776609	CDS	Glyma.02G287400	1	Leaf	Antisense
Chr02	46776767	46776767	-	46776767	CDS	Glyma.02G287400	1	Flower	Antisense
Chr02	46777164	46777164	-	46777164	CDS	Glyma.02G287400	1	Leaf	Antisense
Chr02	46852333	46852333	-	46852333	intron	Glyma.02G288400	1	Leaf	Antisense
Chr02	47117690	47117690	-	47117690	intron	Glyma.02G291900	1	Stem	Antisense
Chr02	47501994	47501994	-	47501994	intron	Glyma.02G297400	1	Flower	Antisense
Chr02	47674387	47674387	-	47674387	CDS	Glyma.02G300200	1	Stem	Antisense
Chr02	47933460	47933460	-	47933460	intron	Glyma.02G304200	1	StemTip	Antisense
Chr02	48188921	48188921	-	48188921	three_prime_UTR	Glyma.02G307700	1	Seed	Antisense
Chr02	48387234	48387236	-	48387236	three_prime_UTR	Glyma.02G310800	1	Pod	Antisense
Chr02	48387349	48387349	-	48387349	three_prime_UTR	Glyma.02G310800	1	Leaf	Antisense
Chr02	48523646	48523646	-	48523646	intron	Glyma.02G312000	1	Nodule	Antisense
Chr02	48527871	48527871	-	48527871	intron	Glyma.02G312000	1	Nodule	Antisense
Chr03	621954	621954	+	621954	CDS	Glyma.03G006800	1	StemTip	Antisense
Chr03	1688063	1688063	+	1688063	intron	Glyma.03G016700	1	Pod	Antisense
Chr03	1688102	1688102	+	1688102	intron	Glyma.03G016700	1	Leaf	Antisense
Chr03	2409875	2409875	+	2409875	three_prime_UTR	Glyma.03G022900	1	StemTip	Antisense
Chr03	3253695	3253695	+	3253695	three_prime_UTR	Glyma.03G029600	1	Flower	Antisense
Chr03	3253803	3253803	+	3253803	three_prime_UTR	Glyma.03G029600	1	Flower	Antisense
Chr03	3254099	3254099	+	3254099	CDS	Glyma.03G029600	1	Flower	Antisense
Chr03	3742179	3742179	+	3742179	CDS	Glyma.03G032700	1	StemTip	Antisense
Chr03	3954397	3954397	+	3954397	five_prime_UTR	Glyma.03G033900	1	Leaf	Antisense
Chr03	4498144	4498144	+	4498144	CDS	Glyma.03G036900	1	Stem	Antisense
Chr03	6377179	6377179	+	6377179	CDS	Glyma.03G049300	1	Stem	Antisense
Chr03	6904164	6904164	+	6904164	CDS	Glyma.03G052200	1	Stem	Antisense
Chr03	6904194	6904194	+	6904194	CDS	Glyma.03G052200	1	Nodule	Antisense
Chr03	6925084	6925084	+	6925084	CDS	Glyma.03G052400	1	Pod	Antisense
Chr03	7071051	7071051	+	7071051	five_prime_UTR	Glyma.03G053200	1	Nodule	Antisense
Chr03	7071121	7071121	+	7071121	five_prime_UTR	Glyma.03G053200	1	Stem	Antisense
Chr03	17054326	17054326	+	17054326	intron	Glyma.03G071600	1	Stem	Antisense
Chr03	20051303	20051308	+	20051306	three_prime_UTR	Glyma.03G079200	6	Flower;Leaf;Pod;Root;Stem;StemTip	Antisense
Chr03	28971101	28971101	+	28971101	CDS	Glyma.03G100600	1	Seed	Antisense
Chr03	29861096	29861096	+	29861096	intron	Glyma.03G104300	1	Leaf	Antisense
Chr03	30830363	30830363	+	30830363	intron	Glyma.03G107800	1	Flower	Antisense
Chr03	31373748	31373748	+	31373748	three_prime_UTR	Glyma.03G110000	1	Nodule	Antisense
Chr03	31373782	31373787	+	31373782	three_prime_UTR	Glyma.03G110000	2	Nodule;Root	Antisense
Chr03	31606057	31606057	+	31606057	intron	Glyma.03G111300	1	Nodule	Antisense
Chr03	31928187	31928187	+	31928187	CDS	Glyma.03G112600	1	Pod	Antisense
Chr03	31930886	31930886	+	31930886	CDS	Glyma.03G112700	1	Flower	Antisense
Chr03	32133418	32133418	+	32133418	intron	Glyma.03G114300	1	Pod	Antisense
Chr03	32455022	32455022	+	32455022	CDS	Glyma.03G116200	1	Flower	Antisense
Chr03	32970843	32970843	+	32970843	CDS	Glyma.03G118900	1	StemTip	Antisense
Chr03	33468665	33468665	+	33468665	intron	Glyma.03G122000	1	Flower	Antisense
Chr03	33470207	33470207	+	33470207	intron	Glyma.03G122000	1	StemTip	Antisense
Chr03	33526723	33526723	+	33526723	intron	Glyma.03G122300	1	Stem	Antisense
Chr03	33778601	33778601	+	33778601	intron	Glyma.03G124700	1	Pod	Antisense
Chr03	34643682	34643682	+	34643682	three_prime_UTR	Glyma.03G131300	1	StemTip	Antisense
Chr03	34910244	34910248	+	34910248	three_prime_UTR	Glyma.03G133900	1	Seed	Antisense
Chr03	34947279	34947279	+	34947279	intron	Glyma.03G134200	1	Nodule	Antisense
Chr03	35320544	35320544	+	35320544	intron	Glyma.03G137100	1	Seed	Antisense
Chr03	35379154	35379154	+	35379154	three_prime_UTR	Glyma.03G137700	1	Flower	Antisense
Chr03	35535488	35535488	+	35535488	five_prime_UTR	Glyma.03G139100	1	Leaf	Antisense
Chr03	35884049	35884049	+	35884049	CDS	Glyma.03G143100	1	StemTip	Antisense
Chr03	36371449	36371456	+	36371456	three_prime_UTR	Glyma.03G148200	1	Nodule	Antisense
Chr03	36513037	36513037	+	36513037	CDS	Glyma.03G150000	1	Nodule	Antisense
Chr03	36701117	36701117	+	36701117	CDS	Glyma.03G151900	1	Pod	Antisense
Chr03	36711398	36711398	+	36711398	intron	Glyma.03G152000	1	Pod	Antisense
Chr03	37474706	37474710	+	37474706	CDS	Glyma.03G159600	2	Flower;Pod	Antisense
Chr03	37474784	37474788	+	37474784	CDS	Glyma.03G159600	2	Pod;StemTip	Antisense
Chr03	37474950	37474950	+	37474950	CDS	Glyma.03G159600	1	Pod	Antisense
Chr03	38680826	38680826	+	38680826	intron	Glyma.03G172700	1	Nodule	Antisense
Chr03	38686867	38686872	+	38686872	three_prime_UTR	Glyma.03G172800	1	StemTip	Antisense
Chr03	38853958	38853958	+	38853958	CDS	Glyma.03G174900	1	Stem	Antisense
Chr03	38960133	38960133	+	38960133	intron	Glyma.03G176600	1	Flower	Antisense
Chr03	39104653	39104653	+	39104653	CDS	Glyma.03G178500	1	Pod	Antisense
Chr03	39541084	39541084	+	39541084	intron	Glyma.03G183500	1	Nodule	Antisense
Chr03	40061964	40061964	+	40061964	CDS	Glyma.03G189800	1	Seed	Antisense
Chr03	40114746	40114746	+	40114746	intron	Glyma.03G190400	1	Nodule	Antisense
Chr03	40452951	40452978	+	40452953	intron	Glyma.03G193600	3	Pod;Seed;Stem	Antisense
Chr03	40453040	40453040	+	40453040	intron	Glyma.03G193600	2	Stem;StemTip	Antisense
Chr03	40482039	40482039	+	40482039	intron	Glyma.03G194100	1	Flower	Antisense
Chr03	40801228	40801228	+	40801228	intron	Glyma.03G199000	1	Seed	Antisense
Chr03	40945419	40945419	+	40945419	intron	Glyma.03G200800	1	Nodule	Antisense
Chr03	40993570	40993580	+	40993580	three_prime_UTR	Glyma.03G201600	2	Flower;Pod	Antisense
Chr03	41005756	41005773	+	41005762	three_prime_UTR	Glyma.03G201700	1	Root	Antisense
Chr03	41005886	41005886	+	41005886	three_prime_UTR	Glyma.03G201700	2	Flower;Leaf	Antisense
Chr03	41005924	41005924	+	41005924	three_prime_UTR	Glyma.03G201700	1	Seed	Antisense
Chr03	41005967	41005967	+	41005967	three_prime_UTR	Glyma.03G201700	1	StemTip	Antisense
Chr03	41006196	41006196	+	41006196	CDS	Glyma.03G201700	1	Flower	Antisense
Chr03	41252844	41252844	+	41252844	CDS	Glyma.03G204300	1	Flower	Antisense
Chr03	41376904	41376904	+	41376904	CDS	Glyma.03G205900	1	Pod	Antisense
Chr03	41856749	41856749	+	41856749	three_prime_UTR	Glyma.03G213200	1	Leaf	Antisense
Chr03	41914127	41914127	+	41914127	three_prime_UTR	Glyma.03G214300	1	Nodule	Antisense
Chr03	42011675	42011675	+	42011675	intron	Glyma.03G215800	1	Stem	Antisense
Chr03	42145609	42145609	+	42145609	CDS	Glyma.03G217600	1	Root	Antisense
Chr03	42212353	42212353	+	42212353	three_prime_UTR	Glyma.03G218600	1	StemTip	Antisense
Chr03	42238219	42238219	+	42238219	intron	Glyma.03G218700	1	Leaf	Antisense
Chr03	43062324	43062324	+	43062324	intron	Glyma.03G228500	1	Leaf	Antisense
Chr03	43095945	43095945	+	43095945	intron	Glyma.03G228900	1	Leaf	Antisense
Chr03	43098321	43098321	+	43098321	intron	Glyma.03G228900	1	Leaf	Antisense
Chr03	43232082	43232082	+	43232082	three_prime_UTR	Glyma.03G230800	1	Root	Antisense
Chr03	43239887	43239887	+	43239887	three_prime_UTR	Glyma.03G230900	1	Root	Antisense
Chr03	43400384	43400384	+	43400384	three_prime_UTR	Glyma.03G233200	1	Pod	Antisense
Chr03	43593150	43593150	+	43593150	three_prime_UTR	Glyma.03G236000	1	Nodule	Antisense
Chr03	43593253	43593253	+	43593253	CDS	Glyma.03G236000	2	Nodule;Root	Antisense
Chr03	43619905	43619905	+	43619905	intron	Glyma.03G236300	1	Nodule	Antisense
Chr03	43646309	43646309	+	43646309	intron	Glyma.03G236500	1	Stem	Antisense
Chr03	43736662	43736662	+	43736662	intron	Glyma.03G237400	1	Seed	Antisense
Chr03	44168161	44168194	+	44168174	CDS	Glyma.03G244100	6	Flower;Leaf;Pod;Root;Seed;StemTip	Antisense
Chr03	44186601	44186601	+	44186601	CDS	Glyma.03G244400	1	Pod	Antisense
Chr03	44250414	44250414	+	44250414	three_prime_UTR	Glyma.03G245200	1	Nodule	Antisense
Chr03	44557289	44557289	+	44557289	three_prime_UTR	Glyma.03G249400	1	Root	Antisense
Chr03	44567856	44567856	+	44567856	intron	Glyma.03G249500	1	Flower	Antisense
Chr03	45156273	45156273	+	45156273	CDS	Glyma.03G256700	1	Nodule	Antisense
Chr03	45218630	45218630	+	45218630	CDS	Glyma.03G257700	1	Seed	Antisense
Chr03	45233680	45233680	+	45233680	three_prime_UTR	Glyma.03G257900	1	Nodule	Antisense
Chr03	45233875	45233875	+	45233875	three_prime_UTR	Glyma.03G257900	2	Nodule;Pod	Antisense
Chr03	189788	189788	-	189788	CDS	Glyma.03G001700	1	Stem	Antisense
Chr03	333434	333434	-	333434	CDS	Glyma.03G003700	1	Stem	Antisense
Chr03	333467	333470	-	333469	CDS	Glyma.03G003700	3	Flower;Leaf;StemTip	Antisense
Chr03	589577	589577	-	589577	intron	Glyma.03G006500	1	Stem	Antisense
Chr03	1799649	1799649	-	1799649	intron	Glyma.03G017900	1	Pod	Antisense
Chr03	1876494	1876494	-	1876494	three_prime_UTR	Glyma.03G018800	1	StemTip	Antisense
Chr03	1966638	1966638	-	1966638	intron	Glyma.03G019300	1	Pod	Antisense
Chr03	3179192	3179192	-	3179192	CDS	Glyma.03G029100	1	StemTip	Antisense
Chr03	3229773	3229773	-	3229773	intron	Glyma.03G029400	1	Nodule	Antisense
Chr03	3229801	3229801	-	3229801	intron	Glyma.03G029400	1	Nodule	Antisense
Chr03	4266550	4266550	-	4266550	CDS	Glyma.03G035200	1	Pod	Antisense
Chr03	4266580	4266580	-	4266580	intron	Glyma.03G035200	1	Pod	Antisense
Chr03	5116634	5116656	-	5116652	intron	Glyma.03G040600	2	Nodule;Root	Antisense
Chr03	5408691	5408691	-	5408691	CDS	Glyma.03G042700	1	Nodule	Antisense
Chr03	5572262	5572262	-	5572262	CDS	Glyma.03G044000	1	Leaf	Antisense
Chr03	5930461	5930461	-	5930461	intron	Glyma.03G046400	1	Nodule	Antisense
Chr03	5972349	5972349	-	5972349	CDS	Glyma.03G046900	1	StemTip	Antisense
Chr03	5972404	5972408	-	5972404	three_prime_UTR	Glyma.03G046900	6	Flower;Leaf;Root;Seed;Stem;StemTip	Antisense
Chr03	5972514	5972514	-	5972514	three_prime_UTR	Glyma.03G046900	1	Stem	Antisense
Chr03	5982723	5982723	-	5982723	three_prime_UTR	Glyma.03G047000	1	StemTip	Antisense
Chr03	5982806	5982806	-	5982806	three_prime_UTR	Glyma.03G047000	1	Flower	Antisense
Chr03	8001504	8001504	-	8001504	CDS	Glyma.03G057100	1	Pod	Antisense
Chr03	8001656	8001656	-	8001656	CDS	Glyma.03G057100	1	Stem	Antisense
Chr03	8599202	8599202	-	8599202	intron	Glyma.03G059200	1	Nodule	Antisense
Chr03	8599298	8599298	-	8599298	intron	Glyma.03G059200	1	Flower	Antisense
Chr03	10131147	10131147	-	10131147	CDS	Glyma.03G063600	1	StemTip	Antisense
Chr03	14073921	14073921	-	14073921	three_prime_UTR	Glyma.03G067900	1	Seed	Antisense
Chr03	17107740	17107740	-	17107740	three_prime_UTR	Glyma.03G071700	1	Leaf	Antisense
Chr03	26111030	26111030	-	26111030	CDS	Glyma.03G088000	1	Flower	Antisense
Chr03	26474278	26474278	-	26474278	CDS	Glyma.03G088900	1	StemTip	Antisense
Chr03	27056750	27056750	-	27056750	CDS	Glyma.03G091200	1	Stem	Antisense
Chr03	29608433	29608433	-	29608433	CDS	Glyma.03G103000	1	Flower	Antisense
Chr03	29608472	29608479	-	29608476	CDS	Glyma.03G103000	6	Flower;Leaf;Nodule;Pod;Root;StemTip	Antisense
Chr03	29608641	29608641	-	29608641	three_prime_UTR	Glyma.03G103000	1	Nodule	Antisense
Chr03	29889610	29889610	-	29889610	three_prime_UTR	Glyma.03G104600	1	Nodule	Antisense
Chr03	29889768	29889768	-	29889768	three_prime_UTR	Glyma.03G104600	1	Nodule	Antisense
Chr03	31153202	31153205	-	31153205	intron	Glyma.03G109400	2	Leaf;Nodule	Antisense
Chr03	31153307	31153320	-	31153320	intron	Glyma.03G109400	3	Flower;Root;StemTip	Antisense
Chr03	32676888	32676888	-	32676888	intron	Glyma.03G117500	1	StemTip	Antisense
Chr03	34354533	34354533	-	34354533	three_prime_UTR	Glyma.03G128600	1	Nodule	Antisense
Chr03	34500073	34500073	-	34500073	intron	Glyma.03G130200	1	Pod	Antisense
Chr03	34500115	34500118	-	34500118	intron	Glyma.03G130200	5	Flower;Leaf;Nodule;Pod;Seed	Antisense
Chr03	34500153	34500153	-	34500153	intron	Glyma.03G130200	1	Flower	Antisense
Chr03	35230598	35230598	-	35230598	CDS	Glyma.03G136300	1	StemTip	Antisense
Chr03	35718144	35718144	-	35718144	three_prime_UTR	Glyma.03G141100	1	Leaf	Antisense
Chr03	35909525	35909525	-	35909525	CDS	Glyma.03G143300	1	Stem	Antisense
Chr03	35909935	35909935	-	35909935	three_prime_UTR	Glyma.03G143300	1	StemTip	Antisense
Chr03	37235682	37235682	-	37235682	intron	Glyma.03G157000	1	Seed	Antisense
Chr03	37430027	37430027	-	37430027	CDS	Glyma.03G159000	1	Pod	Antisense
Chr03	37452053	37452053	-	37452053	three_prime_UTR	Glyma.03G159300	1	Flower	Antisense
Chr03	38272916	38272916	-	38272916	intron	Glyma.03G168300	1	Flower	Antisense
Chr03	38318631	38318631	-	38318631	three_prime_UTR	Glyma.03G168900	1	Nodule	Antisense
Chr03	38443534	38443534	-	38443534	intron	Glyma.03G169700	1	Pod	Antisense
Chr03	38523694	38523694	-	38523694	CDS	Glyma.03G170300	1	Flower	Antisense
Chr03	38826955	38826955	-	38826955	five_prime_UTR	Glyma.03G174500	1	Stem	Antisense
Chr03	39048439	39048439	-	39048439	intron	Glyma.03G177700	1	Leaf	Antisense
Chr03	39061915	39061915	-	39061915	CDS	Glyma.03G177900	1	Stem	Antisense
Chr03	39938808	39938808	-	39938808	intron	Glyma.03G188100	1	Flower	Antisense
Chr03	40001596	40001609	-	40001604	CDS	Glyma.03G189000	2	Flower;Root	Antisense
Chr03	40001677	40001677	-	40001677	CDS	Glyma.03G189000	1	Flower	Antisense
Chr03	40013822	40013822	-	40013822	three_prime_UTR	Glyma.03G189100	1	Nodule	Antisense
Chr03	40212939	40212939	-	40212939	CDS	Glyma.03G191300	1	Stem	Antisense
Chr03	40408239	40408251	-	40408251	intron	Glyma.03G193200	2	Flower;StemTip	Antisense
Chr03	40475429	40475429	-	40475429	CDS	Glyma.03G194000	1	Flower	Antisense
Chr03	40475819	40475819	-	40475819	three_prime_UTR	Glyma.03G194000	1	Nodule	Antisense
Chr03	40487211	40487211	-	40487211	intron	Glyma.03G194200	1	Flower	Antisense
Chr03	40554924	40554924	-	40554924	three_prime_UTR	Glyma.03G195200	1	Nodule	Antisense
Chr03	40554949	40554949	-	40554949	three_prime_UTR	Glyma.03G195200	1	Nodule	Antisense
Chr03	40573252	40573252	-	40573252	CDS	Glyma.03G195600	1	Pod	Antisense
Chr03	40573341	40573341	-	40573341	CDS	Glyma.03G195600	1	Pod	Antisense
Chr03	40573560	40573575	-	40573572	CDS	Glyma.03G195600	1	StemTip	Antisense
Chr03	40573600	40573600	-	40573600	CDS	Glyma.03G195600	1	Flower	Antisense
Chr03	40873995	40873995	-	40873995	three_prime_UTR	Glyma.03G199800	1	Seed	Antisense
Chr03	40882137	40882137	-	40882137	CDS	Glyma.03G199900	3	Flower;Pod;Root	Antisense
Chr03	40898920	40898920	-	40898920	three_prime_UTR	Glyma.03G200100	1	Leaf	Antisense
Chr03	40955967	40955967	-	40955967	CDS	Glyma.03G200900	1	Leaf	Antisense
Chr03	41033821	41033821	-	41033821	CDS	Glyma.03G202100	1	Flower	Antisense
Chr03	41075022	41075022	-	41075022	intron	Glyma.03G202300	1	Flower	Antisense
Chr03	41376425	41376427	-	41376427	CDS	Glyma.03G205900	1	Pod	Antisense
Chr03	41376469	41376469	-	41376469	CDS	Glyma.03G205900	1	Pod	Antisense
Chr03	41376491	41376491	-	41376491	CDS	Glyma.03G205900	1	Pod	Antisense
Chr03	41376527	41376527	-	41376527	CDS	Glyma.03G205900	1	Pod	Antisense
Chr03	41376620	41376644	-	41376644	CDS	Glyma.03G205900	3	Pod;Seed;StemTip	Antisense
Chr03	41376668	41376692	-	41376689	CDS	Glyma.03G205900	1	Pod	Antisense
Chr03	41376726	41376745	-	41376726	CDS	Glyma.03G205900	2	Pod;StemTip	Antisense
Chr03	41376821	41376821	-	41376821	CDS	Glyma.03G205900	1	Flower	Antisense
Chr03	41376876	41376911	-	41376906	CDS	Glyma.03G205900	5	Flower;Pod;Seed;Stem;StemTip	Antisense
Chr03	41429296	41429296	-	41429296	three_prime_UTR	Glyma.03G206700	1	Nodule	Antisense
Chr03	41709753	41709756	-	41709756	intron	Glyma.03G210800	2	Leaf;Pod	Antisense
Chr03	41778743	41778743	-	41778743	three_prime_UTR	Glyma.03G211600	1	Pod	Antisense
Chr03	41822650	41822650	-	41822650	CDS	Glyma.03G212200	1	Flower	Antisense
Chr03	41839255	41839255	-	41839255	CDS	Glyma.03G212600	1	Seed	Antisense
Chr03	41845662	41845662	-	41845662	CDS	Glyma.03G212800	1	Root	Antisense
Chr03	41941953	41941953	-	41941953	intron	Glyma.03G214700	1	Flower	Antisense
Chr03	41995746	41995746	-	41995746	three_prime_UTR	Glyma.03G215500	1	Seed	Antisense
Chr03	42551923	42551923	-	42551923	three_prime_UTR	Glyma.03G222600	1	Flower	Antisense
Chr03	42618696	42618696	-	42618696	CDS	Glyma.03G223600	1	Stem	Antisense
Chr03	42626565	42626565	-	42626565	CDS	Glyma.03G223800	1	StemTip	Antisense
Chr03	42755953	42755953	-	42755953	CDS	Glyma.03G225200	1	Leaf	Antisense
Chr03	42756001	42756001	-	42756001	three_prime_UTR	Glyma.03G225200	1	Leaf	Antisense
Chr03	43266814	43266814	-	43266814	intron	Glyma.03G231100	1	Stem	Antisense
Chr03	44261149	44261149	-	44261149	intron	Glyma.03G245400	1	Seed	Antisense
Chr03	44524066	44524066	-	44524066	intron	Glyma.03G249000	1	Flower	Antisense
Chr03	44605634	44605634	-	44605634	intron	Glyma.03G250100	1	Seed	Antisense
Chr03	44881836	44881836	-	44881836	CDS	Glyma.03G253100	1	Leaf	Antisense
Chr03	44882295	44882310	-	44882310	three_prime_UTR	Glyma.03G253100	2	Leaf;Stem	Antisense
Chr03	45040640	45040640	-	45040640	CDS	Glyma.03G255300	2	Pod;StemTip	Antisense
Chr03	45124321	45124321	-	45124321	intron	Glyma.03G256400	1	Pod	Antisense
Chr03	45137985	45137985	-	45137985	promoter	Glyma.03G256500	1	Stem	Antisense
Chr03	45139107	45139107	-	45139107	CDS	Glyma.03G256500	1	StemTip	Antisense
Chr03	45139313	45139313	-	45139313	CDS	Glyma.03G256500	1	Leaf	Antisense
Chr03	45139819	45139819	-	45139819	three_prime_UTR	Glyma.03G256500	1	Stem	Antisense
Chr03	45173273	45173273	-	45173273	CDS	Glyma.03G256900	1	StemTip	Antisense
Chr03	45371355	45371355	-	45371355	three_prime_UTR	Glyma.03G259500	1	StemTip	Antisense
Chr03	45412694	45412694	-	45412694	intron	Glyma.03G260200	1	StemTip	Antisense
Chr03	45489223	45489223	-	45489223	CDS	Glyma.03G261400	1	Seed	Antisense
Chr03	45559013	45559018	-	45559015	three_prime_UTR	Glyma.03G262200	1	Nodule	Antisense
Chr03	45559190	45559190	-	45559190	three_prime_UTR	Glyma.03G262200	1	Nodule	Antisense
Chr03	45660992	45660992	-	45660992	CDS	Glyma.03G263600	1	Leaf	Antisense
Chr03	45661418	45661418	-	45661418	three_prime_UTR	Glyma.03G263600	1	Stem	Antisense
Chr03	45661444	45661444	-	45661444	three_prime_UTR	Glyma.03G263600	1	Stem	Antisense
Chr03	45661533	45661533	-	45661533	three_prime_UTR	Glyma.03G263600	1	Stem	Antisense
Chr03	45661598	45661598	-	45661598	three_prime_UTR	Glyma.03G263600	1	Nodule	Antisense
Chr04	187204	187204	+	187204	three_prime_UTR	Glyma.04G002200	1	Stem	Antisense
Chr04	643657	643657	+	643657	CDS	Glyma.04G008400	1	Seed	Antisense
Chr04	856699	856721	+	856711	CDS	Glyma.04G011000	3	Flower;Pod;StemTip	Antisense
Chr04	1165319	1165319	+	1165319	three_prime_UTR	Glyma.04G015200	1	Seed	Antisense
Chr04	1502680	1502680	+	1502680	CDS	Glyma.04G019100	1	Pod	Antisense
Chr04	1603426	1603426	+	1603426	three_prime_UTR	Glyma.04G020400	3	Nodule;Pod;Root	Antisense
Chr04	1603548	1603551	+	1603548	three_prime_UTR	Glyma.04G020400	2	Nodule;Pod	Antisense
Chr04	1603872	1603872	+	1603872	CDS	Glyma.04G020400	1	Nodule	Antisense
Chr04	1630238	1630241	+	1630238	three_prime_UTR	Glyma.04G020700	1	Nodule	Antisense
Chr04	2314973	2314973	+	2314973	CDS	Glyma.04G028400	1	Nodule	Antisense
Chr04	2357885	2357885	+	2357885	intron	Glyma.04G029000	1	StemTip	Antisense
Chr04	3096787	3096787	+	3096787	intron	Glyma.04G039100	1	Seed	Antisense
Chr04	3214183	3214183	+	3214183	three_prime_UTR	Glyma.04G040000	1	Nodule	Antisense
Chr04	3282446	3282446	+	3282446	CDS	Glyma.04G041200	1	Nodule	Antisense
Chr04	3322413	3322413	+	3322413	CDS	Glyma.04G041400	1	Nodule	Antisense
Chr04	3452732	3452732	+	3452732	three_prime_UTR	Glyma.04G042900	1	Flower	Antisense
Chr04	3452859	3452879	+	3452871	three_prime_UTR	Glyma.04G042900	2	Nodule;Root	Antisense
Chr04	3587969	3587969	+	3587969	three_prime_UTR	Glyma.04G044900	1	Seed	Antisense
Chr04	3588066	3588069	+	3588066	three_prime_UTR	Glyma.04G044900	3	Flower;Pod;Seed	Antisense
Chr04	4092496	4092496	+	4092496	three_prime_UTR	Glyma.04G050300	1	Root	Antisense
Chr04	4092606	4092607	+	4092607	CDS	Glyma.04G050300	1	Root	Antisense
Chr04	4204897	4204899	+	4204899	intron	Glyma.04G051900	1	Flower	Antisense
Chr04	4205001	4205003	+	4205003	intron	Glyma.04G051900	1	Flower	Antisense
Chr04	4314833	4314833	+	4314833	three_prime_UTR	Glyma.04G053100	1	Nodule	Antisense
Chr04	4609612	4609612	+	4609612	intron	Glyma.04G056800	1	Stem	Antisense
Chr04	5100254	5100254	+	5100254	CDS	Glyma.04G062000	1	Pod	Antisense
Chr04	5520633	5520633	+	5520633	intron	Glyma.04G066200	1	Pod	Antisense
Chr04	6150989	6150989	+	6150989	CDS	Glyma.04G073900	1	Nodule	Antisense
Chr04	6381010	6381017	+	6381017	intron	Glyma.04G076200	1	Flower	Antisense
Chr04	6381101	6381114	+	6381101	CDS	Glyma.04G076200	3	Flower;Root;Stem	Antisense
Chr04	6381275	6381275	+	6381275	CDS	Glyma.04G076200	1	Pod	Antisense
Chr04	6419185	6419185	+	6419185	three_prime_UTR	Glyma.04G076500	1	Pod	Antisense
Chr04	6422594	6422594	+	6422594	five_prime_UTR	Glyma.04G076500	1	Stem	Antisense
Chr04	6873178	6873178	+	6873178	intron	Glyma.04G081700	1	Seed	Antisense
Chr04	7470940	7470940	+	7470940	five_prime_UTR	Glyma.04G087300	1	Stem	Antisense
Chr04	7993950	7993950	+	7993950	CDS	Glyma.04G090800	1	Nodule	Antisense
Chr04	8395460	8395460	+	8395460	CDS	Glyma.04G094300	1	Pod	Antisense
Chr04	8887545	8887545	+	8887545	CDS	Glyma.04G098100	1	Flower	Antisense
Chr04	9341302	9341302	+	9341302	promoter	Glyma.04G101500	1	Pod	Antisense
Chr04	11374470	11374470	+	11374470	CDS	Glyma.04G107700	1	Flower	Antisense
Chr04	11725831	11725831	+	11725831	CDS	Glyma.04G109200	1	StemTip	Antisense
Chr04	12199717	12199717	+	12199717	three_prime_UTR	Glyma.04G110600	1	Seed	Antisense
Chr04	12199762	12199762	+	12199762	three_prime_UTR	Glyma.04G110600	1	Pod	Antisense
Chr04	13276645	13276645	+	13276645	CDS	Glyma.04G115700	1	Flower	Antisense
Chr04	13277473	13277473	+	13277473	CDS	Glyma.04G115700	1	Root	Antisense
Chr04	17759983	17759983	+	17759983	CDS	Glyma.04G128400	1	Pod	Antisense
Chr04	20230890	20230892	+	20230892	three_prime_UTR	Glyma.04G136000	1	Nodule	Antisense
Chr04	20231114	20231114	+	20231114	CDS	Glyma.04G136000	1	Nodule	Antisense
Chr04	20600940	20600940	+	20600940	three_prime_UTR	Glyma.04G137000	1	Nodule	Antisense
Chr04	20600974	20600974	+	20600974	three_prime_UTR	Glyma.04G137000	1	Nodule	Antisense
Chr04	20604256	20604256	+	20604256	intron	Glyma.04G137000	1	Stem	Antisense
Chr04	20604295	20604295	+	20604295	intron	Glyma.04G137000	1	Stem	Antisense
Chr04	30271302	30271302	+	30271302	CDS	Glyma.04G148100	1	StemTip	Antisense
Chr04	36001036	36001036	+	36001036	five_prime_UTR	Glyma.04G155000	1	Stem	Antisense
Chr04	42191521	42191521	+	42191521	three_prime_UTR	Glyma.04G168300	1	Stem	Antisense
Chr04	42884045	42884045	+	42884045	three_prime_UTR	Glyma.04G171800	1	Seed	Antisense
Chr04	43478242	43478242	+	43478242	three_prime_UTR	Glyma.04G173500	1	Root	Antisense
Chr04	43478339	43478342	+	43478341	three_prime_UTR	Glyma.04G173500	1	Root	Antisense
Chr04	43759166	43759166	+	43759166	CDS	Glyma.04G175100	1	Pod	Antisense
Chr04	43799651	43799651	+	43799651	intron	Glyma.04G175300	1	Flower	Antisense
Chr04	43970633	43970633	+	43970633	intron	Glyma.04G176600	1	Seed	Antisense
Chr04	44663846	44663846	+	44663846	three_prime_UTR	Glyma.04G180800	1	Seed	Antisense
Chr04	45133239	45133241	+	45133241	intron	Glyma.04G183400	1	Flower	Antisense
Chr04	45829603	45829603	+	45829603	three_prime_UTR	Glyma.04G187500	1	Nodule	Antisense
Chr04	46582101	46582101	+	46582101	intron	Glyma.04G194100	1	Pod	Antisense
Chr04	46596453	46596453	+	46596453	intron	Glyma.04G194200	1	Seed	Antisense
Chr04	46835292	46835292	+	46835292	intron	Glyma.04G196400	1	Leaf	Antisense
Chr04	46864627	46864627	+	46864627	CDS	Glyma.04G196800	1	Flower	Antisense
Chr04	48063624	48063624	+	48063624	CDS	Glyma.04G208300	1	StemTip	Antisense
Chr04	48156192	48156192	+	48156192	intron	Glyma.04G209400	1	StemTip	Antisense
Chr04	48421654	48421671	+	48421671	intron	Glyma.04G212400	2	Flower;Root	Antisense
Chr04	48421731	48421731	+	48421731	intron	Glyma.04G212400	1	StemTip	Antisense
Chr04	48764665	48764665	+	48764665	intron	Glyma.04G216300	1	Flower	Antisense
Chr04	48786836	48786836	+	48786836	three_prime_UTR	Glyma.04G216700	2	Stem;StemTip	Antisense
Chr04	48786873	48786873	+	48786873	three_prime_UTR	Glyma.04G216700	1	Flower	Antisense
Chr04	48787164	48787164	+	48787164	CDS	Glyma.04G216700	1	Stem	Antisense
Chr04	48789031	48789031	+	48789031	five_prime_UTR	Glyma.04G216700	1	Flower	Antisense
Chr04	48985699	48985699	+	48985699	CDS	Glyma.04G218800	1	Pod	Antisense
Chr04	49025888	49025894	+	49025890	CDS	Glyma.04G219400	8	Flower;Leaf;Nodule;Pod;Root;Seed;Stem;StemTip	Antisense
Chr04	49288185	49288185	+	49288185	three_prime_UTR	Glyma.04G222200	1	Flower	Antisense
Chr04	49290758	49290758	+	49290758	intron	Glyma.04G222200	1	Flower	Antisense
Chr04	49290822	49290822	+	49290822	CDS	Glyma.04G222200	1	Flower	Antisense
Chr04	49720288	49720288	+	49720288	intron	Glyma.04G227900	1	Leaf	Antisense
Chr04	49758668	49758668	+	49758668	three_prime_UTR	Glyma.04G228300	1	Leaf	Antisense
Chr04	50786875	50786875	+	50786875	three_prime_UTR	Glyma.04G239400	1	Nodule	Antisense
Chr04	51527742	51527742	+	51527742	intron	Glyma.04G248100	1	Nodule	Antisense
Chr04	51589350	51589350	+	51589350	three_prime_UTR	Glyma.04G249000	2	Root;StemTip	Antisense
Chr04	51590073	51590073	+	51590073	intron	Glyma.04G249000	1	StemTip	Antisense
Chr04	51708363	51708363	+	51708363	CDS	Glyma.04G250600	1	Pod	Antisense
Chr04	112979	112979	-	112979	CDS	Glyma.04G001400	1	Leaf	Antisense
Chr04	387666	387666	-	387666	CDS	Glyma.04G004500	1	StemTip	Antisense
Chr04	978765	978765	-	978765	CDS	Glyma.04G012900	1	Seed	Antisense
Chr04	986073	986073	-	986073	CDS	Glyma.04G013000	1	Pod	Antisense
Chr04	986493	986518	-	986499	intron	Glyma.04G013000	7	Flower;Leaf;Nodule;Pod;Root;Stem;StemTip	Antisense
Chr04	986558	986558	-	986558	intron	Glyma.04G013000	1	Stem	Antisense
Chr04	1028202	1028202	-	1028202	three_prime_UTR	Glyma.04G013500	1	Leaf	Antisense
Chr04	1046890	1046890	-	1046890	CDS	Glyma.04G013900	1	Leaf	Antisense
Chr04	1120398	1120398	-	1120398	intron	Glyma.04G014600	1	Stem	Antisense
Chr04	1244039	1244039	-	1244039	CDS	Glyma.04G016400	2	Flower;Seed	Antisense
Chr04	1244069	1244069	-	1244069	CDS	Glyma.04G016400	2	Seed;Stem	Antisense
Chr04	1625951	1625951	-	1625951	fiveUTR	Glyma.04G020600	1	Pod	Antisense
Chr04	1626090	1626090	-	1626090	fiveUTR	Glyma.04G020600	1	Pod	Antisense
Chr04	1626957	1626959	-	1626957	three_prime_UTR	Glyma.04G020600	1	Nodule	Antisense
Chr04	1627000	1627000	-	1627000	three_prime_UTR	Glyma.04G020600	3	Leaf;Nodule;Root	Antisense
Chr04	1627028	1627028	-	1627028	three_prime_UTR	Glyma.04G020600	1	Leaf	Antisense
Chr04	1627120	1627120	-	1627120	three_prime_UTR	Glyma.04G020600	1	Leaf	Antisense
Chr04	1627158	1627158	-	1627158	three_prime_UTR	Glyma.04G020600	1	Pod	Antisense
Chr04	1729423	1729423	-	1729423	CDS	Glyma.04G022100	1	Seed	Antisense
Chr04	2030207	2030207	-	2030207	three_prime_UTR	Glyma.04G025300	1	Nodule	Antisense
Chr04	2030285	2030291	-	2030291	three_prime_UTR	Glyma.04G025300	1	Nodule	Antisense
Chr04	2030315	2030315	-	2030315	three_prime_UTR	Glyma.04G025300	1	Nodule	Antisense
Chr04	2030478	2030481	-	2030478	three_prime_UTR	Glyma.04G025300	1	Nodule	Antisense
Chr04	2604914	2604914	-	2604914	CDS	Glyma.04G032700	1	Root	Antisense
Chr04	2632923	2632923	-	2632923	intron	Glyma.04G033200	1	Pod	Antisense
Chr04	2652288	2652288	-	2652288	CDS	Glyma.04G033300	1	Leaf	Antisense
Chr04	3033224	3033224	-	3033224	three_prime_UTR	Glyma.04G038100	1	Stem	Antisense
Chr04	3038581	3038581	-	3038581	intron	Glyma.04G038200	1	Stem	Antisense
Chr04	3058304	3058304	-	3058304	five_prime_UTR	Glyma.04G038500	1	Seed	Antisense
Chr04	3244218	3244218	-	3244218	CDS	Glyma.04G040600	1	Leaf	Antisense
Chr04	3270586	3270586	-	3270586	three_prime_UTR	Glyma.04G041000	1	Leaf	Antisense
Chr04	3270635	3270635	-	3270635	three_prime_UTR	Glyma.04G041000	1	StemTip	Antisense
Chr04	3270683	3270697	-	3270683	three_prime_UTR	Glyma.04G041000	2	Root;Stem	Antisense
Chr04	3270721	3270721	-	3270721	three_prime_UTR	Glyma.04G041000	2	Root;Seed	Antisense
Chr04	3424690	3424690	-	3424690	CDS	Glyma.04G042400	1	Nodule	Antisense
Chr04	3425056	3425056	-	3425056	CDS	Glyma.04G042400	1	Nodule	Antisense
Chr04	3795877	3795877	-	3795877	five_prime_UTR	Glyma.04G047300	1	StemTip	Antisense
Chr04	4022920	4022920	-	4022920	three_prime_UTR	Glyma.04G049600	1	StemTip	Antisense
Chr04	4064414	4064414	-	4064414	intron	Glyma.04G050000	1	Root	Antisense
Chr04	4554089	4554089	-	4554089	intron	Glyma.04G056200	1	Leaf	Antisense
Chr04	4554952	4554952	-	4554952	intron	Glyma.04G056200	1	Pod	Antisense
Chr04	4633211	4633211	-	4633211	intron	Glyma.04G057200	1	Flower	Antisense
Chr04	4831501	4831501	-	4831501	CDS	Glyma.04G058900	1	Seed	Antisense
Chr04	4831602	4831602	-	4831602	CDS	Glyma.04G058900	1	Nodule	Antisense
Chr04	4831640	4831640	-	4831640	three_prime_UTR	Glyma.04G058900	1	Seed	Antisense
Chr04	4831713	4831713	-	4831713	three_prime_UTR	Glyma.04G058900	1	Nodule	Antisense
Chr04	4831821	4831821	-	4831821	three_prime_UTR	Glyma.04G058900	1	Nodule	Antisense
Chr04	5091823	5091823	-	5091823	CDS	Glyma.04G061900	1	Flower	Antisense
Chr04	5131603	5131603	-	5131603	three_prime_UTR	Glyma.04G062300	1	Stem	Antisense
Chr04	5527323	5527323	-	5527323	CDS	Glyma.04G066300	1	Nodule	Antisense
Chr04	5635049	5635049	-	5635049	five_prime_UTR	Glyma.04G067400	4	Leaf;Pod;Root;Seed	Antisense
Chr04	6532876	6532899	-	6532899	intron	Glyma.04G078100	3	Nodule;Pod;StemTip	Antisense
Chr04	6533003	6533021	-	6533021	intron	Glyma.04G078100	2	Nodule;Seed	Antisense
Chr04	6555659	6555659	-	6555659	intron	Glyma.04G078300	2	Nodule;Stem	Antisense
Chr04	6754641	6754641	-	6754641	CDS	Glyma.04G080300	1	Leaf	Antisense
Chr04	6946431	6946431	-	6946431	CDS	Glyma.04G082300	1	Flower	Antisense
Chr04	7075401	7075401	-	7075401	CDS	Glyma.04G083900	1	Nodule	Antisense
Chr04	7085786	7085786	-	7085786	three_prime_UTR	Glyma.04G084000	1	Pod	Antisense
Chr04	7408135	7408135	-	7408135	CDS	Glyma.04G086900	1	Nodule	Antisense
Chr04	7603981	7603981	-	7603981	three_prime_UTR	Glyma.04G088400	1	Nodule	Antisense
Chr04	8105281	8105281	-	8105281	CDS	Glyma.04G091800	1	Seed	Antisense
Chr04	8260458	8260458	-	8260458	three_prime_UTR	Glyma.04G093200	1	Stem	Antisense
Chr04	8294315	8294315	-	8294315	CDS	Glyma.04G093500	1	Seed	Antisense
Chr04	8521214	8521214	-	8521214	three_prime_UTR	Glyma.04G095600	1	Flower	Antisense
Chr04	8915561	8915561	-	8915561	intron	Glyma.04G098400	1	Nodule	Antisense
Chr04	8916016	8916016	-	8916016	intron	Glyma.04G098400	1	Root	Antisense
Chr04	9116346	9116346	-	9116346	three_prime_UTR	Glyma.04G099600	1	Pod	Antisense
Chr04	9568136	9568136	-	9568136	three_prime_UTR	Glyma.04G103200	1	Pod	Antisense
Chr04	9880944	9880944	-	9880944	three_prime_UTR	Glyma.04G104300	1	Flower	Antisense
Chr04	10077538	10077538	-	10077538	three_prime_UTR	Glyma.04G105100	1	Nodule	Antisense
Chr04	12160429	12160433	-	12160433	intron	Glyma.04G110300	3	Pod;Seed;Stem	Antisense
Chr04	14123904	14123904	-	14123904	three_prime_UTR	Glyma.04G118700	1	Flower	Antisense
Chr04	16409196	16409196	-	16409196	CDS	Glyma.04G125000	1	Flower	Antisense
Chr04	16409499	16409499	-	16409499	CDS	Glyma.04G125000	1	Nodule	Antisense
Chr04	16409532	16409532	-	16409532	CDS	Glyma.04G125000	1	Nodule	Antisense
Chr04	24963217	24963217	-	24963217	three_prime_UTR	Glyma.04G142600	1	Nodule	Antisense
Chr04	24963390	24963390	-	24963390	three_prime_UTR	Glyma.04G142600	1	Seed	Antisense
Chr04	24963412	24963417	-	24963417	three_prime_UTR	Glyma.04G142600	2	Nodule;Seed	Antisense
Chr04	26539974	26539974	-	26539974	intron	Glyma.04G145000	1	Nodule	Antisense
Chr04	32887384	32887384	-	32887384	three_prime_UTR	Glyma.04G150400	1	Stem	Antisense
Chr04	32887448	32887448	-	32887448	three_prime_UTR	Glyma.04G150400	1	Stem	Antisense
Chr04	33594007	33594007	-	33594007	three_prime_UTR	Glyma.04G151300	1	Stem	Antisense
Chr04	39008280	39008280	-	39008280	CDS	Glyma.04G158800	1	Pod	Antisense
Chr04	39008744	39008744	-	39008744	three_prime_UTR	Glyma.04G158800	1	Seed	Antisense
Chr04	40238937	40238937	-	40238937	three_prime_UTR	Glyma.04G162400	1	Stem	Antisense
Chr04	44442679	44442679	-	44442679	three_prime_UTR	Glyma.04G179300	1	Nodule	Antisense
Chr04	44848395	44848400	-	44848400	CDS	Glyma.04G182300	2	Flower;Stem	Antisense
Chr04	45717717	45717717	-	45717717	three_prime_UTR	Glyma.04G186900	2	Root;StemTip	Antisense
Chr04	45855683	45855683	-	45855683	three_prime_UTR	Glyma.04G187700	1	Seed	Antisense
Chr04	45983980	45983980	-	45983980	CDS	Glyma.04G188900	1	Nodule	Antisense
Chr04	45984081	45984094	-	45984081	CDS	Glyma.04G188900	1	Nodule	Antisense
Chr04	45984397	45984397	-	45984397	three_prime_UTR	Glyma.04G188900	1	Nodule	Antisense
Chr04	46132321	46132335	-	46132321	CDS	Glyma.04G190500	1	Pod	Antisense
Chr04	46325177	46325186	-	46325177	CDS	Glyma.04G192200	2	Pod;Stem	Antisense
Chr04	46325214	46325231	-	46325231	intron	Glyma.04G192200	1	Stem	Antisense
Chr04	46619472	46619472	-	46619472	intron	Glyma.04G194500	1	Leaf	Antisense
Chr04	47619522	47619522	-	47619522	CDS	Glyma.04G203500	1	Stem	Antisense
Chr04	47662775	47662775	-	47662775	intron	Glyma.04G204200	1	Leaf	Antisense
Chr04	47662814	47662814	-	47662814	intron	Glyma.04G204200	1	Flower	Antisense
Chr04	48235639	48235639	-	48235639	three_prime_UTR	Glyma.04G210500	1	Seed	Antisense
Chr04	48264652	48264652	-	48264652	three_prime_UTR	Glyma.04G210700	1	Seed	Antisense
Chr04	48627476	48627476	-	48627476	three_prime_UTR	Glyma.04G214700	1	Flower	Antisense
Chr04	48702584	48702592	-	48702592	CDS	Glyma.04G215600	1	Pod	Antisense
Chr04	48702662	48702662	-	48702662	CDS	Glyma.04G215600	1	Pod	Antisense
Chr04	48702690	48702695	-	48702695	CDS	Glyma.04G215600	1	Pod	Antisense
Chr04	49162222	49162222	-	49162222	CDS	Glyma.04G220800	1	Pod	Antisense
Chr04	50020237	50020237	-	50020237	intron	Glyma.04G231700	1	Stem	Antisense
Chr04	50062959	50062959	-	50062959	CDS	Glyma.04G232200	1	Flower	Antisense
Chr04	50063007	50063017	-	50063007	CDS	Glyma.04G232200	1	Nodule	Antisense
Chr04	50063309	50063312	-	50063312	CDS	Glyma.04G232200	2	Root;Stem	Antisense
Chr04	50063425	50063425	-	50063425	CDS	Glyma.04G232200	1	StemTip	Antisense
Chr04	50063502	50063502	-	50063502	CDS	Glyma.04G232200	1	Root	Antisense
Chr04	50063524	50063524	-	50063524	CDS	Glyma.04G232200	1	Root	Antisense
Chr04	50063545	50063592	-	50063583	CDS	Glyma.04G232200	2	Root;StemTip	Antisense
Chr04	50236933	50236933	-	50236933	intron	Glyma.04G233600	1	Seed	Antisense
Chr04	50368917	50368917	-	50368917	intron	Glyma.04G235600	1	Stem	Antisense
Chr04	50369022	50369025	-	50369022	CDS	Glyma.04G235600	2	Flower;Stem	Antisense
Chr04	50405129	50405129	-	50405129	three_prime_UTR	Glyma.04G235900	1	Leaf	Antisense
Chr04	50410996	50410996	-	50410996	intron	Glyma.04G236000	1	Nodule	Antisense
Chr04	50476387	50476387	-	50476387	intron	Glyma.04G236400	1	Flower	Antisense
Chr04	50559243	50559243	-	50559243	intron	Glyma.04G237000	1	Leaf	Antisense
Chr04	51373651	51373651	-	51373651	three_prime_UTR	Glyma.04G246100	1	Stem	Antisense
Chr04	51433136	51433136	-	51433136	CDS	Glyma.04G247100	1	StemTip	Antisense
Chr04	51433201	51433201	-	51433201	CDS	Glyma.04G247100	1	StemTip	Antisense
Chr04	51480890	51480890	-	51480890	intron	Glyma.04G247600	1	Root	Antisense
Chr04	51480911	51480915	-	51480911	intron	Glyma.04G247600	1	Stem	Antisense
Chr04	51634226	51634226	-	51634226	three_prime_UTR	Glyma.04G249800	1	Nodule	Antisense
Chr04	52030926	52030926	-	52030926	five_prime_UTR	Glyma.04G253600	1	Leaf	Antisense
Chr05	714341	714341	+	714341	CDS	Glyma.05G007400	1	Nodule	Antisense
Chr05	714534	714534	+	714534	intron	Glyma.05G007400	1	Stem	Antisense
Chr05	714656	714656	+	714656	intron	Glyma.05G007400	1	Leaf	Antisense
Chr05	881147	881147	+	881147	intron	Glyma.05G010200	1	Flower	Antisense
Chr05	910361	910366	+	910366	three_prime_UTR	Glyma.05G010500	1	Nodule	Antisense
Chr05	910389	910407	+	910389	three_prime_UTR	Glyma.05G010500	2	Flower;Nodule	Antisense
Chr05	910438	910444	+	910438	three_prime_UTR	Glyma.05G010500	1	Nodule	Antisense
Chr05	910839	910839	+	910839	CDS	Glyma.05G010500	1	Nodule	Antisense
Chr05	1081605	1081605	+	1081605	CDS	Glyma.05G011900	1	Leaf	Antisense
Chr05	1312499	1312499	+	1312499	three_prime_UTR	Glyma.05G013800	1	Seed	Antisense
Chr05	1312525	1312525	+	1312525	three_prime_UTR	Glyma.05G013800	1	Flower	Antisense
Chr05	1377789	1377789	+	1377789	three_prime_UTR	Glyma.05G015000	1	StemTip	Antisense
Chr05	1474573	1474573	+	1474573	CDS	Glyma.05G016500	1	Nodule	Antisense
Chr05	1879712	1879712	+	1879712	intron	Glyma.05G021200	1	Pod	Antisense
Chr05	1879763	1879763	+	1879763	CDS	Glyma.05G021200	1	Flower	Antisense
Chr05	1903344	1903344	+	1903344	intron	Glyma.05G021500	1	Nodule	Antisense
Chr05	1919403	1919406	+	1919403	CDS	Glyma.05G021900	2	Stem;StemTip	Antisense
Chr05	2218126	2218126	+	2218126	three_prime_UTR	Glyma.05G025500	1	Flower	Antisense
Chr05	2565945	2565945	+	2565945	three_prime_UTR	Glyma.05G029900	1	StemTip	Antisense
Chr05	2598107	2598107	+	2598107	CDS	Glyma.05G030100	1	StemTip	Antisense
Chr05	3171355	3171384	+	3171359	CDS	Glyma.05G036000	1	Seed	Antisense
Chr05	3171408	3171423	+	3171409	CDS	Glyma.05G036000	2	Leaf;Pod	Antisense
Chr05	3171485	3171485	+	3171485	CDS	Glyma.05G036000	1	Nodule	Antisense
Chr05	3171565	3171565	+	3171565	CDS	Glyma.05G036000	1	Nodule	Antisense
Chr05	3923946	3923948	+	3923946	three_prime_UTR	Glyma.05G044000	3	Leaf;Pod;Stem	Antisense
Chr05	4279528	4279528	+	4279528	CDS	Glyma.05G048000	1	Pod	Antisense
Chr05	5004922	5004922	+	5004922	intron	Glyma.05G055100	1	Pod	Antisense
Chr05	5127952	5127952	+	5127952	intron	Glyma.05G056100	1	Pod	Antisense
Chr05	5412611	5412611	+	5412611	CDS	Glyma.05G058400	1	Nodule	Antisense
Chr05	5413345	5413345	+	5413345	CDS	Glyma.05G058400	1	Nodule	Antisense
Chr05	5772388	5772390	+	5772388	intron	Glyma.05G061700	1	Leaf	Antisense
Chr05	7442079	7442079	+	7442079	three_prime_UTR	Glyma.05G070600	1	Nodule	Antisense
Chr05	7443457	7443457	+	7443457	CDS	Glyma.05G070600	1	Seed	Antisense
Chr05	12801166	12801166	+	12801166	intron	Glyma.05G082200	1	Stem	Antisense
Chr05	14827750	14827750	+	14827750	intron	Glyma.05G084200	1	Flower	Antisense
Chr05	25583809	25583809	+	25583809	CDS	Glyma.05G097100	1	Flower	Antisense
Chr05	25721380	25721380	+	25721380	intron	Glyma.05G097400	1	Flower	Antisense
Chr05	25722081	25722081	+	25722081	CDS	Glyma.05G097400	1	Stem	Antisense
Chr05	25828741	25828746	+	25828746	CDS	Glyma.05G097800	2	Leaf;StemTip	Antisense
Chr05	27132234	27132234	+	27132234	CDS	Glyma.05G102400	1	Flower	Antisense
Chr05	27200595	27200595	+	27200595	CDS	Glyma.05G102800	1	Stem	Antisense
Chr05	27229718	27229718	+	27229718	intron	Glyma.05G102900	1	Flower	Antisense
Chr05	27696468	27696468	+	27696468	three_prime_UTR	Glyma.05G104000	1	Stem	Antisense
Chr05	28570293	28570293	+	28570293	intron	Glyma.05G107600	1	StemTip	Antisense
Chr05	28963957	28963957	+	28963957	CDS	Glyma.05G109200	1	Pod	Antisense
Chr05	29266165	29266165	+	29266165	intron	Glyma.05G110400	1	Flower	Antisense
Chr05	29268322	29268322	+	29268322	CDS	Glyma.05G110400	1	Flower	Antisense
Chr05	29400672	29400672	+	29400672	CDS	Glyma.05G110700	1	StemTip	Antisense
Chr05	29765536	29765536	+	29765536	three_prime_UTR	Glyma.05G112000	1	StemTip	Antisense
Chr05	30228196	30228196	+	30228196	CDS	Glyma.05G114100	1	Seed	Antisense
Chr05	31593862	31593862	+	31593862	intron	Glyma.05G122400	1	StemTip	Antisense
Chr05	31594072	31594072	+	31594072	CDS	Glyma.05G122400	1	Leaf	Antisense
Chr05	33014521	33014521	+	33014521	CDS	Glyma.05G137500	1	Leaf	Antisense
Chr05	33165336	33165336	+	33165336	CDS	Glyma.05G139100	1	StemTip	Antisense
Chr05	33352012	33352012	+	33352012	three_prime_UTR	Glyma.05G140600	1	Nodule	Antisense
Chr05	33817029	33817029	+	33817029	intron	Glyma.05G144300	1	Seed	Antisense
Chr05	34266752	34266772	+	34266757	intron	Glyma.05G148600	5	Flower;Leaf;Nodule;Pod;StemTip	Antisense
Chr05	34274776	34274778	+	34274776	three_prime_UTR	Glyma.05G148700	2	Pod;Stem	Antisense
Chr05	34274850	34274850	+	34274850	three_prime_UTR	Glyma.05G148700	2	Flower;Leaf	Antisense
Chr05	34300925	34300925	+	34300925	intron	Glyma.05G148800	1	Flower	Antisense
Chr05	34573402	34573402	+	34573402	CDS	Glyma.05G152200	1	Root	Antisense
Chr05	34703417	34703417	+	34703417	intron	Glyma.05G153400	1	Flower	Antisense
Chr05	35032415	35032415	+	35032415	intron	Glyma.05G158200	1	Nodule	Antisense
Chr05	35085513	35085513	+	35085513	three_prime_UTR	Glyma.05G158800	1	Leaf	Antisense
Chr05	35085702	35085702	+	35085702	CDS	Glyma.05G158800	1	Stem	Antisense
Chr05	35633956	35633956	+	35633956	intron	Glyma.05G165800	1	StemTip	Antisense
Chr05	35645030	35645030	+	35645030	CDS	Glyma.05G165800	1	StemTip	Antisense
Chr05	35737516	35737516	+	35737516	intron	Glyma.05G166900	1	Pod	Antisense
Chr05	35969776	35969776	+	35969776	three_prime_UTR	Glyma.05G169300	1	Leaf	Antisense
Chr05	35970201	35970201	+	35970201	CDS	Glyma.05G169300	1	Leaf	Antisense
Chr05	35970511	35970511	+	35970511	CDS	Glyma.05G169300	1	Leaf	Antisense
Chr05	36281059	36281059	+	36281059	CDS	Glyma.05G173300	1	Flower	Antisense
Chr05	36397875	36397879	+	36397879	three_prime_UTR	Glyma.05G175100	1	Nodule	Antisense
Chr05	36398610	36398610	+	36398610	CDS	Glyma.05G175100	1	Pod	Antisense
Chr05	36420254	36420254	+	36420254	three_prime_UTR	Glyma.05G175500	1	Pod	Antisense
Chr05	36618537	36618537	+	36618537	three_prime_UTR	Glyma.05G177800	1	Flower	Antisense
Chr05	36711109	36711109	+	36711109	intron	Glyma.05G179000	2	Stem;StemTip	Antisense
Chr05	36711164	36711164	+	36711164	intron	Glyma.05G179000	2	Seed;StemTip	Antisense
Chr05	36719685	36719685	+	36719685	three_prime_UTR	Glyma.05G179100	1	Stem	Antisense
Chr05	37016739	37016739	+	37016739	intron	Glyma.05G182300	1	StemTip	Antisense
Chr05	37016805	37016805	+	37016805	intron	Glyma.05G182300	1	Flower	Antisense
Chr05	37016857	37016857	+	37016857	intron	Glyma.05G182300	1	Flower	Antisense
Chr05	37016982	37016982	+	37016982	intron	Glyma.05G182300	1	StemTip	Antisense
Chr05	37017118	37017118	+	37017118	intron	Glyma.05G182300	7	Flower;Leaf;Pod;Root;Seed;Stem;StemTip	Antisense
Chr05	37017139	37017158	+	37017158	intron	Glyma.05G182300	2	Nodule;StemTip	Antisense
Chr05	37017205	37017205	+	37017205	intron	Glyma.05G182300	1	Flower	Antisense
Chr05	37056778	37056778	+	37056778	CDS	Glyma.05G182900	1	Leaf	Antisense
Chr05	37885526	37885574	+	37885574	intron	Glyma.05G194100	4	Flower;Pod;Seed;Stem	Antisense
Chr05	38053725	38053725	+	38053725	three_prime_UTR	Glyma.05G196300	1	Flower	Antisense
Chr05	38781468	38781468	+	38781468	three_prime_UTR	Glyma.05G204400	1	Nodule	Antisense
Chr05	38806822	38806838	+	38806824	intron	Glyma.05G204700	1	Pod	Antisense
Chr05	39098609	39098620	+	39098620	CDS	Glyma.05G209000	2	Nodule;Root	Antisense
Chr05	39189430	39189430	+	39189430	CDS	Glyma.05G210000	1	Pod	Antisense
Chr05	39283334	39283334	+	39283334	CDS	Glyma.05G211200	1	Pod	Antisense
Chr05	39344416	39344416	+	39344416	three_prime_UTR	Glyma.05G212000	1	Flower	Antisense
Chr05	39698076	39698076	+	39698076	intron	Glyma.05G216700	1	Leaf	Antisense
Chr05	40017355	40017370	+	40017355	fiveUTR	Glyma.05G220600	2	Flower;Pod	Antisense
Chr05	40121943	40121943	+	40121943	CDS	Glyma.05G221800	1	Leaf	Antisense
Chr05	40172236	40172236	+	40172236	three_prime_UTR	Glyma.05G222300	1	Root	Antisense
Chr05	40326125	40326125	+	40326125	three_prime_UTR	Glyma.05G224400	1	Root	Antisense
Chr05	40536160	40536160	+	40536160	intron	Glyma.05G227100	1	Pod	Antisense
Chr05	40536289	40536289	+	40536289	intron	Glyma.05G227100	1	Pod	Antisense
Chr05	40665273	40665273	+	40665273	intron	Glyma.05G228700	1	Flower	Antisense
Chr05	40665406	40665406	+	40665406	CDS	Glyma.05G228700	1	Stem	Antisense
Chr05	41062959	41062959	+	41062959	CDS	Glyma.05G233400	1	Root	Antisense
Chr05	41246812	41246812	+	41246812	intron	Glyma.05G235900	1	StemTip	Antisense
Chr05	41568525	41568525	+	41568525	intron	Glyma.05G240600	1	Leaf	Antisense
Chr05	41702220	41702220	+	41702220	three_prime_UTR	Glyma.05G242000	1	StemTip	Antisense
Chr05	41702372	41702372	+	41702372	three_prime_UTR	Glyma.05G242000	1	StemTip	Antisense
Chr05	41702643	41702643	+	41702643	CDS	Glyma.05G242000	1	Stem	Antisense
Chr05	41703850	41703850	+	41703850	intron	Glyma.05G242000	1	Nodule	Antisense
Chr05	41753339	41753346	+	41753346	three_prime_UTR	Glyma.05G242600	2	Stem;StemTip	Antisense
Chr05	41753479	41753479	+	41753479	CDS	Glyma.05G242600	1	Nodule	Antisense
Chr05	41853187	41853187	+	41853187	CDS	Glyma.05G244100	1	Nodule	Antisense
Chr05	181091	181091	-	181091	three_prime_UTR	Glyma.05G002400	3	Pod;Seed;StemTip	Antisense
Chr05	181127	181144	-	181127	three_prime_UTR	Glyma.05G002400	5	Leaf;Pod;Seed;Stem;StemTip	Antisense
Chr05	181218	181218	-	181218	three_prime_UTR	Glyma.05G002400	1	Seed	Antisense
Chr05	292050	292050	-	292050	three_prime_UTR	Glyma.05G003700	1	Flower	Antisense
Chr05	470328	470328	-	470328	three_prime_UTR	Glyma.05G005300	1	Leaf	Antisense
Chr05	554044	554044	-	554044	intron	Glyma.05G006100	1	Flower	Antisense
Chr05	962763	962763	-	962763	three_prime_UTR	Glyma.05G011000	1	Seed	Antisense
Chr05	1079137	1079137	-	1079137	CDS	Glyma.05G011800	1	Seed	Antisense
Chr05	1079206	1079213	-	1079212	three_prime_UTR	Glyma.05G011800	1	Seed	Antisense
Chr05	1872957	1872957	-	1872957	intron	Glyma.05G021100	1	Root	Antisense
Chr05	2167675	2167675	-	2167675	intron	Glyma.05G024700	1	Flower	Antisense
Chr05	2389382	2389382	-	2389382	CDS	Glyma.05G027400	1	Stem	Antisense
Chr05	2541010	2541010	-	2541010	CDS	Glyma.05G029600	1	Seed	Antisense
Chr05	2754009	2754009	-	2754009	CDS	Glyma.05G031700	1	Pod	Antisense
Chr05	2754228	2754228	-	2754228	intron	Glyma.05G031700	1	Flower	Antisense
Chr05	3271788	3271788	-	3271788	CDS	Glyma.05G037000	1	Stem	Antisense
Chr05	4415271	4415271	-	4415271	three_prime_UTR	Glyma.05G049400	1	Nodule	Antisense
Chr05	4482989	4482989	-	4482989	intron	Glyma.05G050100	1	Leaf	Antisense
Chr05	4651048	4651048	-	4651048	intron	Glyma.05G051700	1	Seed	Antisense
Chr05	4841060	4841060	-	4841060	intron	Glyma.05G053400	1	Pod	Antisense
Chr05	5192556	5192556	-	5192556	intron	Glyma.05G056500	1	Flower	Antisense
Chr05	5297965	5297965	-	5297965	three_prime_UTR	Glyma.05G057100	1	Flower	Antisense
Chr05	6512012	6512062	-	6512054	CDS	Glyma.05G066300	1	Nodule	Antisense
Chr05	6512107	6512107	-	6512107	intron	Glyma.05G066300	1	Nodule	Antisense
Chr05	6633994	6633994	-	6633994	CDS	Glyma.05G066600	1	Pod	Antisense
Chr05	6634024	6634024	-	6634024	CDS	Glyma.05G066600	1	Pod	Antisense
Chr05	6853798	6853798	-	6853798	CDS	Glyma.05G067800	1	Seed	Antisense
Chr05	6853823	6853823	-	6853823	CDS	Glyma.05G067800	1	Seed	Antisense
Chr05	7313595	7313595	-	7313595	three_prime_UTR	Glyma.05G070000	1	Nodule	Antisense
Chr05	8372375	8372375	-	8372375	three_prime_UTR	Glyma.05G073700	1	Stem	Antisense
Chr05	9485346	9485346	-	9485346	CDS	Glyma.05G075800	1	StemTip	Antisense
Chr05	12661000	12661000	-	12661000	CDS	Glyma.05G081900	1	Flower	Antisense
Chr05	15389586	15389586	-	15389586	intron	Glyma.05G085000	1	Nodule	Antisense
Chr05	15699075	15699075	-	15699075	CDS	Glyma.05G085400	1	Pod	Antisense
Chr05	15699120	15699120	-	15699120	intron	Glyma.05G085400	1	Pod	Antisense
Chr05	19283236	19283236	-	19283236	CDS	Glyma.05G089000	1	Root	Antisense
Chr05	19791117	19791117	-	19791117	intron	Glyma.05G089400	1	Nodule	Antisense
Chr05	23420352	23420352	-	23420352	intron	Glyma.05G093000	1	Flower	Antisense
Chr05	25017308	25017308	-	25017308	intron	Glyma.05G095900	1	Nodule	Antisense
Chr05	25017374	25017374	-	25017374	intron	Glyma.05G095900	1	Flower	Antisense
Chr05	25789118	25789118	-	25789118	intron	Glyma.05G097600	1	Flower	Antisense
Chr05	27927711	27927711	-	27927711	CDS	Glyma.05G105100	1	Pod	Antisense
Chr05	28171011	28171011	-	28171011	intron	Glyma.05G106100	1	StemTip	Antisense
Chr05	30513681	30513681	-	30513681	CDS	Glyma.05G115000	1	StemTip	Antisense
Chr05	31689586	31689586	-	31689586	CDS	Glyma.05G123200	1	Pod	Antisense
Chr05	31962057	31962057	-	31962057	CDS	Glyma.05G126400	1	Flower	Antisense
Chr05	32105732	32105732	-	32105732	intron	Glyma.05G127700	1	Seed	Antisense
Chr05	32202550	32202550	-	32202550	three_prime_UTR	Glyma.05G128700	1	Pod	Antisense
Chr05	32313915	32313915	-	32313915	intron	Glyma.05G130200	1	Flower	Antisense
Chr05	32635796	32635796	-	32635796	intron	Glyma.05G133300	1	Leaf	Antisense
Chr05	32783343	32783343	-	32783343	three_prime_UTR	Glyma.05G135500	1	Seed	Antisense
Chr05	32783726	32783743	-	32783726	intron	Glyma.05G135400	1	Seed	Antisense
Chr05	33707952	33707952	-	33707952	CDS	Glyma.05G143400	1	Leaf	Antisense
Chr05	33804179	33804179	-	33804179	five_prime_UTR	Glyma.05G144100	1	StemTip	Antisense
Chr05	34029632	34029636	-	34029632	CDS	Glyma.05G146500	2	Leaf;StemTip	Antisense
Chr05	34200277	34200277	-	34200277	CDS	Glyma.05G147700	1	StemTip	Antisense
Chr05	34710861	34710917	-	34710887	CDS	Glyma.05G153600	5	Flower;Leaf;Seed;Stem;StemTip	Antisense
Chr05	35209208	35209208	-	35209208	three_prime_UTR	Glyma.05G160300	1	Nodule	Antisense
Chr05	35250702	35250702	-	35250702	intron	Glyma.05G160700	1	Root	Antisense
Chr05	35283807	35283807	-	35283807	three_prime_UTR	Glyma.05G161100	1	Flower	Antisense
Chr05	35832816	35832816	-	35832816	CDS	Glyma.05G167700	1	Leaf	Antisense
Chr05	36154271	36154271	-	36154271	five_prime_UTR	Glyma.05G171300	1	Nodule	Antisense
Chr05	36586143	36586143	-	36586143	CDS	Glyma.05G177200	1	Leaf	Antisense
Chr05	36622551	36622551	-	36622551	three_prime_UTR	Glyma.05G177900	2	Pod;Seed	Antisense
Chr05	36622738	36622738	-	36622738	three_prime_UTR	Glyma.05G177900	1	Nodule	Antisense
Chr05	36622789	36622789	-	36622789	three_prime_UTR	Glyma.05G177900	1	Stem	Antisense
Chr05	36622818	36622818	-	36622818	three_prime_UTR	Glyma.05G177900	1	Pod	Antisense
Chr05	37286982	37286982	-	37286982	CDS	Glyma.05G186100	1	Nodule	Antisense
Chr05	37348486	37348486	-	37348486	three_prime_UTR	Glyma.05G187000	1	Nodule	Antisense
Chr05	37415208	37415208	-	37415208	intron	Glyma.05G187900	1	Stem	Antisense
Chr05	37752941	37752941	-	37752941	three_prime_UTR	Glyma.05G192000	2	Flower;StemTip	Antisense
Chr05	38430025	38430027	-	38430025	promoter	Glyma.05G200700	1	Root	Antisense
Chr05	38527277	38527277	-	38527277	three_prime_UTR	Glyma.05G201600	1	Flower	Antisense
Chr05	38802176	38802176	-	38802176	CDS	Glyma.05G204600	1	StemTip	Antisense
Chr05	38843541	38843541	-	38843541	CDS	Glyma.05G205300	1	Nodule	Antisense
Chr05	39170260	39170260	-	39170260	three_prime_UTR	Glyma.05G209700	1	Nodule	Antisense
Chr05	39224105	39224105	-	39224105	intron	Glyma.05G210300	1	Nodule	Antisense
Chr05	39674373	39674373	-	39674373	intron	Glyma.05G216400	1	Leaf	Antisense
Chr05	39678618	39678618	-	39678618	three_prime_UTR	Glyma.05G216400	1	Stem	Antisense
Chr05	39720566	39720566	-	39720566	CDS	Glyma.05G217000	1	Pod	Antisense
Chr05	39720624	39720624	-	39720624	intron	Glyma.05G217000	1	Pod	Antisense
Chr05	39720813	39720813	-	39720813	intron	Glyma.05G217000	1	StemTip	Antisense
Chr05	39722003	39722004	-	39722003	CDS	Glyma.05G217000	2	Stem;StemTip	Antisense
Chr05	39722160	39722175	-	39722175	CDS	Glyma.05G217000	2	Leaf;Stem	Antisense
Chr05	39750756	39750756	-	39750756	three_prime_UTR	Glyma.05G217300	1	Nodule	Antisense
Chr05	39812555	39812555	-	39812555	three_prime_UTR	Glyma.05G218200	1	Pod	Antisense
Chr05	40017361	40017365	-	40017365	fiveUTR	Glyma.05G220600	2	Flower;Pod	Antisense
Chr05	40271220	40271220	-	40271220	CDS	Glyma.05G223300	1	Nodule	Antisense
Chr05	40521382	40521382	-	40521382	CDS	Glyma.05G227000	1	StemTip	Antisense
Chr05	40946405	40946405	-	40946405	CDS	Glyma.05G232000	1	StemTip	Antisense
Chr05	41200008	41200008	-	41200008	CDS	Glyma.05G235200	1	StemTip	Antisense
Chr05	41294129	41294129	-	41294129	CDS	Glyma.05G236600	2	Seed;Stem	Antisense
Chr05	41331006	41331006	-	41331006	CDS	Glyma.05G236900	1	Flower	Antisense
Chr05	41765367	41765367	-	41765367	CDS	Glyma.05G242800	1	Flower	Antisense
Chr05	41895789	41895789	-	41895789	CDS	Glyma.05G244700	1	Nodule	Antisense
Chr06	257822	257824	+	257822	CDS	Glyma.06G003000	2	Flower;Pod	Antisense
Chr06	674653	674653	+	674653	three_prime_UTR	Glyma.06G008800	1	StemTip	Antisense
Chr06	674722	674722	+	674722	CDS	Glyma.06G008800	1	Leaf	Antisense
Chr06	840594	840594	+	840594	three_prime_UTR	Glyma.06G010900	1	Nodule	Antisense
Chr06	840824	840824	+	840824	CDS	Glyma.06G010900	1	Flower	Antisense
Chr06	840854	840854	+	840854	CDS	Glyma.06G010900	1	StemTip	Antisense
Chr06	840914	840918	+	840914	CDS	Glyma.06G010900	2	Stem;StemTip	Antisense
Chr06	975792	975792	+	975792	three_prime_UTR	Glyma.06G013100	1	Nodule	Antisense
Chr06	1142467	1142467	+	1142467	three_prime_UTR	Glyma.06G015200	1	Flower	Antisense
Chr06	1151073	1151073	+	1151073	intron	Glyma.06G015400	1	Seed	Antisense
Chr06	1267534	1267534	+	1267534	CDS	Glyma.06G017100	1	Leaf	Antisense
Chr06	1750113	1750113	+	1750113	three_prime_UTR	Glyma.06G023400	1	Seed	Antisense
Chr06	1968908	1968908	+	1968908	three_prime_UTR	Glyma.06G025800	1	Flower	Antisense
Chr06	2486302	2486302	+	2486302	three_prime_UTR	Glyma.06G032100	1	Leaf	Antisense
Chr06	2820628	2820628	+	2820628	three_prime_UTR	Glyma.06G036800	1	Root	Antisense
Chr06	2820875	2820875	+	2820875	three_prime_UTR	Glyma.06G036800	1	Nodule	Antisense
Chr06	2820991	2820991	+	2820991	three_prime_UTR	Glyma.06G036800	1	Nodule	Antisense
Chr06	2840442	2840442	+	2840442	three_prime_UTR	Glyma.06G037000	1	Seed	Antisense
Chr06	2840564	2840564	+	2840564	CDS	Glyma.06G037000	1	Flower	Antisense
Chr06	2840932	2840932	+	2840932	CDS	Glyma.06G037000	2	Pod;Stem	Antisense
Chr06	2863168	2863168	+	2863168	intron	Glyma.06G037300	1	Nodule	Antisense
Chr06	3227877	3227877	+	3227877	intron	Glyma.06G042500	1	Seed	Antisense
Chr06	3227953	3227958	+	3227956	intron	Glyma.06G042500	3	Pod;Seed;StemTip	Antisense
Chr06	3228105	3228105	+	3228105	CDS	Glyma.06G042500	1	Leaf	Antisense
Chr06	3228216	3228216	+	3228216	CDS	Glyma.06G042500	2	Seed;StemTip	Antisense
Chr06	3228239	3228239	+	3228239	CDS	Glyma.06G042500	1	Leaf	Antisense
Chr06	3228292	3228292	+	3228292	CDS	Glyma.06G042500	1	Pod	Antisense
Chr06	3228387	3228387	+	3228387	CDS	Glyma.06G042500	1	Leaf	Antisense
Chr06	3228671	3228671	+	3228671	CDS	Glyma.06G042500	1	Seed	Antisense
Chr06	3241049	3241049	+	3241049	three_prime_UTR	Glyma.06G042700	1	Leaf	Antisense
Chr06	3315007	3315020	+	3315020	three_prime_UTR	Glyma.06G043400	1	Nodule	Antisense
Chr06	3453635	3453635	+	3453635	three_prime_UTR	Glyma.06G045400	1	Nodule	Antisense
Chr06	3453811	3453811	+	3453811	three_prime_UTR	Glyma.06G045400	1	Nodule	Antisense
Chr06	3594019	3594019	+	3594019	three_prime_UTR	Glyma.06G047600	1	Nodule	Antisense
Chr06	3805320	3805320	+	3805320	intron	Glyma.06G050100	1	Leaf	Antisense
Chr06	3847792	3847792	+	3847792	intron	Glyma.06G050600	1	Seed	Antisense
Chr06	3965312	3965312	+	3965312	three_prime_UTR	Glyma.06G052600	1	Seed	Antisense
Chr06	4429596	4429596	+	4429596	CDS	Glyma.06G058600	1	Flower	Antisense
Chr06	4456856	4456856	+	4456856	intron	Glyma.06G059000	1	Flower	Antisense
Chr06	4559434	4559434	+	4559434	intron	Glyma.06G060100	1	Flower	Antisense
Chr06	4644855	4644855	+	4644855	CDS	Glyma.06G061700	1	Nodule	Antisense
Chr06	4771729	4771729	+	4771729	CDS	Glyma.06G063000	2	Stem;StemTip	Antisense
Chr06	4944797	4944797	+	4944797	CDS	Glyma.06G065000	1	StemTip	Antisense
Chr06	5199616	5199616	+	5199616	CDS	Glyma.06G068000	1	Stem	Antisense
Chr06	5588346	5588346	+	5588346	intron	Glyma.06G072600	1	Seed	Antisense
Chr06	5692909	5692909	+	5692909	CDS	Glyma.06G073800	1	Root	Antisense
Chr06	5974780	5974780	+	5974780	three_prime_UTR	Glyma.06G077300	1	Stem	Antisense
Chr06	5983985	5983985	+	5983985	intron	Glyma.06G077400	2	Flower;Pod	Antisense
Chr06	5984006	5984016	+	5984006	intron	Glyma.06G077400	2	Pod;Seed	Antisense
Chr06	6403778	6403778	+	6403778	intron	Glyma.06G083400	1	StemTip	Antisense
Chr06	6437148	6437148	+	6437148	CDS	Glyma.06G083600	1	Pod	Antisense
Chr06	6622216	6622216	+	6622216	intron	Glyma.06G085900	1	Leaf	Antisense
Chr06	6947776	6947777	+	6947776	intron	Glyma.06G089600	1	Pod	Antisense
Chr06	7098436	7098436	+	7098436	CDS	Glyma.06G090900	1	Stem	Antisense
Chr06	7574625	7574625	+	7574625	three_prime_UTR	Glyma.06G095800	1	Leaf	Antisense
Chr06	7574687	7574687	+	7574687	CDS	Glyma.06G095800	1	Leaf	Antisense
Chr06	7901095	7901095	+	7901095	CDS	Glyma.06G099400	1	Flower	Antisense
Chr06	7932983	7932983	+	7932983	CDS	Glyma.06G099800	1	StemTip	Antisense
Chr06	7933551	7933552	+	7933551	CDS	Glyma.06G099800	2	Pod;StemTip	Antisense
Chr06	7933580	7933580	+	7933580	CDS	Glyma.06G099800	1	Seed	Antisense
Chr06	8090488	8090488	+	8090488	intron	Glyma.06G101800	1	Pod	Antisense
Chr06	8105635	8105635	+	8105635	three_prime_UTR	Glyma.06G102100	1	Nodule	Antisense
Chr06	8106180	8106187	+	8106180	CDS	Glyma.06G102100	3	Leaf;Pod;Seed	Antisense
Chr06	8106223	8106223	+	8106223	CDS	Glyma.06G102100	1	Seed	Antisense
Chr06	8383711	8383711	+	8383711	CDS	Glyma.06G104900	1	Root	Antisense
Chr06	8389109	8389109	+	8389109	three_prime_UTR	Glyma.06G105000	1	Stem	Antisense
Chr06	8497568	8497568	+	8497568	three_prime_UTR	Glyma.06G106100	1	Stem	Antisense
Chr06	8755346	8755346	+	8755346	five_prime_UTR	Glyma.06G108800	1	StemTip	Antisense
Chr06	9351715	9351744	+	9351733	intron	Glyma.06G115100	4	Flower;Leaf;Stem;StemTip	Antisense
Chr06	9351795	9351800	+	9351795	intron	Glyma.06G115100	2	Root;StemTip	Antisense
Chr06	9431402	9431402	+	9431402	CDS	Glyma.06G115900	1	Nodule	Antisense
Chr06	10248446	10248446	+	10248446	CDS	Glyma.06G125600	1	Flower	Antisense
Chr06	10249593	10249593	+	10249593	intron	Glyma.06G125600	1	Flower	Antisense
Chr06	10339653	10339653	+	10339653	intron	Glyma.06G126300	1	Nodule	Antisense
Chr06	10407803	10407803	+	10407803	CDS	Glyma.06G126900	1	Pod	Antisense
Chr06	10433957	10433971	+	10433957	intron	Glyma.06G127300	2	Flower;Stem	Antisense
Chr06	10588106	10588106	+	10588106	intron	Glyma.06G128700	1	StemTip	Antisense
Chr06	10780760	10780760	+	10780760	intron	Glyma.06G131200	2	Pod;Seed	Antisense
Chr06	10935228	10935228	+	10935228	CDS	Glyma.06G132700	1	Flower	Antisense
Chr06	10935678	10935678	+	10935678	CDS	Glyma.06G132700	1	Leaf	Antisense
Chr06	10935903	10935903	+	10935903	CDS	Glyma.06G132700	1	Flower	Antisense
Chr06	10935938	10935938	+	10935938	CDS	Glyma.06G132700	1	Leaf	Antisense
Chr06	10980112	10980112	+	10980112	intron	Glyma.06G133400	1	Pod	Antisense
Chr06	11024237	11024237	+	11024237	CDS	Glyma.06G134200	1	StemTip	Antisense
Chr06	11364613	11364613	+	11364613	CDS	Glyma.06G139300	1	Flower	Antisense
Chr06	11408785	11408785	+	11408785	intron	Glyma.06G139800	2	Leaf;Seed	Antisense
Chr06	11460093	11460093	+	11460093	intron	Glyma.06G140500	1	Flower	Antisense
Chr06	11505102	11505102	+	11505102	intron	Glyma.06G141200	1	Stem	Antisense
Chr06	11930115	11930115	+	11930115	intron	Glyma.06G146100	1	Nodule	Antisense
Chr06	12241040	12241040	+	12241040	promoter	Glyma.06G149900	1	Root	Antisense
Chr06	12387154	12387154	+	12387154	five_prime_UTR	Glyma.06G152000	1	Flower	Antisense
Chr06	12686491	12686502	+	12686502	three_prime_UTR	Glyma.06G155300	1	Nodule	Antisense
Chr06	12766409	12766409	+	12766409	CDS	Glyma.06G155600	1	Pod	Antisense
Chr06	12870183	12870183	+	12870183	intron	Glyma.06G156700	1	Flower	Antisense
Chr06	12870223	12870223	+	12870223	intron	Glyma.06G156700	1	Stem	Antisense
Chr06	12870263	12870263	+	12870263	intron	Glyma.06G156700	1	Stem	Antisense
Chr06	12985229	12985229	+	12985229	five_prime_UTR	Glyma.06G158100	1	Leaf	Antisense
Chr06	13064533	13064533	+	13064533	three_prime_UTR	Glyma.06G158700	1	StemTip	Antisense
Chr06	13321132	13321132	+	13321132	intron	Glyma.06G161100	1	StemTip	Antisense
Chr06	13378515	13378515	+	13378515	CDS	Glyma.06G161900	1	Pod	Antisense
Chr06	13457354	13457369	+	13457369	intron	Glyma.06G162700	2	Pod;Seed	Antisense
Chr06	13542191	13542191	+	13542191	intron	Glyma.06G163800	1	Flower	Antisense
Chr06	13626568	13626568	+	13626568	intron	Glyma.06G164600	1	Pod	Antisense
Chr06	13740047	13740047	+	13740047	CDS	Glyma.06G165500	1	Pod	Antisense
Chr06	13967329	13967329	+	13967329	three_prime_UTR	Glyma.06G167300	1	Leaf	Antisense
Chr06	13968602	13968602	+	13968602	intron	Glyma.06G167300	1	Leaf	Antisense
Chr06	16109497	16109497	+	16109497	CDS	Glyma.06G185400	1	Stem	Antisense
Chr06	16416677	16416677	+	16416677	intron	Glyma.06G188100	1	Flower	Antisense
Chr06	16577450	16577450	+	16577450	intron	Glyma.06G189400	1	Leaf	Antisense
Chr06	19044313	19044313	+	19044313	CDS	Glyma.06G203600	1	Seed	Antisense
Chr06	19160475	19160475	+	19160475	five_prime_UTR	Glyma.06G204100	1	Flower	Antisense
Chr06	22549686	22549686	+	22549686	intron	Glyma.06G216400	1	Flower	Antisense
Chr06	29584663	29584663	+	29584663	intron	Glyma.06G223400	1	Pod	Antisense
Chr06	34507490	34507490	+	34507490	CDS	Glyma.06G227700	1	Nodule	Antisense
Chr06	34766942	34766942	+	34766942	intron	Glyma.06G228900	1	Stem	Antisense
Chr06	36698883	36698883	+	36698883	three_prime_UTR	Glyma.06G232400	1	Seed	Antisense
Chr06	37629523	37629523	+	37629523	intron	Glyma.06G234200	1	Leaf	Antisense
Chr06	37851916	37851916	+	37851916	CDS	Glyma.06G235000	1	Leaf	Antisense
Chr06	38109314	38109329	+	38109329	intron	Glyma.06G235500	2	Flower;StemTip	Antisense
Chr06	38109362	38109362	+	38109362	intron	Glyma.06G235500	1	Flower	Antisense
Chr06	39003859	39003866	+	39003859	intron	Glyma.06G238500	2	Nodule;StemTip	Antisense
Chr06	39003900	39003900	+	39003900	intron	Glyma.06G238500	1	Seed	Antisense
Chr06	39003953	39003953	+	39003953	intron	Glyma.06G238500	1	Stem	Antisense
Chr06	39622152	39622152	+	39622152	CDS	Glyma.06G240300	1	Leaf	Antisense
Chr06	43393910	43393910	+	43393910	CDS	Glyma.06G254700	1	Seed	Antisense
Chr06	43768102	43768102	+	43768102	intron	Glyma.06G256000	1	Nodule	Antisense
Chr06	44393959	44393959	+	44393959	CDS	Glyma.06G259000	1	Stem	Antisense
Chr06	44466589	44466589	+	44466589	three_prime_UTR	Glyma.06G259800	1	Stem	Antisense
Chr06	44829306	44829306	+	44829306	three_prime_UTR	Glyma.06G261500	1	Seed	Antisense
Chr06	46968036	46968057	+	46968036	three_prime_UTR	Glyma.06G277900	2	Root;Seed	Antisense
Chr06	47000980	47000980	+	47000980	three_prime_UTR	Glyma.06G279000	1	Seed	Antisense
Chr06	47119202	47119202	+	47119202	intron	Glyma.06G283200	1	Stem	Antisense
Chr06	47119241	47119241	+	47119241	intron	Glyma.06G283200	1	Leaf	Antisense
Chr06	47864755	47864755	+	47864755	intron	Glyma.06G289900	1	Seed	Antisense
Chr06	48172016	48172016	+	48172016	intron	Glyma.06G292900	1	Nodule	Antisense
Chr06	48554999	48554999	+	48554999	CDS	Glyma.06G296500	1	Flower	Antisense
Chr06	49450305	49450305	+	49450305	intron	Glyma.06G305600	1	Pod	Antisense
Chr06	49742509	49742509	+	49742509	intron	Glyma.06G308800	1	Seed	Antisense
Chr06	50340013	50340013	+	50340013	three_prime_UTR	Glyma.06G314500	2	Pod;StemTip	Antisense
Chr06	50955302	50955310	+	50955310	CDS	Glyma.06G320800	2	Flower;StemTip	Antisense
Chr06	51058322	51058322	+	51058322	three_prime_UTR	Glyma.06G322300	1	Flower	Antisense
Chr06	51108082	51108082	+	51108082	three_prime_UTR	Glyma.06G323100	1	StemTip	Antisense
Chr06	395192	395192	-	395192	intron	Glyma.06G004500	1	Seed	Antisense
Chr06	502912	502912	-	502912	five_prime_UTR	Glyma.06G006400	1	Flower	Antisense
Chr06	541599	541599	-	541599	three_prime_UTR	Glyma.06G007100	1	Flower	Antisense
Chr06	594564	594564	-	594564	CDS	Glyma.06G007500	1	Nodule	Antisense
Chr06	739246	739246	-	739246	three_prime_UTR	Glyma.06G009300	1	Root	Antisense
Chr06	739320	739321	-	739321	three_prime_UTR	Glyma.06G009300	4	Flower;Leaf;Root;Stem	Antisense
Chr06	867012	867012	-	867012	CDS	Glyma.06G011600	1	Seed	Antisense
Chr06	956454	956454	-	956454	CDS	Glyma.06G012800	1	Root	Antisense
Chr06	962299	962299	-	962299	fiveUTR	Glyma.06G012900	1	Leaf	Antisense
Chr06	962730	962738	-	962738	intron	Glyma.06G012900	2	Pod;Seed	Antisense
Chr06	968678	968678	-	968678	intron	Glyma.06G013000	4	Flower;Pod;Seed;Stem	Antisense
Chr06	968732	968732	-	968732	intron	Glyma.06G013000	1	Seed	Antisense
Chr06	1089084	1089084	-	1089084	CDS	Glyma.06G014400	1	Seed	Antisense
Chr06	1098810	1098810	-	1098810	CDS	Glyma.06G014600	1	StemTip	Antisense
Chr06	1099179	1099185	-	1099179	intron	Glyma.06G014600	1	StemTip	Antisense
Chr06	1573042	1573042	-	1573042	three_prime_UTR	Glyma.06G020700	1	Nodule	Antisense
Chr06	1573179	1573184	-	1573184	three_prime_UTR	Glyma.06G020700	1	Nodule	Antisense
Chr06	1765045	1765045	-	1765045	CDS	Glyma.06G023500	1	Leaf	Antisense
Chr06	1765191	1765191	-	1765191	three_prime_UTR	Glyma.06G023500	1	Pod	Antisense
Chr06	1765215	1765215	-	1765215	three_prime_UTR	Glyma.06G023500	1	StemTip	Antisense
Chr06	1839633	1839633	-	1839633	CDS	Glyma.06G024600	1	Flower	Antisense
Chr06	2160128	2160128	-	2160128	intron	Glyma.06G027900	2	Flower;StemTip	Antisense
Chr06	2282349	2282349	-	2282349	intron	Glyma.06G029100	1	Flower	Antisense
Chr06	2344588	2344588	-	2344588	intron	Glyma.06G029900	1	Flower	Antisense
Chr06	2438213	2438213	-	2438213	three_prime_UTR	Glyma.06G031200	1	Stem	Antisense
Chr06	2588350	2588350	-	2588350	intron	Glyma.06G033500	1	Leaf	Antisense
Chr06	2594487	2594487	-	2594487	intron	Glyma.06G033700	1	Stem	Antisense
Chr06	2635863	2635863	-	2635863	intron	Glyma.06G034100	1	Leaf	Antisense
Chr06	2689194	2689194	-	2689194	three_prime_UTR	Glyma.06G034600	1	StemTip	Antisense
Chr06	2695567	2695567	-	2695567	three_prime_UTR	Glyma.06G034700	1	Seed	Antisense
Chr06	3023991	3023991	-	3023991	three_prime_UTR	Glyma.06G040200	1	Leaf	Antisense
Chr06	3046534	3046534	-	3046534	three_prime_UTR	Glyma.06G040400	1	Flower	Antisense
Chr06	3823745	3823745	-	3823745	CDS	Glyma.06G050300	1	Seed	Antisense
Chr06	3823974	3823974	-	3823974	CDS	Glyma.06G050300	1	StemTip	Antisense
Chr06	3824036	3824036	-	3824036	three_prime_UTR	Glyma.06G050300	1	StemTip	Antisense
Chr06	3824104	3824106	-	3824106	three_prime_UTR	Glyma.06G050300	2	Root;Stem	Antisense
Chr06	4512437	4512437	-	4512437	three_prime_UTR	Glyma.06G059500	1	Nodule	Antisense
Chr06	4521026	4521026	-	4521026	three_prime_UTR	Glyma.06G059600	1	Root	Antisense
Chr06	4630632	4630632	-	4630632	three_prime_UTR	Glyma.06G061400	1	StemTip	Antisense
Chr06	4715536	4715536	-	4715536	CDS	Glyma.06G062400	1	Nodule	Antisense
Chr06	4776828	4776828	-	4776828	CDS	Glyma.06G063100	1	Leaf	Antisense
Chr06	4777028	4777036	-	4777036	CDS	Glyma.06G063100	1	Leaf	Antisense
Chr06	5030274	5030274	-	5030274	three_prime_UTR	Glyma.06G065900	1	Stem	Antisense
Chr06	5108376	5108389	-	5108389	three_prime_UTR	Glyma.06G067000	2	Flower;Pod	Antisense
Chr06	5221338	5221338	-	5221338	intron	Glyma.06G068200	1	Nodule	Antisense
Chr06	5498228	5498228	-	5498228	intron	Glyma.06G072000	1	Pod	Antisense
Chr06	6131270	6131270	-	6131270	CDS	Glyma.06G079800	1	Nodule	Antisense
Chr06	6140268	6140285	-	6140285	three_prime_UTR	Glyma.06G080000	4	Flower;Leaf;Stem;StemTip	Antisense
Chr06	6573123	6573123	-	6573123	CDS	Glyma.06G085700	1	Seed	Antisense
Chr06	7038586	7038586	-	7038586	CDS	Glyma.06G090600	1	Root	Antisense
Chr06	7038736	7038736	-	7038736	three_prime_UTR	Glyma.06G090600	1	Leaf	Antisense
Chr06	7354359	7354359	-	7354359	CDS	Glyma.06G093400	1	Nodule	Antisense
Chr06	7385832	7385832	-	7385832	CDS	Glyma.06G093600	1	Pod	Antisense
Chr06	7385867	7385867	-	7385867	CDS	Glyma.06G093600	1	Leaf	Antisense
Chr06	7385890	7385890	-	7385890	CDS	Glyma.06G093600	1	Pod	Antisense
Chr06	7385914	7385914	-	7385914	CDS	Glyma.06G093600	1	Seed	Antisense
Chr06	7501493	7501493	-	7501493	CDS	Glyma.06G095000	1	Nodule	Antisense
Chr06	8106181	8106181	-	8106181	CDS	Glyma.06G102100	2	Leaf;Seed	Antisense
Chr06	8265586	8265586	-	8265586	intron	Glyma.06G103800	1	Leaf	Antisense
Chr06	8306414	8306414	-	8306414	three_prime_UTR	Glyma.06G104300	1	Pod	Antisense
Chr06	8306459	8306459	-	8306459	three_prime_UTR	Glyma.06G104300	1	Pod	Antisense
Chr06	8310562	8310562	-	8310562	CDS	Glyma.06G104400	1	Leaf	Antisense
Chr06	8310956	8310956	-	8310956	CDS	Glyma.06G104400	1	Stem	Antisense
Chr06	8311077	8311077	-	8311077	three_prime_UTR	Glyma.06G104400	1	Pod	Antisense
Chr06	8518154	8518154	-	8518154	CDS	Glyma.06G106200	1	Pod	Antisense
Chr06	8702732	8702732	-	8702732	intron	Glyma.06G108200	1	Nodule	Antisense
Chr06	8703494	8703494	-	8703494	intron	Glyma.06G108200	1	Nodule	Antisense
Chr06	8703576	8703576	-	8703576	intron	Glyma.06G108200	1	Nodule	Antisense
Chr06	9243910	9243910	-	9243910	three_prime_UTR	Glyma.06G114000	1	Flower	Antisense
Chr06	9244171	9244171	-	9244171	three_prime_UTR	Glyma.06G114000	1	Pod	Antisense
Chr06	9276816	9276816	-	9276816	promoter	Glyma.06G114400	1	Flower	Antisense
Chr06	9301474	9301474	-	9301474	CDS	Glyma.06G114600	1	Leaf	Antisense
Chr06	9301535	9301535	-	9301535	CDS	Glyma.06G114600	1	Pod	Antisense
Chr06	9769020	9769033	-	9769033	three_prime_UTR	Glyma.06G120000	2	Flower;Nodule	Antisense
Chr06	9779104	9779116	-	9779116	CDS	Glyma.06G120300	1	Flower	Antisense
Chr06	9779138	9779138	-	9779138	intron	Glyma.06G120300	1	Flower	Antisense
Chr06	10540112	10540112	-	10540112	CDS	Glyma.06G128100	1	Leaf	Antisense
Chr06	10548161	10548161	-	10548161	CDS	Glyma.06G128400	1	StemTip	Antisense
Chr06	10863873	10863873	-	10863873	CDS	Glyma.06G131800	1	Nodule	Antisense
Chr06	11070690	11070690	-	11070690	three_prime_UTR	Glyma.06G134600	1	Flower	Antisense
Chr06	11070742	11070742	-	11070742	three_prime_UTR	Glyma.06G134600	1	Leaf	Antisense
Chr06	11217077	11217077	-	11217077	intron	Glyma.06G137000	3	Flower;Stem;StemTip	Antisense
Chr06	11944512	11944512	-	11944512	CDS	Glyma.06G146400	1	Pod	Antisense
Chr06	11951586	11951586	-	11951586	CDS	Glyma.06G146500	3	Nodule;Pod;StemTip	Antisense
Chr06	12200396	12200396	-	12200396	three_prime_UTR	Glyma.06G149200	1	StemTip	Antisense
Chr06	12285254	12285254	-	12285254	three_prime_UTR	Glyma.06G150500	1	Nodule	Antisense
Chr06	12285361	12285361	-	12285361	three_prime_UTR	Glyma.06G150500	1	Nodule	Antisense
Chr06	12603213	12603213	-	12603213	CDS	Glyma.06G154600	1	Leaf	Antisense
Chr06	12794117	12794117	-	12794117	CDS	Glyma.06G155900	1	Leaf	Antisense
Chr06	12882960	12882960	-	12882960	CDS	Glyma.06G156900	1	Seed	Antisense
Chr06	13328011	13328011	-	13328011	intron	Glyma.06G161200	1	Stem	Antisense
Chr06	13832251	13832251	-	13832251	CDS	Glyma.06G166000	1	Stem	Antisense
Chr06	13833797	13833797	-	13833797	three_prime_UTR	Glyma.06G166000	1	Stem	Antisense
Chr06	14331330	14331330	-	14331330	three_prime_UTR	Glyma.06G171100	1	Nodule	Antisense
Chr06	14331410	14331410	-	14331410	three_prime_UTR	Glyma.06G171100	1	Nodule	Antisense
Chr06	14331440	14331440	-	14331440	three_prime_UTR	Glyma.06G171100	1	Nodule	Antisense
Chr06	14331496	14331503	-	14331496	three_prime_UTR	Glyma.06G171100	2	Nodule;Pod	Antisense
Chr06	14331638	14331638	-	14331638	three_prime_UTR	Glyma.06G171100	1	Pod	Antisense
Chr06	14331703	14331703	-	14331703	three_prime_UTR	Glyma.06G171100	1	Nodule	Antisense
Chr06	14331751	14331751	-	14331751	three_prime_UTR	Glyma.06G171100	1	Nodule	Antisense
Chr06	14331779	14331819	-	14331814	three_prime_UTR	Glyma.06G171100	6	Flower;Nodule;Pod;Root;Stem;StemTip	Antisense
Chr06	14331867	14331867	-	14331867	three_prime_UTR	Glyma.06G171100	1	Flower	Antisense
Chr06	14392889	14392889	-	14392889	CDS	Glyma.06G171900	1	Seed	Antisense
Chr06	14393696	14393714	-	14393714	intron	Glyma.06G171900	2	Pod;StemTip	Antisense
Chr06	14401525	14401525	-	14401525	intron	Glyma.06G172000	1	Stem	Antisense
Chr06	14401576	14401576	-	14401576	intron	Glyma.06G172000	1	Seed	Antisense
Chr06	14891893	14891893	-	14891893	CDS	Glyma.06G176100	2	Root;StemTip	Antisense
Chr06	15261133	15261133	-	15261133	intron	Glyma.06G179800	1	Leaf	Antisense
Chr06	15781509	15781514	-	15781509	CDS	Glyma.06G183400	2	Pod;Seed	Antisense
Chr06	16211518	16211519	-	16211518	intron	Glyma.06G186300	1	Pod	Antisense
Chr06	16289894	16289894	-	16289894	CDS	Glyma.06G187200	1	Nodule	Antisense
Chr06	16635123	16635123	-	16635123	CDS	Glyma.06G189700	1	Pod	Antisense
Chr06	16635207	16635207	-	16635207	CDS	Glyma.06G189700	1	Flower	Antisense
Chr06	16635374	16635374	-	16635374	intron	Glyma.06G189700	1	Flower	Antisense
Chr06	16635689	16635689	-	16635689	intron	Glyma.06G189700	1	StemTip	Antisense
Chr06	17729169	17729169	-	17729169	three_prime_UTR	Glyma.06G196700	1	Stem	Antisense
Chr06	17927752	17927752	-	17927752	three_prime_UTR	Glyma.06G197400	1	Root	Antisense
Chr06	19213222	19213222	-	19213222	three_prime_UTR	Glyma.06G204300	1	Pod	Antisense
Chr06	19674363	19674363	-	19674363	CDS	Glyma.06G205900	1	Seed	Antisense
Chr06	19674509	19674509	-	19674509	intron	Glyma.06G205900	1	Leaf	Antisense
Chr06	19913992	19913992	-	19913992	CDS	Glyma.06G206700	1	StemTip	Antisense
Chr06	21477947	21477947	-	21477947	CDS	Glyma.06G213000	1	Leaf	Antisense
Chr06	21478063	21478063	-	21478063	CDS	Glyma.06G213000	1	Flower	Antisense
Chr06	21484645	21484645	-	21484645	CDS	Glyma.06G213100	1	Pod	Antisense
Chr06	21486282	21486285	-	21486282	three_prime_UTR	Glyma.06G213100	2	Leaf;Root	Antisense
Chr06	22719326	22719326	-	22719326	CDS	Glyma.06G216700	1	Nodule	Antisense
Chr06	34495470	34495470	-	34495470	CDS	Glyma.06G227500	1	Seed	Antisense
Chr06	35354051	35354051	-	35354051	three_prime_UTR	Glyma.06G229900	1	Flower	Antisense
Chr06	38735777	38735777	-	38735777	three_prime_UTR	Glyma.06G237500	1	Leaf	Antisense
Chr06	39108115	39108117	-	39108117	CDS	Glyma.06G238900	2	Leaf;Pod	Antisense
Chr06	45145271	45145271	-	45145271	intron	Glyma.06G263900	1	Stem	Antisense
Chr06	46574574	46574574	-	46574574	intron	Glyma.06G274700	1	Pod	Antisense
Chr06	46797755	46797755	-	46797755	intron	Glyma.06G276800	1	Flower	Antisense
Chr06	46800653	46800653	-	46800653	CDS	Glyma.06G276800	1	Pod	Antisense
Chr06	46800729	46800729	-	46800729	CDS	Glyma.06G276800	1	Stem	Antisense
Chr06	47392539	47392539	-	47392539	intron	Glyma.06G285300	1	Root	Antisense
Chr06	47528520	47528520	-	47528520	CDS	Glyma.06G286700	1	Nodule	Antisense
Chr06	47610899	47610899	-	47610899	CDS	Glyma.06G287200	1	Leaf	Antisense
Chr06	48121800	48121800	-	48121800	CDS	Glyma.06G292300	1	Pod	Antisense
Chr06	48152282	48152282	-	48152282	CDS	Glyma.06G292700	1	Root	Antisense
Chr06	48152304	48152316	-	48152304	CDS	Glyma.06G292700	2	Leaf;Pod	Antisense
Chr06	48152397	48152397	-	48152397	CDS	Glyma.06G292700	1	Pod	Antisense
Chr06	48152460	48152460	-	48152460	CDS	Glyma.06G292700	1	Pod	Antisense
Chr06	48219986	48219986	-	48219986	CDS	Glyma.06G293400	1	Leaf	Antisense
Chr06	48795776	48795776	-	48795776	intron	Glyma.06G299400	1	Stem	Antisense
Chr06	49721544	49721547	-	49721544	CDS	Glyma.06G308600	1	Flower	Antisense
Chr06	49912027	49912028	-	49912027	three_prime_UTR	Glyma.06G310600	1	Stem	Antisense
Chr06	49912514	49912514	-	49912514	three_prime_UTR	Glyma.06G310600	2	Leaf;Pod	Antisense
Chr06	49912608	49912608	-	49912608	three_prime_UTR	Glyma.06G310600	1	Pod	Antisense
Chr06	50711495	50711495	-	50711495	CDS	Glyma.06G318500	2	Flower;Seed	Antisense
Chr06	50711528	50711535	-	50711535	CDS	Glyma.06G318500	2	Pod;Seed	Antisense
Chr06	50711590	50711590	-	50711590	intron	Glyma.06G318500	1	StemTip	Antisense
Chr07	295176	295176	+	295176	CDS	Glyma.07G003900	1	Leaf	Antisense
Chr07	900092	900092	+	900092	three_prime_UTR	Glyma.07G011700	1	Nodule	Antisense
Chr07	1397510	1397510	+	1397510	three_prime_UTR	Glyma.07G017300	1	StemTip	Antisense
Chr07	1518772	1518772	+	1518772	intron	Glyma.07G019100	1	Nodule	Antisense
Chr07	1725825	1725825	+	1725825	CDS	Glyma.07G022400	1	Root	Antisense
Chr07	2461633	2461633	+	2461633	three_prime_UTR	Glyma.07G031100	1	Flower	Antisense
Chr07	2496444	2496444	+	2496444	CDS	Glyma.07G031500	1	Pod	Antisense
Chr07	2576263	2576263	+	2576263	three_prime_UTR	Glyma.07G032900	1	Nodule	Antisense
Chr07	2576330	2576330	+	2576330	CDS	Glyma.07G032900	1	Seed	Antisense
Chr07	2694206	2694206	+	2694206	intron	Glyma.07G034200	1	Root	Antisense
Chr07	2929025	2929025	+	2929025	three_prime_UTR	Glyma.07G036200	1	Flower	Antisense
Chr07	3571083	3571095	+	3571083	intron	Glyma.07G043000	2	Flower;StemTip	Antisense
Chr07	4103261	4103261	+	4103261	CDS	Glyma.07G048500	1	Nodule	Antisense
Chr07	4210311	4210311	+	4210311	CDS	Glyma.07G049500	1	Pod	Antisense
Chr07	4450478	4450478	+	4450478	CDS	Glyma.07G051500	1	Flower	Antisense
Chr07	4742711	4742711	+	4742711	three_prime_UTR	Glyma.07G054200	1	Leaf	Antisense
Chr07	4797346	4797346	+	4797346	CDS	Glyma.07G054700	1	Leaf	Antisense
Chr07	5937977	5937977	+	5937977	CDS	Glyma.07G065800	1	Seed	Antisense
Chr07	6316855	6316855	+	6316855	CDS	Glyma.07G069700	1	StemTip	Antisense
Chr07	6752549	6752549	+	6752549	CDS	Glyma.07G074100	1	Nodule	Antisense
Chr07	7055509	7055509	+	7055509	intron	Glyma.07G077400	1	StemTip	Antisense
Chr07	7344990	7344990	+	7344990	intron	Glyma.07G080700	1	Root	Antisense
Chr07	7345017	7345017	+	7345017	intron	Glyma.07G080700	1	Flower	Antisense
Chr07	7795702	7795702	+	7795702	CDS	Glyma.07G084600	1	Flower	Antisense
Chr07	8784896	8784896	+	8784896	five_prime_UTR	Glyma.07G094000	1	Nodule	Antisense
Chr07	9421588	9421588	+	9421588	CDS	Glyma.07G099500	1	Pod	Antisense
Chr07	9872916	9872916	+	9872916	intron	Glyma.07G103000	1	StemTip	Antisense
Chr07	9909028	9909028	+	9909028	CDS	Glyma.07G103300	1	Pod	Antisense
Chr07	10379617	10379617	+	10379617	intron	Glyma.07G106800	1	Seed	Antisense
Chr07	13450277	13450277	+	13450277	intron	Glyma.07G118600	1	Stem	Antisense
Chr07	14001123	14001124	+	14001123	CDS	Glyma.07G120800	6	Flower;Nodule;Pod;Seed;Stem;StemTip	Antisense
Chr07	14001519	14001519	+	14001519	CDS	Glyma.07G120800	1	StemTip	Antisense
Chr07	14001706	14001706	+	14001706	CDS	Glyma.07G120800	1	Flower	Antisense
Chr07	14521951	14521951	+	14521951	intron	Glyma.07G123000	1	Stem	Antisense
Chr07	14528750	14528750	+	14528750	intron	Glyma.07G123100	1	Root	Antisense
Chr07	14800416	14800416	+	14800416	intron	Glyma.07G124500	1	Leaf	Antisense
Chr07	14900241	14900244	+	14900241	intron	Glyma.07G125100	1	Nodule	Antisense
Chr07	15082683	15082683	+	15082683	intron	Glyma.07G126400	1	Root	Antisense
Chr07	15082763	15082763	+	15082763	promoter	Glyma.07G126400	1	StemTip	Antisense
Chr07	15781522	15781522	+	15781522	intron	Glyma.07G133200	1	Leaf	Antisense
Chr07	15811111	15811111	+	15811111	intron	Glyma.07G133500	1	Pod	Antisense
Chr07	15966908	15966908	+	15966908	CDS	Glyma.07G134600	1	StemTip	Antisense
Chr07	16337883	16337883	+	16337883	intron	Glyma.07G137600	1	Nodule	Antisense
Chr07	16889014	16889014	+	16889014	three_prime_UTR	Glyma.07G142100	1	Root	Antisense
Chr07	17163032	17163032	+	17163032	CDS	Glyma.07G144100	1	Leaf	Antisense
Chr07	17902904	17902904	+	17902904	intron	Glyma.07G148800	1	Leaf	Antisense
Chr07	18075560	18075560	+	18075560	CDS	Glyma.07G150400	1	Leaf	Antisense
Chr07	19339369	19339369	+	19339369	intron	Glyma.07G157200	1	Flower	Antisense
Chr07	28240900	28240900	+	28240900	CDS	Glyma.07G168900	1	Pod	Antisense
Chr07	33671310	33671320	+	33671310	CDS	Glyma.07G177600	1	Flower	Antisense
Chr07	33671397	33671397	+	33671397	CDS	Glyma.07G177600	1	Stem	Antisense
Chr07	35210772	35210772	+	35210772	CDS	Glyma.07G184500	1	Pod	Antisense
Chr07	35335069	35335069	+	35335069	three_prime_UTR	Glyma.07G185800	1	Flower	Antisense
Chr07	35837209	35837209	+	35837209	intron	Glyma.07G190700	1	Flower	Antisense
Chr07	36078675	36078675	+	36078675	CDS	Glyma.07G192900	1	Nodule	Antisense
Chr07	36595311	36595311	+	36595311	three_prime_UTR	Glyma.07G197600	1	Root	Antisense
Chr07	36596211	36596211	+	36596211	CDS	Glyma.07G197600	1	Nodule	Antisense
Chr07	37512296	37512296	+	37512296	CDS	Glyma.07G206000	1	Leaf	Antisense
Chr07	37512330	37512330	+	37512330	CDS	Glyma.07G206000	1	Pod	Antisense
Chr07	37643504	37643504	+	37643504	intron	Glyma.07G207200	1	Nodule	Antisense
Chr07	37767297	37767297	+	37767297	intron	Glyma.07G208000	1	Nodule	Antisense
Chr07	38489667	38489667	+	38489667	three_prime_UTR	Glyma.07G212900	1	Nodule	Antisense
Chr07	38489757	38489759	+	38489757	three_prime_UTR	Glyma.07G212900	1	Nodule	Antisense
Chr07	38489793	38489793	+	38489793	three_prime_UTR	Glyma.07G212900	1	Nodule	Antisense
Chr07	38489816	38489816	+	38489816	three_prime_UTR	Glyma.07G212900	1	Nodule	Antisense
Chr07	38566061	38566066	+	38566066	five_prime_UTR	Glyma.07G213600	2	Nodule;Pod	Antisense
Chr07	38823013	38823013	+	38823013	three_prime_UTR	Glyma.07G215900	1	Seed	Antisense
Chr07	40914012	40914012	+	40914012	three_prime_UTR	Glyma.07G229100	1	Root	Antisense
Chr07	41349006	41349006	+	41349006	intron	Glyma.07G232500	1	Stem	Antisense
Chr07	41446960	41446960	+	41446960	three_prime_UTR	Glyma.07G233200	1	Nodule	Antisense
Chr07	41734660	41734660	+	41734660	intron	Glyma.07G235800	4	Flower;Leaf;Pod;Seed	Antisense
Chr07	41794345	41794349	+	41794345	CDS	Glyma.07G236100	1	Seed	Antisense
Chr07	42001918	42001925	+	42001925	CDS	Glyma.07G239000	2	Flower;Leaf	Antisense
Chr07	42085992	42085992	+	42085992	three_prime_UTR	Glyma.07G240100	1	Stem	Antisense
Chr07	42086231	42086231	+	42086231	CDS	Glyma.07G240100	1	Stem	Antisense
Chr07	42219213	42219213	+	42219213	CDS	Glyma.07G242400	1	Seed	Antisense
Chr07	42411639	42411639	+	42411639	CDS	Glyma.07G244600	1	Nodule	Antisense
Chr07	42411877	42411877	+	42411877	CDS	Glyma.07G244600	1	Flower	Antisense
Chr07	42612794	42612794	+	42612794	intron	Glyma.07G247300	1	Leaf	Antisense
Chr07	42738778	42738778	+	42738778	three_prime_UTR	Glyma.07G249200	1	Stem	Antisense
Chr07	43089538	43089538	+	43089538	intron	Glyma.07G253800	1	Root	Antisense
Chr07	43274509	43274509	+	43274509	three_prime_UTR	Glyma.07G256700	1	Nodule	Antisense
Chr07	43274585	43274585	+	43274585	CDS	Glyma.07G256700	1	Nodule	Antisense
Chr07	43641579	43641579	+	43641579	CDS	Glyma.07G261200	1	Flower	Antisense
Chr07	43702719	43702719	+	43702719	CDS	Glyma.07G262500	1	Seed	Antisense
Chr07	43970219	43970219	+	43970219	CDS	Glyma.07G265800	1	Stem	Antisense
Chr07	44077240	44077240	+	44077240	CDS	Glyma.07G267500	1	Nodule	Antisense
Chr07	44081056	44081056	+	44081056	three_prime_UTR	Glyma.07G267600	2	Flower;Root	Antisense
Chr07	44292747	44292747	+	44292747	intron	Glyma.07G270200	1	Seed	Antisense
Chr07	44344436	44344436	+	44344436	intron	Glyma.07G270900	1	Leaf	Antisense
Chr07	44509551	44509551	+	44509551	three_prime_UTR	Glyma.07G273100	1	Leaf	Antisense
Chr07	44599597	44599597	+	44599597	CDS	Glyma.07G274200	1	Leaf	Antisense
Chr07	97107	97116	-	97108	three_prime_UTR	Glyma.07G000800	1	Nodule	Antisense
Chr07	133552	133552	-	133552	intron	Glyma.07G001300	1	Root	Antisense
Chr07	156373	156373	-	156373	three_prime_UTR	Glyma.07G001500	1	Leaf	Antisense
Chr07	1024619	1024619	-	1024619	intron	Glyma.07G013300	1	Leaf	Antisense
Chr07	1082365	1082365	-	1082365	three_prime_UTR	Glyma.07G013800	1	Root	Antisense
Chr07	1342897	1342897	-	1342897	three_prime_UTR	Glyma.07G016600	1	Flower	Antisense
Chr07	1600187	1600187	-	1600187	CDS	Glyma.07G020400	1	Flower	Antisense
Chr07	1760152	1760152	-	1760152	intron	Glyma.07G022900	1	Root	Antisense
Chr07	1806095	1806095	-	1806095	CDS	Glyma.07G023500	1	Stem	Antisense
Chr07	1806615	1806615	-	1806615	CDS	Glyma.07G023500	1	Stem	Antisense
Chr07	1856509	1856509	-	1856509	CDS	Glyma.07G024000	1	Stem	Antisense
Chr07	3234266	3234266	-	3234266	three_prime_UTR	Glyma.07G039400	1	Stem	Antisense
Chr07	3455992	3455992	-	3455992	five_prime_UTR	Glyma.07G041400	1	Leaf	Antisense
Chr07	3459432	3459432	-	3459432	CDS	Glyma.07G041400	1	Leaf	Antisense
Chr07	3475425	3475425	-	3475425	CDS	Glyma.07G041500	1	Flower	Antisense
Chr07	3974296	3974296	-	3974296	CDS	Glyma.07G047300	1	Stem	Antisense
Chr07	4124897	4124897	-	4124897	CDS	Glyma.07G048600	1	Flower	Antisense
Chr07	4386913	4386913	-	4386913	CDS	Glyma.07G050800	1	Leaf	Antisense
Chr07	5109967	5109967	-	5109967	three_prime_UTR	Glyma.07G057500	1	Stem	Antisense
Chr07	5379254	5379254	-	5379254	five_prime_UTR	Glyma.07G060500	1	Leaf	Antisense
Chr07	5379342	5379347	-	5379347	five_prime_UTR	Glyma.07G060500	2	Pod;Stem	Antisense
Chr07	5379368	5379392	-	5379374	five_prime_UTR	Glyma.07G060500	2	Leaf;Seed	Antisense
Chr07	5379458	5379458	-	5379458	intron	Glyma.07G060500	1	Flower	Antisense
Chr07	5529211	5529228	-	5529228	intron	Glyma.07G062500	2	Flower;Seed	Antisense
Chr07	6497412	6497412	-	6497412	intron	Glyma.07G071300	1	Leaf	Antisense
Chr07	7214821	7214821	-	7214821	CDS	Glyma.07G079500	1	StemTip	Antisense
Chr07	8286027	8286028	-	8286028	CDS	Glyma.07G088900	1	Nodule	Antisense
Chr07	8286059	8286059	-	8286059	intron	Glyma.07G088900	1	Nodule	Antisense
Chr07	8286099	8286114	-	8286099	intron	Glyma.07G088900	1	Nodule	Antisense
Chr07	8707375	8707375	-	8707375	CDS	Glyma.07G093400	1	Flower	Antisense
Chr07	8794729	8794729	-	8794729	intron	Glyma.07G094200	1	Nodule	Antisense
Chr07	8820786	8820786	-	8820786	intron	Glyma.07G094700	1	Leaf	Antisense
Chr07	9970597	9970597	-	9970597	three_prime_UTR	Glyma.07G103700	1	Pod	Antisense
Chr07	11849416	11849416	-	11849416	three_prime_UTR	Glyma.07G114000	1	Nodule	Antisense
Chr07	14266567	14266567	-	14266567	intron	Glyma.07G121900	1	Stem	Antisense
Chr07	14890608	14890608	-	14890608	three_prime_UTR	Glyma.07G125000	1	Root	Antisense
Chr07	15032307	15032307	-	15032307	CDS	Glyma.07G125800	1	Pod	Antisense
Chr07	15032344	15032344	-	15032344	CDS	Glyma.07G125800	2	Pod;StemTip	Antisense
Chr07	15032378	15032390	-	15032385	intron	Glyma.07G125800	3	Flower;Leaf;Pod	Antisense
Chr07	15032420	15032420	-	15032420	intron	Glyma.07G125800	1	Pod	Antisense
Chr07	15397117	15397117	-	15397117	three_prime_UTR	Glyma.07G129300	1	Pod	Antisense
Chr07	15397218	15397218	-	15397218	three_prime_UTR	Glyma.07G129300	1	Flower	Antisense
Chr07	16136832	16136832	-	16136832	intron	Glyma.07G136300	1	Flower	Antisense
Chr07	16706427	16706427	-	16706427	intron	Glyma.07G141000	1	Seed	Antisense
Chr07	17060339	17060339	-	17060339	CDS	Glyma.07G143200	1	Leaf	Antisense
Chr07	17060387	17060387	-	17060387	CDS	Glyma.07G143200	1	Seed	Antisense
Chr07	17091410	17091410	-	17091410	CDS	Glyma.07G143500	1	Flower	Antisense
Chr07	19062358	19062358	-	19062358	intron	Glyma.07G155100	1	Flower	Antisense
Chr07	19184174	19184174	-	19184174	CDS	Glyma.07G156000	1	Flower	Antisense
Chr07	19185080	19185081	-	19185081	CDS	Glyma.07G156000	1	Nodule	Antisense
Chr07	19185379	19185379	-	19185379	CDS	Glyma.07G156000	1	StemTip	Antisense
Chr07	19185449	19185449	-	19185449	intron	Glyma.07G156000	1	Stem	Antisense
Chr07	19256008	19256008	-	19256008	CDS	Glyma.07G156700	1	Pod	Antisense
Chr07	19256169	19256169	-	19256169	intron	Glyma.07G156700	1	Seed	Antisense
Chr07	32999595	32999595	-	32999595	CDS	Glyma.07G176400	1	Pod	Antisense
Chr07	34243214	34243214	-	34243214	CDS	Glyma.07G178800	1	Pod	Antisense
Chr07	34893898	34893898	-	34893898	CDS	Glyma.07G180800	1	Stem	Antisense
Chr07	35099651	35099651	-	35099651	CDS	Glyma.07G183200	1	Flower	Antisense
Chr07	35099684	35099684	-	35099684	CDS	Glyma.07G183200	1	Flower	Antisense
Chr07	35479703	35479704	-	35479703	CDS	Glyma.07G187400	2	Nodule;Stem	Antisense
Chr07	35696189	35696189	-	35696189	CDS	Glyma.07G189400	1	StemTip	Antisense
Chr07	36509658	36509658	-	36509658	intron	Glyma.07G196800	1	Root	Antisense
Chr07	36917343	36917343	-	36917343	CDS	Glyma.07G200900	1	StemTip	Antisense
Chr07	37603025	37603025	-	37603025	CDS	Glyma.07G206800	1	StemTip	Antisense
Chr07	37934259	37934259	-	37934259	CDS	Glyma.07G209300	1	Leaf	Antisense
Chr07	37934320	37934320	-	37934320	three_prime_UTR	Glyma.07G209300	1	Nodule	Antisense
Chr07	38648689	38648689	-	38648689	CDS	Glyma.07G214300	1	Pod	Antisense
Chr07	38649053	38649053	-	38649053	CDS	Glyma.07G214300	1	Stem	Antisense
Chr07	38649462	38649462	-	38649462	three_prime_UTR	Glyma.07G214300	1	Pod	Antisense
Chr07	38793163	38793163	-	38793163	CDS	Glyma.07G215600	1	Pod	Antisense
Chr07	39709503	39709503	-	39709503	CDS	Glyma.07G221900	1	Flower	Antisense
Chr07	40199811	40199811	-	40199811	CDS	Glyma.07G224800	1	Nodule	Antisense
Chr07	40200063	40200063	-	40200063	CDS	Glyma.07G224800	1	Nodule	Antisense
Chr07	40200479	40200479	-	40200479	CDS	Glyma.07G224800	1	Nodule	Antisense
Chr07	40200538	40200538	-	40200538	three_prime_UTR	Glyma.07G224800	1	Nodule	Antisense
Chr07	40200565	40200565	-	40200565	three_prime_UTR	Glyma.07G224800	1	Nodule	Antisense
Chr07	40200596	40200601	-	40200601	three_prime_UTR	Glyma.07G224800	1	Nodule	Antisense
Chr07	40200624	40200636	-	40200624	three_prime_UTR	Glyma.07G224800	1	Nodule	Antisense
Chr07	40200809	40200809	-	40200809	three_prime_UTR	Glyma.07G224800	1	Nodule	Antisense
Chr07	40225988	40225988	-	40225988	intron	Glyma.07G225200	1	Leaf	Antisense
Chr07	41215234	41215234	-	41215234	CDS	Glyma.07G231400	1	Nodule	Antisense
Chr07	42687285	42687291	-	42687285	intron	Glyma.07G248700	2	Seed;StemTip	Antisense
Chr07	42687369	42687369	-	42687369	intron	Glyma.07G248700	1	StemTip	Antisense
Chr07	42687410	42687410	-	42687410	intron	Glyma.07G248700	1	Flower	Antisense
Chr07	42687439	42687440	-	42687439	intron	Glyma.07G248700	4	Flower;Pod;Stem;StemTip	Antisense
Chr07	42687463	42687514	-	42687499	intron	Glyma.07G248700	7	Flower;Leaf;Nodule;Pod;Seed;Stem;StemTip	Antisense
Chr07	42687536	42687564	-	42687553	intron	Glyma.07G248700	3	Leaf;Nodule;Stem	Antisense
Chr07	42687586	42687608	-	42687602	intron	Glyma.07G248700	3	Nodule;Stem;StemTip	Antisense
Chr07	42687979	42687979	-	42687979	intron	Glyma.07G248700	1	Stem	Antisense
Chr07	42991921	42991921	-	42991921	three_prime_UTR	Glyma.07G252300	1	Nodule	Antisense
Chr07	43147493	43147493	-	43147493	CDS	Glyma.07G254900	1	Pod	Antisense
Chr07	43777610	43777633	-	43777631	CDS	Glyma.07G263400	5	Flower;Leaf;Pod;Seed;StemTip	Antisense
Chr07	43777679	43777679	-	43777679	intron	Glyma.07G263400	1	Pod	Antisense
Chr07	43838955	43838955	-	43838955	three_prime_UTR	Glyma.07G264100	1	Leaf	Antisense
Chr07	44040897	44040897	-	44040897	intron	Glyma.07G266800	1	Leaf	Antisense
Chr08	37320	37320	+	37320	CDS	Glyma.08G000400	1	Flower	Antisense
Chr08	147989	147989	+	147989	intron	Glyma.08G002100	1	Nodule	Antisense
Chr08	332272	332272	+	332272	three_prime_UTR	Glyma.08G004400	1	Flower	Antisense
Chr08	332552	332552	+	332552	CDS	Glyma.08G004400	1	Flower	Antisense
Chr08	347074	347074	+	347074	intron	Glyma.08G004500	1	Stem	Antisense
Chr08	1240070	1240070	+	1240070	CDS	Glyma.08G015700	1	Leaf	Antisense
Chr08	1240497	1240497	+	1240497	CDS	Glyma.08G015700	1	Flower	Antisense
Chr08	1374129	1374129	+	1374129	CDS	Glyma.08G017000	1	Seed	Antisense
Chr08	1413580	1413580	+	1413580	fiveUTR	Glyma.08G017500	1	Pod	Antisense
Chr08	1676468	1676480	+	1676468	CDS	Glyma.08G020700	1	Leaf	Antisense
Chr08	1710710	1710710	+	1710710	three_prime_UTR	Glyma.08G021200	1	Nodule	Antisense
Chr08	1811443	1811443	+	1811443	CDS	Glyma.08G022500	1	Nodule	Antisense
Chr08	1971834	1971834	+	1971834	intron	Glyma.08G025000	1	Leaf	Antisense
Chr08	2019147	2019147	+	2019147	CDS	Glyma.08G025500	1	Flower	Antisense
Chr08	2263251	2263251	+	2263251	CDS	Glyma.08G028300	1	Pod	Antisense
Chr08	2318753	2318753	+	2318753	three_prime_UTR	Glyma.08G029000	1	Pod	Antisense
Chr08	2325463	2325468	+	2325468	intron	Glyma.08G029100	2	Stem;StemTip	Antisense
Chr08	2325505	2325505	+	2325505	intron	Glyma.08G029100	1	Stem	Antisense
Chr08	2525274	2525274	+	2525274	intron	Glyma.08G031700	1	Nodule	Antisense
Chr08	2525449	2525449	+	2525449	intron	Glyma.08G031700	1	Nodule	Antisense
Chr08	2577977	2577977	+	2577977	intron	Glyma.08G032200	1	Flower	Antisense
Chr08	2698935	2698935	+	2698935	three_prime_UTR	Glyma.08G033800	1	Nodule	Antisense
Chr08	2698981	2698981	+	2698981	three_prime_UTR	Glyma.08G033800	1	Nodule	Antisense
Chr08	2704127	2704127	+	2704127	intron	Glyma.08G033800	1	Seed	Antisense
Chr08	2846785	2846785	+	2846785	intron	Glyma.08G036100	1	Nodule	Antisense
Chr08	2846826	2846826	+	2846826	intron	Glyma.08G036100	1	Nodule	Antisense
Chr08	3554204	3554204	+	3554204	three_prime_UTR	Glyma.08G044800	1	Root	Antisense
Chr08	3555051	3555051	+	3555051	CDS	Glyma.08G044800	1	Leaf	Antisense
Chr08	3590841	3590842	+	3590842	three_prime_UTR	Glyma.08G045400	1	Nodule	Antisense
Chr08	3701756	3701756	+	3701756	CDS	Glyma.08G047300	1	Nodule	Antisense
Chr08	3836509	3836509	+	3836509	CDS	Glyma.08G049200	1	StemTip	Antisense
Chr08	4070313	4070313	+	4070313	five_prime_UTR	Glyma.08G052500	1	StemTip	Antisense
Chr08	4149566	4149566	+	4149566	three_prime_UTR	Glyma.08G053600	1	Nodule	Antisense
Chr08	5195590	5195590	+	5195590	intron	Glyma.08G067700	1	Flower	Antisense
Chr08	5325178	5325178	+	5325178	three_prime_UTR	Glyma.08G069800	1	Nodule	Antisense
Chr08	5445280	5445280	+	5445280	intron	Glyma.08G071200	1	Nodule	Antisense
Chr08	5922284	5922284	+	5922284	intron	Glyma.08G077900	1	Pod	Antisense
Chr08	6184760	6184764	+	6184760	intron	Glyma.08G081900	1	Nodule	Antisense
Chr08	6990169	6990169	+	6990169	CDS	Glyma.08G092300	1	StemTip	Antisense
Chr08	7025769	7025769	+	7025769	intron	Glyma.08G092700	1	Nodule	Antisense
Chr08	7025854	7025854	+	7025854	intron	Glyma.08G092700	1	Pod	Antisense
Chr08	7025901	7025937	+	7025904	CDS	Glyma.08G092700	2	Leaf;Pod	Antisense
Chr08	7025981	7025981	+	7025981	CDS	Glyma.08G092700	1	Pod	Antisense
Chr08	7447767	7447767	+	7447767	CDS	Glyma.08G097400	1	Seed	Antisense
Chr08	8046003	8046005	+	8046003	CDS	Glyma.08G104600	2	Flower;Pod	Antisense
Chr08	8046197	8046197	+	8046197	CDS	Glyma.08G104600	1	Leaf	Antisense
Chr08	8612709	8612717	+	8612709	three_prime_UTR	Glyma.08G111900	3	Leaf;Nodule;StemTip	Antisense
Chr08	8743928	8743939	+	8743928	CDS	Glyma.08G114200	1	Stem	Antisense
Chr08	8743988	8743988	+	8743988	CDS	Glyma.08G114200	1	StemTip	Antisense
Chr08	8931041	8931041	+	8931041	CDS	Glyma.08G116200	1	Seed	Antisense
Chr08	8931215	8931215	+	8931215	CDS	Glyma.08G116200	1	Pod	Antisense
Chr08	8968716	8968716	+	8968716	three_prime_UTR	Glyma.08G116600	1	Flower	Antisense
Chr08	9526425	9526425	+	9526425	three_prime_UTR	Glyma.08G124100	1	Leaf	Antisense
Chr08	9700894	9700894	+	9700894	intron	Glyma.08G126000	1	Flower	Antisense
Chr08	10105883	10105946	+	10105888	three_prime_UTR	Glyma.08G131900	1	Nodule	Antisense
Chr08	10105991	10106003	+	10106003	CDS	Glyma.08G131900	1	Nodule	Antisense
Chr08	10106142	10106177	+	10106175	CDS	Glyma.08G131900	1	Nodule	Antisense
Chr08	10106208	10106232	+	10106208	CDS	Glyma.08G131900	1	Nodule	Antisense
Chr08	10106266	10106266	+	10106266	CDS	Glyma.08G131900	1	Nodule	Antisense
Chr08	10132780	10132780	+	10132780	CDS	Glyma.08G132200	1	Stem	Antisense
Chr08	10147116	10147116	+	10147116	CDS	Glyma.08G132400	1	Nodule	Antisense
Chr08	10147137	10147137	+	10147137	CDS	Glyma.08G132400	1	Nodule	Antisense
Chr08	10147266	10147266	+	10147266	CDS	Glyma.08G132400	1	StemTip	Antisense
Chr08	10341782	10341782	+	10341782	CDS	Glyma.08G134800	1	Leaf	Antisense
Chr08	10446138	10446138	+	10446138	intron	Glyma.08G136500	1	Stem	Antisense
Chr08	10453438	10453438	+	10453438	three_prime_UTR	Glyma.08G136600	1	Seed	Antisense
Chr08	10453748	10453748	+	10453748	three_prime_UTR	Glyma.08G136600	1	Seed	Antisense
Chr08	10453823	10453823	+	10453823	CDS	Glyma.08G136600	4	Leaf;Root;Seed;StemTip	Antisense
Chr08	10454104	10454105	+	10454104	CDS	Glyma.08G136600	2	Leaf;Pod	Antisense
Chr08	10644912	10644912	+	10644912	CDS	Glyma.08G139200	1	Stem	Antisense
Chr08	10708440	10708440	+	10708440	intron	Glyma.08G139900	1	StemTip	Antisense
Chr08	10708461	10708461	+	10708461	fiveUTR	Glyma.08G139900	2	Nodule;Root	Antisense
Chr08	10708505	10708505	+	10708505	intron	Glyma.08G139900	1	StemTip	Antisense
Chr08	10708578	10708578	+	10708578	intron	Glyma.08G139900	1	Leaf	Antisense
Chr08	10708825	10708825	+	10708825	fiveUTR	Glyma.08G139900	1	Nodule	Antisense
Chr08	10792328	10792350	+	10792334	intron	Glyma.08G141200	1	Leaf	Antisense
Chr08	11258852	11258852	+	11258852	three_prime_UTR	Glyma.08G147600	1	StemTip	Antisense
Chr08	11433919	11433919	+	11433919	CDS	Glyma.08G149200	1	Nodule	Antisense
Chr08	11620816	11620816	+	11620816	three_prime_UTR	Glyma.08G150900	1	Nodule	Antisense
Chr08	12001901	12001901	+	12001901	intron	Glyma.08G155200	1	Leaf	Antisense
Chr08	12021475	12021495	+	12021495	intron	Glyma.08G155700	2	Pod;Stem	Antisense
Chr08	12265206	12265206	+	12265206	CDS	Glyma.08G158400	1	Stem	Antisense
Chr08	12265366	12265369	+	12265369	CDS	Glyma.08G158400	5	Flower;Root;Seed;Stem;StemTip	Antisense
Chr08	12265397	12265427	+	12265419	CDS	Glyma.08G158400	4	Flower;Root;Seed;StemTip	Antisense
Chr08	12265449	12265492	+	12265449	CDS	Glyma.08G158400	1	Flower	Antisense
Chr08	12265638	12265638	+	12265638	CDS	Glyma.08G158400	1	StemTip	Antisense
Chr08	12265776	12265776	+	12265776	CDS	Glyma.08G158400	1	StemTip	Antisense
Chr08	12527354	12527354	+	12527354	three_prime_UTR	Glyma.08G161500	1	Nodule	Antisense
Chr08	12527435	12527435	+	12527435	CDS	Glyma.08G161500	1	Nodule	Antisense
Chr08	13522993	13522993	+	13522993	CDS	Glyma.08G169800	1	Seed	Antisense
Chr08	13575201	13575201	+	13575201	three_prime_UTR	Glyma.08G170400	1	Nodule	Antisense
Chr08	14151194	14151212	+	14151212	CDS	Glyma.08G176500	1	Nodule	Antisense
Chr08	14200252	14200252	+	14200252	three_prime_UTR	Glyma.08G177200	1	Pod	Antisense
Chr08	14317609	14317609	+	14317609	intron	Glyma.08G178700	1	Nodule	Antisense
Chr08	14493525	14493525	+	14493525	promoter	Glyma.08G180800	1	Flower	Antisense
Chr08	15505798	15505798	+	15505798	three_prime_UTR	Glyma.08G192800	1	StemTip	Antisense
Chr08	15698860	15698860	+	15698860	three_prime_UTR	Glyma.08G194800	1	Leaf	Antisense
Chr08	15698904	15698904	+	15698904	three_prime_UTR	Glyma.08G194800	1	Nodule	Antisense
Chr08	16557965	16557965	+	16557965	three_prime_UTR	Glyma.08G204300	1	Nodule	Antisense
Chr08	17189309	17189309	+	17189309	intron	Glyma.08G213100	1	StemTip	Antisense
Chr08	17602496	17602496	+	17602496	CDS	Glyma.08G216800	1	Pod	Antisense
Chr08	17620144	17620144	+	17620144	CDS	Glyma.08G217100	1	Stem	Antisense
Chr08	17620438	17620438	+	17620438	CDS	Glyma.08G217100	1	Stem	Antisense
Chr08	17620487	17620487	+	17620487	CDS	Glyma.08G217100	1	Flower	Antisense
Chr08	17876788	17876788	+	17876788	intron	Glyma.08G220000	1	Nodule	Antisense
Chr08	18109562	18109562	+	18109562	CDS	Glyma.08G223300	1	Pod	Antisense
Chr08	19152217	19152217	+	19152217	three_prime_UTR	Glyma.08G232400	1	Flower	Antisense
Chr08	19152238	19152251	+	19152238	three_prime_UTR	Glyma.08G232400	2	Flower;StemTip	Antisense
Chr08	19152309	19152338	+	19152320	three_prime_UTR	Glyma.08G232400	6	Flower;Pod;Root;Seed;Stem;StemTip	Antisense
Chr08	19152366	19152380	+	19152380	three_prime_UTR	Glyma.08G232400	3	Root;Seed;StemTip	Antisense
Chr08	19152762	19152762	+	19152762	CDS	Glyma.08G232400	1	Leaf	Antisense
Chr08	20370318	20370318	+	20370318	CDS	Glyma.08G238600	1	Stem	Antisense
Chr08	20533959	20533959	+	20533959	three_prime_UTR	Glyma.08G240700	1	Flower	Antisense
Chr08	21315624	21315624	+	21315624	intron	Glyma.08G246400	1	Leaf	Antisense
Chr08	21642005	21642005	+	21642005	intron	Glyma.08G248600	1	Pod	Antisense
Chr08	21680084	21680084	+	21680084	CDS	Glyma.08G248900	1	StemTip	Antisense
Chr08	27181749	27181749	+	27181749	three_prime_UTR	Glyma.08G262200	1	StemTip	Antisense
Chr08	31536753	31536753	+	31536753	CDS	Glyma.08G265400	1	Leaf	Antisense
Chr08	35432166	35432166	+	35432166	intron	Glyma.08G271400	1	Nodule	Antisense
Chr08	35692892	35692897	+	35692897	three_prime_UTR	Glyma.08G272500	3	Flower;Leaf;Stem	Antisense
Chr08	35692938	35692938	+	35692938	CDS	Glyma.08G272500	1	Pod	Antisense
Chr08	35693070	35693088	+	35693070	CDS	Glyma.08G272500	1	Pod	Antisense
Chr08	38533200	38533200	+	38533200	CDS	Glyma.08G281400	1	Seed	Antisense
Chr08	40623094	40623094	+	40623094	CDS	Glyma.08G292300	1	Stem	Antisense
Chr08	41881879	41881882	+	41881879	promoter	Glyma.08G300700	1	Flower	Antisense
Chr08	41881940	41881940	+	41881940	promoter	Glyma.08G300700	1	Flower	Antisense
Chr08	42124767	42124771	+	42124771	three_prime_UTR	Glyma.08G303100	1	Nodule	Antisense
Chr08	42124807	42124861	+	42124851	three_prime_UTR	Glyma.08G303100	7	Flower;Leaf;Nodule;Pod;Root;Seed;Stem	Antisense
Chr08	42179495	42179495	+	42179495	CDS	Glyma.08G303800	1	Root	Antisense
Chr08	42179558	42179558	+	42179558	five_prime_UTR	Glyma.08G303800	1	Root	Antisense
Chr08	43116487	43116487	+	43116487	three_prime_UTR	Glyma.08G311900	1	Stem	Antisense
Chr08	43689988	43689988	+	43689988	intron	Glyma.08G317300	1	Flower	Antisense
Chr08	44313510	44313510	+	44313510	intron	Glyma.08G325200	1	Seed	Antisense
Chr08	44547387	44547387	+	44547387	CDS	Glyma.08G327400	1	Pod	Antisense
Chr08	44817754	44817754	+	44817754	intron	Glyma.08G330300	1	Stem	Antisense
Chr08	44841221	44841221	+	44841221	three_prime_UTR	Glyma.08G330700	1	Nodule	Antisense
Chr08	46036833	46036833	+	46036833	CDS	Glyma.08G345400	1	Nodule	Antisense
Chr08	47041902	47041902	+	47041902	CDS	Glyma.08G358200	1	Nodule	Antisense
Chr08	47058876	47058876	+	47058876	intron	Glyma.08G358400	1	StemTip	Antisense
Chr08	47258070	47258070	+	47258070	three_prime_UTR	Glyma.08G360800	1	Nodule	Antisense
Chr08	47487127	47487127	+	47487127	CDS	Glyma.08G363300	1	Leaf	Antisense
Chr08	47676193	47676193	+	47676193	intron	Glyma.08G365900	1	StemTip	Antisense
Chr08	54681	54681	-	54681	CDS	Glyma.08G000700	1	Leaf	Antisense
Chr08	230577	230577	-	230577	intron	Glyma.08G003000	1	Nodule	Antisense
Chr08	261092	261092	-	261092	three_prime_UTR	Glyma.08G003300	1	StemTip	Antisense
Chr08	1361935	1361935	-	1361935	intron	Glyma.08G016900	1	Nodule	Antisense
Chr08	1385094	1385105	-	1385102	CDS	Glyma.08G017100	7	Flower;Leaf;Pod;Root;Seed;Stem;StemTip	Antisense
Chr08	1385142	1385153	-	1385153	CDS	Glyma.08G017100	3	Flower;Pod;Seed	Antisense
Chr08	1799240	1799240	-	1799240	intron	Glyma.08G022300	1	Stem	Antisense
Chr08	1803394	1803394	-	1803394	three_prime_UTR	Glyma.08G022300	1	Nodule	Antisense
Chr08	2169115	2169115	-	2169115	CDS	Glyma.08G027100	2	Pod;StemTip	Antisense
Chr08	2169251	2169268	-	2169251	intron	Glyma.08G027100	3	Flower;Pod;Seed	Antisense
Chr08	2169321	2169321	-	2169321	intron	Glyma.08G027100	1	Pod	Antisense
Chr08	2248507	2248507	-	2248507	three_prime_UTR	Glyma.08G028000	1	Stem	Antisense
Chr08	2691753	2691753	-	2691753	CDS	Glyma.08G033700	1	Nodule	Antisense
Chr08	2691807	2691830	-	2691830	intron	Glyma.08G033700	1	Nodule	Antisense
Chr08	2849912	2849912	-	2849912	three_prime_UTR	Glyma.08G036200	1	Leaf	Antisense
Chr08	2936995	2936995	-	2936995	CDS	Glyma.08G037000	1	Nodule	Antisense
Chr08	2941144	2941144	-	2941144	three_prime_UTR	Glyma.08G037100	1	Nodule	Antisense
Chr08	2944625	2944625	-	2944625	CDS	Glyma.08G037200	1	Nodule	Antisense
Chr08	3019694	3019694	-	3019694	CDS	Glyma.08G038500	1	Flower	Antisense
Chr08	3087148	3087148	-	3087148	CDS	Glyma.08G039400	1	Pod	Antisense
Chr08	3087838	3087857	-	3087857	three_prime_UTR	Glyma.08G039400	1	Pod	Antisense
Chr08	3321746	3321746	-	3321746	CDS	Glyma.08G041900	1	Seed	Antisense
Chr08	3450926	3450926	-	3450926	CDS	Glyma.08G043800	1	Pod	Antisense
Chr08	3450994	3450994	-	3450994	CDS	Glyma.08G043800	2	Pod;Seed	Antisense
Chr08	3451021	3451021	-	3451021	CDS	Glyma.08G043800	1	Root	Antisense
Chr08	3451077	3451077	-	3451077	three_prime_UTR	Glyma.08G043800	2	Stem;StemTip	Antisense
Chr08	3451111	3451111	-	3451111	three_prime_UTR	Glyma.08G043800	1	Seed	Antisense
Chr08	3451189	3451189	-	3451189	three_prime_UTR	Glyma.08G043800	1	Flower	Antisense
Chr08	3555050	3555050	-	3555050	CDS	Glyma.08G044800	1	Leaf	Antisense
Chr08	3596354	3596354	-	3596354	intron	Glyma.08G045500	1	Flower	Antisense
Chr08	3720354	3720354	-	3720354	intron	Glyma.08G047600	1	Nodule	Antisense
Chr08	4077930	4077930	-	4077930	CDS	Glyma.08G052600	1	Flower	Antisense
Chr08	4078401	4078401	-	4078401	intron	Glyma.08G052600	1	Nodule	Antisense
Chr08	4534640	4534640	-	4534640	intron	Glyma.08G059300	1	Root	Antisense
Chr08	4534708	4534708	-	4534708	intron	Glyma.08G059300	1	Leaf	Antisense
Chr08	4534754	4534767	-	4534763	intron	Glyma.08G059300	3	Flower;Pod;Stem	Antisense
Chr08	4669273	4669273	-	4669273	three_prime_UTR	Glyma.08G060500	1	Nodule	Antisense
Chr08	5822984	5822984	-	5822984	CDS	Glyma.08G076400	1	Nodule	Antisense
Chr08	5826888	5826888	-	5826888	intron	Glyma.08G076600	1	Nodule	Antisense
Chr08	5906164	5906164	-	5906164	three_prime_UTR	Glyma.08G077600	1	Flower	Antisense
Chr08	5982520	5982520	-	5982520	CDS	Glyma.08G078500	1	Stem	Antisense
Chr08	5982868	5982868	-	5982868	three_prime_UTR	Glyma.08G078500	1	Flower	Antisense
Chr08	6093440	6093440	-	6093440	fiveUTR	Glyma.08G080400	1	Leaf	Antisense
Chr08	6230183	6230183	-	6230183	CDS	Glyma.08G082400	1	Stem	Antisense
Chr08	7713622	7713629	-	7713622	CDS	Glyma.08G100400	1	Flower	Antisense
Chr08	7847169	7847169	-	7847169	three_prime_UTR	Glyma.08G102200	1	Seed	Antisense
Chr08	7967198	7967198	-	7967198	intron	Glyma.08G103800	1	Root	Antisense
Chr08	8006226	8006226	-	8006226	CDS	Glyma.08G104200	1	Pod	Antisense
Chr08	8209716	8209716	-	8209716	intron	Glyma.08G106500	1	Flower	Antisense
Chr08	8268325	8268325	-	8268325	CDS	Glyma.08G107500	1	Nodule	Antisense
Chr08	8382351	8382351	-	8382351	three_prime_UTR	Glyma.08G109100	1	StemTip	Antisense
Chr08	8660122	8660122	-	8660122	three_prime_UTR	Glyma.08G112500	1	Seed	Antisense
Chr08	8660184	8660184	-	8660184	three_prime_UTR	Glyma.08G112500	1	Pod	Antisense
Chr08	8660382	8660382	-	8660382	three_prime_UTR	Glyma.08G112500	1	Flower	Antisense
Chr08	8758151	8758151	-	8758151	CDS	Glyma.08G114500	1	Leaf	Antisense
Chr08	8843839	8843839	-	8843839	CDS	Glyma.08G115300	1	Nodule	Antisense
Chr08	8844473	8844473	-	8844473	CDS	Glyma.08G115300	1	Nodule	Antisense
Chr08	9582540	9582540	-	9582540	intron	Glyma.08G124800	1	Root	Antisense
Chr08	9736048	9736048	-	9736048	three_prime_UTR	Glyma.08G126300	1	Nodule	Antisense
Chr08	10012212	10012212	-	10012212	CDS	Glyma.08G130300	1	StemTip	Antisense
Chr08	10118607	10118629	-	10118629	intron	Glyma.08G132000	1	Root	Antisense
Chr08	10187720	10187720	-	10187720	three_prime_UTR	Glyma.08G133000	1	StemTip	Antisense
Chr08	10187802	10187802	-	10187802	three_prime_UTR	Glyma.08G133000	1	Flower	Antisense
Chr08	10244027	10244027	-	10244027	intron	Glyma.08G133500	1	Nodule	Antisense
Chr08	10254677	10254677	-	10254677	CDS	Glyma.08G133600	1	Flower	Antisense
Chr08	10288517	10288517	-	10288517	CDS	Glyma.08G134100	1	Leaf	Antisense
Chr08	10474060	10474060	-	10474060	three_prime_UTR	Glyma.08G137000	2	Root;Stem	Antisense
Chr08	10497254	10497254	-	10497254	CDS	Glyma.08G137300	1	Pod	Antisense
Chr08	10849520	10849520	-	10849520	three_prime_UTR	Glyma.08G142500	1	Stem	Antisense
Chr08	10849924	10849924	-	10849924	three_prime_UTR	Glyma.08G142500	1	Flower	Antisense
Chr08	10854357	10854357	-	10854357	intron	Glyma.08G142600	1	Stem	Antisense
Chr08	11786792	11786801	-	11786801	CDS	Glyma.08G153000	1	Leaf	Antisense
Chr08	13522949	13522999	-	13522949	CDS	Glyma.08G169800	1	Seed	Antisense
Chr08	13934311	13934311	-	13934311	CDS	Glyma.08G174400	1	Root	Antisense
Chr08	14053184	14053184	-	14053184	three_prime_UTR	Glyma.08G176000	1	Leaf	Antisense
Chr08	14053243	14053243	-	14053243	three_prime_UTR	Glyma.08G176000	4	Pod;Root;Seed;Stem	Antisense
Chr08	14053495	14053495	-	14053495	three_prime_UTR	Glyma.08G176000	1	Leaf	Antisense
Chr08	14551997	14551997	-	14551997	proximal	Glyma.08G181200	1	StemTip	Antisense
Chr08	14869152	14869152	-	14869152	CDS	Glyma.08G185600	1	Leaf	Antisense
Chr08	15472860	15472860	-	15472860	CDS	Glyma.08G192300	1	StemTip	Antisense
Chr08	16436262	16436262	-	16436262	CDS	Glyma.08G202400	2	Flower;Pod	Antisense
Chr08	16471418	16471418	-	16471418	three_prime_UTR	Glyma.08G203000	1	Stem	Antisense
Chr08	16488819	16488819	-	16488819	CDS	Glyma.08G203300	1	Nodule	Antisense
Chr08	16512863	16512863	-	16512863	CDS	Glyma.08G203600	1	Flower	Antisense
Chr08	16538113	16538113	-	16538113	intron	Glyma.08G203900	1	Leaf	Antisense
Chr08	16547529	16547529	-	16547529	CDS	Glyma.08G204000	1	StemTip	Antisense
Chr08	16678164	16678164	-	16678164	three_prime_UTR	Glyma.08G206200	1	Nodule	Antisense
Chr08	16957914	16957914	-	16957914	CDS	Glyma.08G209300	1	Seed	Antisense
Chr08	17026337	17026337	-	17026337	CDS	Glyma.08G210700	1	Stem	Antisense
Chr08	17314625	17314628	-	17314625	CDS	Glyma.08G214300	2	Leaf;Seed	Antisense
Chr08	17314656	17314656	-	17314656	intron	Glyma.08G214300	1	Seed	Antisense
Chr08	17447158	17447158	-	17447158	CDS	Glyma.08G215300	1	Pod	Antisense
Chr08	17895166	17895166	-	17895166	CDS	Glyma.08G220200	1	Seed	Antisense
Chr08	17946103	17946103	-	17946103	CDS	Glyma.08G220800	1	Nodule	Antisense
Chr08	17946306	17946306	-	17946306	three_prime_UTR	Glyma.08G220800	1	Nodule	Antisense
Chr08	17952777	17952777	-	17952777	three_prime_UTR	Glyma.08G220900	1	Nodule	Antisense
Chr08	19640344	19640344	-	19640344	intron	Glyma.08G234500	1	Root	Antisense
Chr08	20473373	20473373	-	20473373	three_prime_UTR	Glyma.08G240000	1	Flower	Antisense
Chr08	21728261	21728261	-	21728261	CDS	Glyma.08G249200	1	Leaf	Antisense
Chr08	22853019	22853019	-	22853019	three_prime_UTR	Glyma.08G256200	1	Nodule	Antisense
Chr08	23069336	23069336	-	23069336	intron	Glyma.08G256900	1	Seed	Antisense
Chr08	23076719	23076719	-	23076719	CDS	Glyma.08G257000	1	Leaf	Antisense
Chr08	23076772	23076772	-	23076772	CDS	Glyma.08G257000	1	Seed	Antisense
Chr08	23076834	23076834	-	23076834	CDS	Glyma.08G257000	1	Seed	Antisense
Chr08	24609597	24609597	-	24609597	CDS	Glyma.08G261000	1	Nodule	Antisense
Chr08	32445177	32445177	-	32445177	intron	Glyma.08G266100	1	StemTip	Antisense
Chr08	34726717	34726717	-	34726717	CDS	Glyma.08G269400	1	Stem	Antisense
Chr08	34726746	34726746	-	34726746	CDS	Glyma.08G269400	1	Stem	Antisense
Chr08	34726779	34726799	-	34726779	CDS	Glyma.08G269400	1	Stem	Antisense
Chr08	34726820	34726820	-	34726820	CDS	Glyma.08G269400	1	Stem	Antisense
Chr08	34962808	34962808	-	34962808	CDS	Glyma.08G270300	1	Leaf	Antisense
Chr08	35286616	35286616	-	35286616	CDS	Glyma.08G271000	1	StemTip	Antisense
Chr08	35457501	35457506	-	35457506	three_prime_UTR	Glyma.08G271500	5	Flower;Leaf;Root;Seed;StemTip	Antisense
Chr08	35597517	35597517	-	35597517	CDS	Glyma.08G271900	1	Pod	Antisense
Chr08	35597752	35597752	-	35597752	CDS	Glyma.08G271900	1	Seed	Antisense
Chr08	35939372	35939372	-	35939372	intron	Glyma.08G273300	1	Leaf	Antisense
Chr08	37686635	37686635	-	37686635	CDS	Glyma.08G278900	3	Leaf;Pod;Seed	Antisense
Chr08	37686741	37686745	-	37686741	CDS	Glyma.08G278900	2	Pod;Seed	Antisense
Chr08	38598891	38598891	-	38598891	three_prime_UTR	Glyma.08G281700	1	Leaf	Antisense
Chr08	39390580	39390580	-	39390580	intron	Glyma.08G284800	1	Leaf	Antisense
Chr08	39798948	39798948	-	39798948	three_prime_UTR	Glyma.08G287400	1	Leaf	Antisense
Chr08	39864146	39864146	-	39864146	CDS	Glyma.08G287500	1	Pod	Antisense
Chr08	40577857	40577857	-	40577857	intron	Glyma.08G291800	1	StemTip	Antisense
Chr08	41001154	41001154	-	41001154	three_prime_UTR	Glyma.08G294800	1	Pod	Antisense
Chr08	41045016	41045016	-	41045016	intron	Glyma.08G295500	1	Root	Antisense
Chr08	42114819	42114819	-	42114819	intron	Glyma.08G303000	1	Flower	Antisense
Chr08	42381441	42381441	-	42381441	three_prime_UTR	Glyma.08G305700	1	Flower	Antisense
Chr08	42381515	42381515	-	42381515	three_prime_UTR	Glyma.08G305700	1	Seed	Antisense
Chr08	42381588	42381588	-	42381588	three_prime_UTR	Glyma.08G305700	1	Nodule	Antisense
Chr08	42381626	42381634	-	42381634	three_prime_UTR	Glyma.08G305700	4	Leaf;Nodule;Seed;Stem	Antisense
Chr08	42498242	42498242	-	42498242	three_prime_UTR	Glyma.08G307000	1	Stem	Antisense
Chr08	44016207	44016207	-	44016207	three_prime_UTR	Glyma.08G321100	1	Flower	Antisense
Chr08	44041100	44041100	-	44041100	CDS	Glyma.08G321400	1	StemTip	Antisense
Chr08	44382211	44382211	-	44382211	CDS	Glyma.08G325700	1	Stem	Antisense
Chr08	44392292	44392295	-	44392292	intron	Glyma.08G325800	2	Leaf;Root	Antisense
Chr08	44392345	44392346	-	44392346	intron	Glyma.08G325800	3	Flower;Leaf;Root	Antisense
Chr08	44392373	44392393	-	44392393	intron	Glyma.08G325800	2	Root;Seed	Antisense
Chr08	44392425	44392425	-	44392425	intron	Glyma.08G325800	1	Flower	Antisense
Chr08	44494558	44494558	-	44494558	intron	Glyma.08G326700	1	StemTip	Antisense
Chr08	44494605	44494605	-	44494605	intron	Glyma.08G326700	1	Nodule	Antisense
Chr08	44719238	44719241	-	44719241	CDS	Glyma.08G329300	2	Flower;Nodule	Antisense
Chr08	45027096	45027096	-	45027096	CDS	Glyma.08G333200	1	StemTip	Antisense
Chr08	45259369	45259369	-	45259369	three_prime_UTR	Glyma.08G335600	1	Root	Antisense
Chr08	45509998	45509998	-	45509998	CDS	Glyma.08G338200	1	Stem	Antisense
Chr08	45703448	45703448	-	45703448	three_prime_UTR	Glyma.08G341000	1	Seed	Antisense
Chr08	45716051	45716051	-	45716051	CDS	Glyma.08G341100	1	Stem	Antisense
Chr08	45740702	45740702	-	45740702	three_prime_UTR	Glyma.08G341600	2	Leaf;StemTip	Antisense
Chr08	45780109	45780109	-	45780109	three_prime_UTR	Glyma.08G342200	1	Leaf	Antisense
Chr08	45841345	45841345	-	45841345	CDS	Glyma.08G343000	1	Flower	Antisense
Chr08	46157182	46157182	-	46157182	CDS	Glyma.08G346800	1	StemTip	Antisense
Chr08	46162422	46162422	-	46162422	CDS	Glyma.08G346900	1	Pod	Antisense
Chr08	47052108	47052108	-	47052108	CDS	Glyma.08G358300	1	Flower	Antisense
Chr08	47169970	47169970	-	47169970	three_prime_UTR	Glyma.08G359800	1	StemTip	Antisense
Chr08	47170039	47170039	-	47170039	three_prime_UTR	Glyma.08G359800	1	StemTip	Antisense
Chr08	47170132	47170132	-	47170132	three_prime_UTR	Glyma.08G359800	1	Pod	Antisense
Chr08	47170156	47170172	-	47170156	three_prime_UTR	Glyma.08G359800	1	StemTip	Antisense
Chr08	47284210	47284210	-	47284210	intron	Glyma.08G361200	1	Flower	Antisense
Chr08	47284314	47284314	-	47284314	intron	Glyma.08G361200	1	Leaf	Antisense
Chr08	47513669	47513669	-	47513669	intron	Glyma.08G363600	1	Flower	Antisense
Chr09	444503	444503	+	444503	three_prime_UTR	Glyma.09G005700	1	Nodule	Antisense
Chr09	734463	734463	+	734463	CDS	Glyma.09G009200	1	Flower	Antisense
Chr09	750698	750698	+	750698	intron	Glyma.09G009400	1	Pod	Antisense
Chr09	790865	790865	+	790865	CDS	Glyma.09G010200	2	Pod;Seed	Antisense
Chr09	820911	820911	+	820911	intron	Glyma.09G010600	1	Nodule	Antisense
Chr09	1274996	1274996	+	1274996	CDS	Glyma.09G016500	1	Root	Antisense
Chr09	1429371	1429371	+	1429371	CDS	Glyma.09G018200	1	StemTip	Antisense
Chr09	1589549	1589549	+	1589549	intron	Glyma.09G020100	1	Leaf	Antisense
Chr09	1650304	1650304	+	1650304	intron	Glyma.09G020900	1	Seed	Antisense
Chr09	1650397	1650397	+	1650397	CDS	Glyma.09G020900	1	Flower	Antisense
Chr09	2504774	2504774	+	2504774	intron	Glyma.09G030300	1	Leaf	Antisense
Chr09	2642251	2642251	+	2642251	intron	Glyma.09G032000	1	StemTip	Antisense
Chr09	2737502	2737502	+	2737502	three_prime_UTR	Glyma.09G032400	1	Pod	Antisense
Chr09	2737538	2737538	+	2737538	three_prime_UTR	Glyma.09G032400	1	Pod	Antisense
Chr09	2926160	2926160	+	2926160	intron	Glyma.09G034800	1	Pod	Antisense
Chr09	4787606	4787606	+	4787606	intron	Glyma.09G054100	1	Stem	Antisense
Chr09	4787684	4787684	+	4787684	intron	Glyma.09G054100	1	Leaf	Antisense
Chr09	4787707	4787707	+	4787707	intron	Glyma.09G054100	1	Stem	Antisense
Chr09	4864584	4864584	+	4864584	five_prime_UTR	Glyma.09G054800	2	Leaf;StemTip	Antisense
Chr09	5083042	5083042	+	5083042	CDS	Glyma.09G056400	1	Stem	Antisense
Chr09	5170812	5170812	+	5170812	CDS	Glyma.09G057300	1	Leaf	Antisense
Chr09	7619528	7619528	+	7619528	CDS	Glyma.09G072700	1	Flower	Antisense
Chr09	7619780	7619780	+	7619780	CDS	Glyma.09G072700	1	StemTip	Antisense
Chr09	7702247	7702247	+	7702247	intron	Glyma.09G073200	1	Leaf	Antisense
Chr09	8651615	8651615	+	8651615	CDS	Glyma.09G077900	1	StemTip	Antisense
Chr09	12409264	12409264	+	12409264	three_prime_UTR	Glyma.09G091900	1	Flower	Antisense
Chr09	12507606	12507606	+	12507606	CDS	Glyma.09G092100	1	Flower	Antisense
Chr09	12821156	12821173	+	12821159	three_prime_UTR	Glyma.09G093000	6	Flower;Leaf;Nodule;Pod;Root;Stem	Antisense
Chr09	12821227	12821227	+	12821227	CDS	Glyma.09G093000	1	Root	Antisense
Chr09	12866293	12866293	+	12866293	intron	Glyma.09G093400	1	Nodule	Antisense
Chr09	15244634	15244637	+	15244634	three_prime_UTR	Glyma.09G097200	2	Pod;Seed	Antisense
Chr09	15656328	15656328	+	15656328	CDS	Glyma.09G097500	1	Leaf	Antisense
Chr09	16910849	16910854	+	16910849	CDS	Glyma.09G098300	3	Pod;Seed;StemTip	Antisense
Chr09	22043002	22043002	+	22043002	five_prime_UTR	Glyma.09G111300	1	Stem	Antisense
Chr09	24629962	24629962	+	24629962	intron	Glyma.09G114100	1	StemTip	Antisense
Chr09	30872802	30872802	+	30872802	CDS	Glyma.09G125300	1	Nodule	Antisense
Chr09	33806981	33806981	+	33806981	CDS	Glyma.09G136100	1	Flower	Antisense
Chr09	34378699	34378699	+	34378699	intron	Glyma.09G138300	1	Leaf	Antisense
Chr09	34657945	34657945	+	34657945	CDS	Glyma.09G139400	1	Leaf	Antisense
Chr09	34932738	34932738	+	34932738	CDS	Glyma.09G140700	1	Pod	Antisense
Chr09	34955541	34955541	+	34955541	CDS	Glyma.09G140800	1	Flower	Antisense
Chr09	35514995	35514995	+	35514995	CDS	Glyma.09G142900	1	Leaf	Antisense
Chr09	35800136	35800136	+	35800136	intron	Glyma.09G144200	1	Pod	Antisense
Chr09	36820217	36820217	+	36820217	intron	Glyma.09G149000	1	Nodule	Antisense
Chr09	36931330	36931330	+	36931330	CDS	Glyma.09G149400	1	Leaf	Antisense
Chr09	37120992	37120992	+	37120992	CDS	Glyma.09G150400	1	Root	Antisense
Chr09	37146602	37146602	+	37146602	CDS	Glyma.09G150500	1	Stem	Antisense
Chr09	37146772	37146772	+	37146772	CDS	Glyma.09G150500	1	Stem	Antisense
Chr09	37538135	37538135	+	37538135	CDS	Glyma.09G152900	1	Nodule	Antisense
Chr09	37835015	37835015	+	37835015	CDS	Glyma.09G155200	2	Flower;Leaf	Antisense
Chr09	37835050	37835050	+	37835050	CDS	Glyma.09G155200	1	StemTip	Antisense
Chr09	38461400	38461411	+	38461411	intron	Glyma.09G160400	2	Flower;Leaf	Antisense
Chr09	38923904	38923921	+	38923918	three_prime_UTR	Glyma.09G165200	4	Flower;Pod;Stem;StemTip	Antisense
Chr09	38923952	38923952	+	38923952	three_prime_UTR	Glyma.09G165200	2	Stem;StemTip	Antisense
Chr09	40707021	40707021	+	40707021	intron	Glyma.09G182000	1	Flower	Antisense
Chr09	40707131	40707131	+	40707131	intron	Glyma.09G182000	1	Flower	Antisense
Chr09	40820049	40820049	+	40820049	three_prime_UTR	Glyma.09G183000	1	Flower	Antisense
Chr09	40847505	40847505	+	40847505	three_prime_UTR	Glyma.09G183400	1	Nodule	Antisense
Chr09	41121651	41121651	+	41121651	intron	Glyma.09G186500	1	Flower	Antisense
Chr09	41192463	41192463	+	41192463	CDS	Glyma.09G187200	1	Leaf	Antisense
Chr09	41193587	41193587	+	41193587	CDS	Glyma.09G187200	1	Flower	Antisense
Chr09	41193788	41193788	+	41193788	CDS	Glyma.09G187200	1	Root	Antisense
Chr09	41259794	41259794	+	41259794	intron	Glyma.09G188000	1	Flower	Antisense
Chr09	41269448	41269448	+	41269448	intron	Glyma.09G188100	1	Root	Antisense
Chr09	41269556	41269556	+	41269556	CDS	Glyma.09G188100	1	Pod	Antisense
Chr09	41454924	41454924	+	41454924	intron	Glyma.09G189900	1	Stem	Antisense
Chr09	41455001	41455001	+	41455001	intron	Glyma.09G189900	1	Root	Antisense
Chr09	41455022	41455022	+	41455022	intron	Glyma.09G189900	1	Pod	Antisense
Chr09	41455096	41455096	+	41455096	CDS	Glyma.09G189900	1	Root	Antisense
Chr09	41859446	41859446	+	41859446	intron	Glyma.09G194200	1	Nodule	Antisense
Chr09	42065647	42065647	+	42065647	CDS	Glyma.09G196000	1	Leaf	Antisense
Chr09	42103360	42103360	+	42103360	intron	Glyma.09G196400	1	Stem	Antisense
Chr09	42191833	42191833	+	42191833	intron	Glyma.09G197200	1	Nodule	Antisense
Chr09	43109233	43109233	+	43109233	three_prime_UTR	Glyma.09G207000	1	Seed	Antisense
Chr09	43109270	43109276	+	43109270	three_prime_UTR	Glyma.09G207000	2	Leaf;Root	Antisense
Chr09	43941355	43941355	+	43941355	three_prime_UTR	Glyma.09G215900	1	Pod	Antisense
Chr09	44375031	44375031	+	44375031	five_prime_UTR	Glyma.09G223300	1	Nodule	Antisense
Chr09	45099202	45099207	+	45099205	CDS	Glyma.09G226200	2	Leaf;StemTip	Antisense
Chr09	45459793	45460354	+	45459917	promoter	Glyma.09G231200	1	Pod	Antisense
Chr09	45671376	45671376	+	45671376	three_prime_UTR	Glyma.09G234300	1	Nodule	Antisense
Chr09	45974771	45974771	+	45974771	three_prime_UTR	Glyma.09G238100	1	Stem	Antisense
Chr09	46465974	46465974	+	46465974	three_prime_UTR	Glyma.09G242600	1	Nodule	Antisense
Chr09	46697436	46697448	+	46697436	intron	Glyma.09G244500	2	Leaf;Seed	Antisense
Chr09	46880812	46880812	+	46880812	CDS	Glyma.09G247300	1	StemTip	Antisense
Chr09	46880979	46880979	+	46880979	CDS	Glyma.09G247300	1	StemTip	Antisense
Chr09	46975145	46975145	+	46975145	intron	Glyma.09G248400	1	Leaf	Antisense
Chr09	47260777	47260777	+	47260777	intron	Glyma.09G252300	1	Flower	Antisense
Chr09	47261020	47261025	+	47261024	CDS	Glyma.09G252300	3	Flower;Leaf;Seed	Antisense
Chr09	47261064	47261064	+	47261064	CDS	Glyma.09G252300	1	Flower	Antisense
Chr09	47377396	47377396	+	47377396	intron	Glyma.09G254300	1	Root	Antisense
Chr09	47377588	47377588	+	47377588	intron	Glyma.09G254300	1	Root	Antisense
Chr09	47377617	47377617	+	47377617	intron	Glyma.09G254300	1	Root	Antisense
Chr09	47574485	47574485	+	47574485	intron	Glyma.09G256700	1	Nodule	Antisense
Chr09	47865003	47865003	+	47865003	three_prime_UTR	Glyma.09G260300	2	Flower;StemTip	Antisense
Chr09	47933369	47933369	+	47933369	CDS	Glyma.09G261300	1	Leaf	Antisense
Chr09	48363201	48363201	+	48363201	intron	Glyma.09G266000	1	Leaf	Antisense
Chr09	48706074	48706074	+	48706074	intron	Glyma.09G270000	1	StemTip	Antisense
Chr09	48708022	48708022	+	48708022	CDS	Glyma.09G270000	1	Leaf	Antisense
Chr09	48867044	48867044	+	48867044	intron	Glyma.09G272100	1	Leaf	Antisense
Chr09	49845031	49845031	+	49845031	CDS	Glyma.09G282700	1	Nodule	Antisense
Chr09	128476	128476	-	128476	three_prime_UTR	Glyma.09G001600	1	Nodule	Antisense
Chr09	128497	128497	-	128497	three_prime_UTR	Glyma.09G001600	1	Nodule	Antisense
Chr09	131904	131921	-	131921	intron	Glyma.09G001700	1	Nodule	Antisense
Chr09	218562	218562	-	218562	intron	Glyma.09G002600	1	Pod	Antisense
Chr09	636062	636086	-	636074	three_prime_UTR	Glyma.09G008200	2	Nodule;Root	Antisense
Chr09	636158	636158	-	636158	three_prime_UTR	Glyma.09G008200	1	Stem	Antisense
Chr09	722391	722391	-	722391	intron	Glyma.09G009100	1	Leaf	Antisense
Chr09	788343	788343	-	788343	CDS	Glyma.09G010100	1	Leaf	Antisense
Chr09	788582	788584	-	788584	intron	Glyma.09G010100	2	Nodule;Pod	Antisense
Chr09	789821	789821	-	789821	three_prime_UTR	Glyma.09G010100	1	StemTip	Antisense
Chr09	814351	814351	-	814351	fiveUTR	Glyma.09G010500	1	Pod	Antisense
Chr09	830384	830384	-	830384	intron	Glyma.09G010700	1	StemTip	Antisense
Chr09	830425	830425	-	830425	intron	Glyma.09G010700	1	Flower	Antisense
[truncated: 2,576 more rows]
