# Supplementary material for: Noncanonical transcription initiation is primarily tissue specific and epigenetically tuned in paleopolyploid plants
Source: Plant Cell. 2024 Nov 14;37(1):koae288. doi: 10.1093/plcell/koae288 (PMC11663555; doi:10.1093/plcell/koae288)
Supplement: koae288_Supplementary_Data [file koae288_supplementary_data.zip › Supplemental_Data_Set_5_final.xlsx]

## Sheet: Supplemental Data Set 5
Supplemental Data Set 5. Bidirectional transcription start regions (TSRs) detected in soybean. "Tissue Number" represents the number of tissues in which the TSR was detected. "Tissues" column lists the specific tissues where the TSR was detected. * in strand column repsernts two direction of TSR.
Chrom.	Start	End	Strand	TSR Peak	Gene Feature	GeneID	TissueNumber	Tissue	Type
Chr01	237661	238117	*	456	promoter	Glyma.01G001300	5	Flower;Leaf;Pod;Root;Seed	mRNA-prompt
Chr01	269357	269594	*	237	promoter	Glyma.01G001600;Glyma.01G001700	6	Flower;Leaf;Root;Seed;Stem;StemTip	mRNA-mRNA
Chr01	7371859	7372223	*	364	CDS	Glyma.01G056800	1	Nodule	other-divergent
Chr01	12954196	12954473	*	277	CDS	Glyma.01G071700	1	Flower	other-divergent
Chr01	19217766	19217955	*	189	promoter	Glyma.01G077600	1	Stem	mRNA-prompt
Chr01	40074769	40074841	*	72	promoter	Glyma.01G115900	1	Flower	mRNA-prompt
Chr01	49459372	49459730	*	358	promoter	Glyma.01G156900	1	Nodule	mRNA-prompt
Chr01	50849620	50849836	*	216	CDS	Glyma.01G171200	1	Nodule	other-divergent
Chr01	51043684	51044468	*	784	promoter	Glyma.01G173300;Glyma.01G173400	4	Flower;Pod;Seed;Stem	mRNA-mRNA
Chr01	51720682	51721261	*	579	threeUTR	Glyma.01G181200	1	Nodule	other-divergent
Chr01	51814020	51814225	*	205	promoter	Glyma.01G182600;Glyma.01G182700	5	Flower;Leaf;Pod;Stem;StemTip	mRNA-mRNA
Chr01	52777856	52778110	*	254	CDS	Glyma.01G193200	1	Pod	other-divergent
Chr01	52921549	52921550	*	1	CDS	Glyma.01G195000	1	StemTip	other-divergent
Chr01	53130142	53130364	*	222	promoter	Glyma.01G197100	3	Flower;Stem;StemTip	mRNA-prompt
Chr01	53192735	53192971	*	236	promoter	Glyma.01G197900	1	Nodule	mRNA-prompt
Chr01	53397093	53397269	*	176	CDS	Glyma.01G200200	2	Leaf;Pod	other-divergent
Chr01	54571894	54572134	*	240	promoter	Glyma.01G214800	1	Flower	mRNA-prompt
Chr01	55270408	55270668	*	260	CDS	Glyma.01G224000	1	StemTip	other-divergent
Chr01	55648699	55648946	*	247	promoter	Glyma.01G228400;Glyma.01G228500	7	Flower;Nodule;Pod;Root;Seed;Stem;StemTip	mRNA-mRNA
Chr01	55744626	55745107	*	481	promoter	Glyma.01G229700;Glyma.01G229800	5	Flower;Leaf;Pod;Stem;StemTip	mRNA-mRNA
Chr02	692968	693306	*	338	promoter	Glyma.02G006400;Glyma.02G006500	1	StemTip	mRNA-mRNA
Chr02	1563812	1563962	*	150	fiveUTR	Glyma.02G017800	1	Flower	mRNA-prompt
Chr02	1912989	1913360	*	371	promoter	Glyma.02G021600	1	Flower	mRNA-prompt
Chr02	3120857	3121307	*	450	promoter	Glyma.02G033600	1	Nodule	mRNA-prompt
Chr02	4256022	4256130	*	108	promoter	Glyma.02G046300	1	Seed	mRNA-prompt
Chr02	4951154	4951540	*	386	promoter	Glyma.02G054500;Glyma.02G054600	1	Leaf	mRNA-mRNA
Chr02	4996755	4997219	*	464	promoter	Glyma.02G055200;Glyma.02G055300	1	Pod	mRNA-mRNA
Chr02	5010544	5010601	*	57	promoter	Glyma.02G055500;Glyma.02G055600	1	Pod	mRNA-mRNA
Chr02	5250843	5251056	*	213	CDS	Glyma.02G058600	1	StemTip	other-divergent
Chr02	5777086	5777472	*	386	promoter	Glyma.02G064500;Glyma.02G064600	3	Leaf;Stem;StemTip	mRNA-mRNA
Chr02	5864936	5865049	*	113	promoter	Glyma.02G066100	1	StemTip	mRNA-prompt
Chr02	6670529	6670894	*	365	intron	Glyma.02G076600	1	Nodule	other-divergent
Chr02	11395191	11395498	*	307	promoter	Glyma.02G116900;Glyma.02G117000	1	Nodule	mRNA-mRNA
Chr02	15204609	15204976	*	367	CDS	Glyma.02G147400	1	StemTip	other-divergent
Chr02	32314717	32314846	*	129	CDS	Glyma.02G184700	1	Leaf	other-divergent
Chr02	39067832	39068196	*	364	promoter	Glyma.02G205700	1	Leaf	mRNA-prompt
Chr02	39753136	39753142	*	6	CDS	Glyma.02G212000	1	Seed	other-divergent
Chr02	40088537	40088548	*	11	promoter	Glyma.02G214700	1	Flower	mRNA-prompt
Chr02	41712962	41713100	*	138	threeUTR	Glyma.02G229600	1	Pod	other-divergent
Chr02	42114558	42114932	*	374	promoter	Glyma.02G233600;Glyma.02G233700	4	Leaf;Pod;Seed;StemTip	mRNA-mRNA
Chr02	42586184	42586675	*	491	promoter	Glyma.02G237500	2	Nodule;Root	mRNA-prompt
Chr02	43183576	43183707	*	131	promoter	Glyma.02G243700;Glyma.02G243800	2	Flower;Stem	mRNA-mRNA
Chr02	43843398	43843558	*	160	promoter	Glyma.02G250900;Glyma.02G251000	7	Flower;Leaf;Pod;Root;Seed;Stem;StemTip	mRNA-mRNA
Chr02	44232664	44232683	*	19	CDS	Glyma.02G255400	1	Stem	other-divergent
Chr02	45316199	45316592	*	393	threeUTR	Glyma.02G269000	1	Nodule	other-divergent
Chr02	45711256	45711847	*	591	threeUTR	Glyma.02G273800	3	Leaf;Pod;Seed	other-divergent
Chr02	45752274	45752292	*	18	fiveUTR	Glyma.02G274400	1	Pod	other-divergent
Chr03	1862670	1863005	*	335	promoter	Glyma.03G018600;Glyma.03G018700	7	Flower;Leaf;Nodule;Pod;Root;Seed;StemTip	mRNA-mRNA
Chr03	3742047	3742263	*	216	CDS	Glyma.03G032700	1	Flower	other-divergent
Chr03	4407250	4407627	*	377	CDS	Glyma.03G036500	1	Seed	other-divergent
Chr03	19613621	19614177	*	556	CDS	Glyma.03G078200	1	Root	other-divergent
Chr03	28464196	28464540	*	344	promoter	Glyma.03G096900;Glyma.03G097000	3	Root;Seed;StemTip	mRNA-mRNA
Chr03	30838565	30838942	*	377	promoter	Glyma.03G107900;Glyma.03G108000	4	Flower;Nodule;Root;Stem	mRNA-mRNA
Chr03	32123079	32123284	*	205	promoter	Glyma.03G114100;Glyma.03G114200	3	Leaf;Stem;StemTip	mRNA-mRNA
Chr03	33526530	33526699	*	169	promoter	Glyma.03G122300	1	Leaf	mRNA-prompt
Chr03	35641020	35641293	*	273	proximal	Glyma.03G140100	1	Pod	mRNA-prompt
Chr03	37254052	37254254	*	202	fiveUTR	Glyma.03G157200	1	Flower	other-divergent
Chr03	38371464	38371587	*	123	fiveUTR	Glyma.03G169500	2	Nodule;StemTip	mRNA-prompt
Chr03	39244797	39245015	*	218	fiveUTR	Glyma.03G180500	1	Flower	other-divergent
Chr03	40001604	40001919	*	315	CDS	Glyma.03G189000	3	Pod;Stem;StemTip	other-divergent
Chr03	40110906	40111049	*	143	CDS	Glyma.03G190300	1	StemTip	other-divergent
Chr03	40408251	40408541	*	290	proximal	Glyma.03G193200	1	Leaf	other-divergent
Chr03	40573197	40573409	*	212	CDS	Glyma.03G195600	1	Leaf	other-divergent
Chr03	40573572	40573777	*	205	threeUTR	Glyma.03G195600	2	Pod;Stem	other-divergent
Chr03	40582923	40583096	*	173	promoter	Glyma.03G195800;Glyma.03G195900	5	Flower;Nodule;Pod;Seed;Stem	mRNA-mRNA
Chr03	41709756	41709968	*	212	CDS	Glyma.03G210800	1	Flower	other-divergent
Chr03	41762515	41762630	*	115	promoter	Glyma.03G211400	1	StemTip	mRNA-prompt
Chr03	42172351	42172608	*	257	promoter	Glyma.03G218000	1	Flower	mRNA-prompt
Chr03	42505791	42506045	*	254	promoter	Glyma.03G222100;Glyma.03G222200	7	Flower;Leaf;Pod;Root;Seed;Stem;StemTip	mRNA-mRNA
Chr04	111747	111911	*	164	promoter	Glyma.04G001200;Glyma.04G001400	7	Flower;Leaf;Nodule;Pod;Root;Seed;StemTip	mRNA-mRNA
Chr04	1953107	1953295	*	188	promoter	Glyma.04G024500	1	Leaf	mRNA-prompt
Chr04	2315860	2316355	*	495	promoter	Glyma.04G028400;Glyma.04G028500	2	Root;StemTip	mRNA-mRNA
Chr04	3589022	3589029	*	7	promoter	Glyma.04G044900	1	Pod	mRNA-prompt
Chr04	5568294	5568486	*	192	fiveUTR	Glyma.04G066700	1	Nodule	other-divergent
Chr04	5635049	5635115	*	66	promoter	Glyma.04G067400	1	Flower	mRNA-prompt
Chr04	5796448	5796902	*	454	promoter	Glyma.04G069500	1	Nodule	mRNA-prompt
Chr04	6380639	6381101	*	462	CDS	Glyma.04G076200	3	Nodule;Pod;StemTip	other-divergent
Chr04	7850780	7850950	*	170	intergenic	NA1	1	Pod	other-divergent
Chr04	8260133	8260254	*	121	threeUTR	Glyma.04G093200	1	Pod	other-divergent
Chr04	24910716	24911095	*	379	promoter	Glyma.04G142400	3	Flower;Pod;Root	mRNA-prompt
Chr04	26538087	26538373	*	286	intergenic	NA2	1	Nodule	other-divergent
Chr04	45855737	45855899	*	162	threeUTR	Glyma.04G187700	1	Flower	other-divergent
Chr04	46238938	46239154	*	216	promoter	Glyma.04G191500	1	Pod	mRNA-prompt
Chr04	46325177	46325381	*	204	promoter	Glyma.04G192200	1	Leaf	mRNA-prompt
Chr04	46727297	46727431	*	134	promoter	Glyma.04G195400;Glyma.04G195500	1	Pod	mRNA-mRNA
Chr04	48369259	48369518	*	259	promoter	Glyma.04G211600;Glyma.04G211700	1	Stem	mRNA-mRNA
Chr04	48787529	48787560	*	31	CDS	Glyma.04G216700	1	Nodule	other-divergent
Chr04	49026272	49026460	*	188	fiveUTR	Glyma.04G219400	1	Pod	other-divergent
Chr04	49037816	49038231	*	415	promoter	Glyma.04G219600;Glyma.04G219700	4	Nodule;Root;Stem;StemTip	mRNA-mRNA
Chr04	49584793	49585333	*	540	promoter	Glyma.04G225900	2	Seed;StemTip	mRNA-prompt
Chr04	50040821	50041154	*	333	promoter	Glyma.04G231900	1	Seed	other-divergent
Chr04	50063007	50063247	*	240	CDS	Glyma.04G232200	1	Leaf	other-divergent
Chr04	50376037	50376282	*	245	promoter	Glyma.04G235700	1	Flower	mRNA-prompt
Chr05	94279	94661	*	382	promoter	Glyma.05G001000;Glyma.05G001100	1	StemTip	mRNA-mRNA
Chr05	180025	180324	*	299	promoter	Glyma.05G002300;Glyma.05G002400	2	Flower;Stem	mRNA-mRNA
Chr05	833220	833454	*	234	promoter	Glyma.05G009400;Glyma.05G009500	5	Leaf;Pod;Seed;Stem;StemTip	mRNA-mRNA
Chr05	5414003	5414008	*	5	promoter	Glyma.05G058400	1	Nodule	mRNA-prompt
Chr05	7246243	7246619	*	376	promoter	Glyma.05G069700	1	Nodule	mRNA-prompt
Chr05	12800701	12801166	*	465	promoter	Glyma.05G082200	4	Flower;Leaf;Root;StemTip	mRNA-prompt
Chr05	28002736	28002986	*	250	promoter	Glyma.05G105300	1	Pod	mRNA-prompt
Chr05	30513681	30513929	*	248	promoter	Glyma.05G115000	1	Flower	mRNA-prompt
Chr05	32290912	32291108	*	196	promoter	Glyma.05G129800;Glyma.05G129900	6	Flower;Leaf;Root;Seed;Stem;StemTip	mRNA-mRNA
Chr05	34886990	34887494	*	504	promoter	Glyma.05G156300;Glyma.05G156400	5	Flower;Leaf;Seed;Stem;StemTip	mRNA-mRNA
Chr05	34984879	34985155	*	276	promoter	Glyma.05G157500;Glyma.05G157600	2	Root;Stem	mRNA-mRNA
Chr05	35587415	35587767	*	352	promoter	Glyma.05G165100;Glyma.05G165200	1	StemTip	mRNA-mRNA
Chr05	35884477	35884491	*	14	intron	Glyma.05G168300	1	StemTip	other-divergent
Chr05	35892669	35892963	*	294	promoter	Glyma.05G168300;Glyma.05G168400	1	Pod	mRNA-mRNA
Chr05	36807467	36807698	*	231	threeUTR	Glyma.05G179900	1	Pod	other-divergent
Chr05	38806484	38806824	*	340	fiveUTR	Glyma.05G204700	2	Flower;StemTip	mRNA-prompt
Chr05	38942770	38943213	*	443	promoter	Glyma.05G207000;Glyma.05G207100	8	Flower;Leaf;Nodule;Pod;Root;Seed;Stem;StemTip	mRNA-mRNA
Chr05	39307810	39308104	*	294	promoter	Glyma.05G211600	1	Nodule	mRNA-prompt
Chr05	40017364	40017571	*	207	CDS	Glyma.05G220600	1	Stem	other-divergent
Chr05	40277222	40277484	*	262	promoter	Glyma.05G223500;Glyma.05G223600	2	Nodule;Pod	mRNA-mRNA
Chr05	40800289	40800677	*	388	promoter	Glyma.05G230000	1	StemTip	mRNA-prompt
Chr05	41244136	41244379	*	243	CDS	Glyma.05G235800	1	Flower	other-divergent
Chr06	101070	101362	*	292	promoter	Glyma.06G000700;Glyma.06G000800	6	Flower;Leaf;Nodule;Pod;Stem;StemTip	mRNA-mRNA
Chr06	126688	127024	*	336	promoter	Glyma.06G001200;Glyma.06G001300	7	Flower;Leaf;Pod;Root;Seed;Stem;StemTip	mRNA-mRNA
Chr06	229063	229387	*	324	promoter	Glyma.06G002700;Glyma.06G002800	5	Flower;Leaf;Root;Seed;Stem	mRNA-mRNA
Chr06	675180	675213	*	33	CDS	Glyma.06G008800	1	Flower	other-divergent
Chr06	1098900	1099092	*	192	CDS	Glyma.06G014600	1	Seed	other-divergent
Chr06	2157710	2158110	*	400	promoter	Glyma.06G027700;Glyma.06G027900	7	Flower;Leaf;Pod;Root;Seed;Stem;StemTip	mRNA-mRNA
Chr06	2773019	2773271	*	252	promoter	Glyma.06G036100	1	Pod	other-divergent
Chr06	3002860	3002921	*	61	promoter	Glyma.06G039700	1	Leaf	mRNA-prompt
Chr06	3055256	3055531	*	275	promoter	Glyma.06G040600;Glyma.06G040700	3	Flower;Leaf;StemTip	mRNA-mRNA
Chr06	3180512	3180877	*	365	promoter	Glyma.06G042100;Glyma.06G042200	1	Root	mRNA-mRNA
Chr06	3965423	3965428	*	5	threeUTR	Glyma.06G052600	1	Flower	other-divergent
Chr06	4575332	4575607	*	275	promoter	Glyma.06G060300;Glyma.06G060400	4	Flower;Pod;Stem;StemTip	mRNA-mRNA
Chr06	5228353	5228561	*	208	promoter	Glyma.06G068300	1	Pod	mRNA-prompt
Chr06	5983672	5984006	*	334	CDS	Glyma.06G077400	1	Stem	other-divergent
Chr06	6048133	6048716	*	583	fiveUTR	Glyma.06G078100	1	Flower	mRNA-prompt
Chr06	6304380	6304666	*	286	intergenic	NA3	1	Nodule	other-divergent
Chr06	6340585	6340966	*	381	CDS	Glyma.06G082400	1	Flower	other-divergent
Chr06	6350103	6350277	*	174	CDS	Glyma.06G082600	1	Flower	other-divergent
Chr06	7196539	7196750	*	211	intergenic	NA4	1	Pod	other-divergent
Chr06	9214296	9214601	*	305	promoter	Glyma.06G113400;Glyma.06G113500	7	Flower;Leaf;Nodule;Pod;Root;Stem;StemTip	mRNA-mRNA
Chr06	9454237	9454374	*	137	threeUTR	Glyma.06G116200	1	StemTip	other-divergent
Chr06	9495268	9495711	*	443	promoter	Glyma.06G116700;Glyma.06G116800	1	Seed	mRNA-mRNA
Chr06	10495642	10496013	*	371	CDS	Glyma.06G127800	1	Nodule	other-divergent
Chr06	10780798	10780870	*	72	CDS	Glyma.06G131200	1	StemTip	other-divergent
Chr06	10934950	10935189	*	239	CDS	Glyma.06G132700	1	Nodule	other-divergent
Chr06	12528810	12529019	*	209	promoter	Glyma.06G153400;Glyma.06G153500	3	Leaf;Stem;StemTip	mRNA-mRNA
Chr06	13407594	13407830	*	236	promoter	Glyma.06G162300	1	Flower	mRNA-prompt
Chr06	13571265	13571729	*	464	promoter	Glyma.06G164000;Glyma.06G164100;Glyma.06G164200	1	Leaf	other-divergent
Chr06	21986924	21987257	*	333	promoter	Glyma.06G214400	1	Stem	mRNA-prompt
Chr06	31120832	31120839	*	7	CDS	Glyma.06G225500	1	Flower	other-divergent
Chr06	34491680	34491804	*	124	promoter	Glyma.06G227500	1	Root	mRNA-prompt
Chr06	47528082	47528140	*	58	promoter	Glyma.06G286700	1	Nodule	other-divergent
Chr06	49721544	49721615	*	71	CDS	Glyma.06G308600	1	Pod	other-divergent
Chr06	51119053	51119247	*	194	promoter	Glyma.06G323200;Glyma.06G323300	1	Nodule	mRNA-mRNA
Chr06	51193786	51194080	*	294	promoter	Glyma.06G324300	1	StemTip	mRNA-prompt
Chr07	384685	384878	*	193	promoter	Glyma.07G004900;Glyma.07G005000	6	Flower;Leaf;Pod;Seed;Stem;StemTip	mRNA-mRNA
Chr07	859794	860105	*	311	fiveUTR	Glyma.07G011300	1	Flower	mRNA-prompt
Chr07	1457309	1457695	*	386	promoter	Glyma.07G018200;Glyma.07G018300	2	Leaf;Nodule	mRNA-mRNA
Chr07	2381252	2381495	*	243	CDS	Glyma.07G029800	1	Flower	other-divergent
Chr07	3081456	3081755	*	299	promoter	Glyma.07G037400	1	StemTip	mRNA-prompt
Chr07	7286897	7287212	*	315	promoter	Glyma.07G080100;Glyma.07G080200	7	Flower;Leaf;Pod;Root;Seed;Stem;StemTip	mRNA-mRNA
Chr07	10282510	10282625	*	115	promoter	Glyma.07G106000	1	Stem	mRNA-prompt
Chr07	11674950	11675224	*	274	promoter	Glyma.07G112500;Glyma.07G112600	4	Flower;Leaf;Pod;Seed	mRNA-mRNA
Chr07	15082399	15082739	*	340	proximal	Glyma.07G126400	2	Leaf;Pod	mRNA-prompt
Chr07	15268609	15268982	*	373	promoter	Glyma.07G127500;Glyma.07G127600	2	Root;Seed	mRNA-mRNA
Chr07	21563237	21563299	*	62	threeUTR	Glyma.07G162900	1	Pod	other-divergent
Chr07	30836912	30837138	*	226	promoter	Glyma.07G173700	1	StemTip	mRNA-prompt
Chr07	34999667	34999916	*	249	promoter	Glyma.07G181800;Glyma.07G181900	4	Leaf;Nodule;Pod;Stem	mRNA-mRNA
Chr07	35823949	35824334	*	385	promoter	Glyma.07G190600	1	Leaf	mRNA-prompt
Chr07	41697668	41697937	*	269	fiveUTR	Glyma.07G235500	1	Pod	mRNA-prompt
Chr07	43654085	43654159	*	74	promoter	Glyma.07G261500	2	Flower;StemTip	mRNA-prompt
Chr07	43739728	43740047	*	319	fiveUTR	Glyma.07G263000	1	Seed	mRNA-prompt
Chr07	43863892	43864140	*	248	promoter	Glyma.07G264300	1	Seed	mRNA-prompt
Chr07	44313619	44313764	*	145	promoter	Glyma.07G270400;Glyma.07G270500	1	StemTip	mRNA-mRNA
Chr08	1229118	1229438	*	320	promoter	Glyma.08G015600	1	Flower	other-divergent
Chr08	1362153	1362450	*	297	CDS	Glyma.08G016900	1	Nodule	other-divergent
Chr08	1373794	1374087	*	293	CDS	Glyma.08G017000	1	StemTip	other-divergent
Chr08	2018444	2018814	*	370	CDS	Glyma.08G025500	1	Seed	other-divergent
Chr08	2437101	2437552	*	451	promoter	Glyma.08G030600;Glyma.08G030700	8	Flower;Leaf;Nodule;Pod;Root;Seed;Stem;StemTip	mRNA-mRNA
Chr08	2941466	2941692	*	226	promoter	Glyma.08G037200	1	Nodule	mRNA-prompt
Chr08	3993060	3993581	*	521	promoter	Glyma.08G051200;Glyma.08G051300	7	Flower;Leaf;Pod;Root;Seed;Stem;StemTip	mRNA-mRNA
Chr08	4944944	4945292	*	348	threeUTR	Glyma.08G064600	1	Nodule	other-divergent
Chr08	6370093	6370449	*	356	promoter	Glyma.08G084500;Glyma.08G084600	6	Flower;Leaf;Pod;Seed;Stem;StemTip	mRNA-mRNA
Chr08	6715638	6715835	*	197	promoter	Glyma.08G088800;Glyma.08G088900	6	Flower;Leaf;Pod;Root;Seed;StemTip	mRNA-mRNA
Chr08	8815873	8816290	*	417	fiveUTR	Glyma.08G115100	1	Pod	mRNA-prompt
Chr08	8962113	8962239	*	126	CDS	Glyma.08G116500	1	Nodule	other-divergent
Chr08	10059808	10060115	*	307	CDS	Glyma.08G131200	1	Pod	other-divergent
Chr08	10678165	10678537	*	372	promoter	Glyma.08G139400;Glyma.08G139500	6	Flower;Nodule;Root;Seed;Stem;StemTip	mRNA-mRNA
Chr08	10707762	10708250	*	488	promoter	Glyma.08G139900;Glyma.08G140000	2	Leaf;Nodule	other-divergent
Chr08	10739112	10739514	*	402	fiveUTR	Glyma.08G140300	1	Flower	other-divergent
Chr08	11247940	11248200	*	260	proximal	Glyma.08G147400	1	Pod	mRNA-prompt
Chr08	12264924	12265421	*	497	CDS	Glyma.08G158400	2	Leaf;Pod	other-divergent
Chr08	12469043	12469270	*	227	promoter	Glyma.08G161000	2	Pod;Seed	mRNA-prompt
Chr08	13545498	13545720	*	222	promoter	Glyma.08G170200;Glyma.08G170300	2	Root;Seed	mRNA-mRNA
Chr08	13878228	13878387	*	159	promoter	Glyma.08G173900	1	Pod	mRNA-prompt
Chr08	14200800	14201015	*	215	promoter	Glyma.08G177200	1	Pod	mRNA-prompt
Chr08	15064803	15064811	*	8	CDS	Glyma.08G187800	1	Stem	other-divergent
Chr08	15271832	15272256	*	424	promoter	Glyma.08G190000;Glyma.08G190100	1	Stem	mRNA-mRNA
Chr08	15486346	15486717	*	371	promoter	Glyma.08G192400;Glyma.08G192500	3	Flower;Leaf;Stem	mRNA-mRNA
Chr08	16998185	16998307	*	122	promoter	Glyma.08G209900;Glyma.08G210000	8	Flower;Leaf;Nodule;Pod;Root;Seed;Stem;StemTip	mRNA-mRNA
Chr08	17189132	17189370	*	238	CDS	Glyma.08G213100	1	Flower	other-divergent
Chr08	17242493	17242868	*	375	promoter	Glyma.08G213600;Glyma.08G213700	2	Seed;StemTip	mRNA-mRNA
Chr08	18079856	18080057	*	201	promoter	Glyma.08G222600;Glyma.08G222700	3	Nodule;Seed;StemTip	mRNA-mRNA
Chr08	21183099	21183621	*	522	promoter	Glyma.08G245200;Glyma.08G245300	1	Nodule	mRNA-mRNA
Chr08	21316211	21316326	*	115	promoter	Glyma.08G246400	1	Leaf	mRNA-prompt
Chr08	21678751	21678962	*	211	proximal	Glyma.08G248800	2	Leaf;Pod	mRNA-prompt
Chr08	22009852	22010106	*	254	fiveUTR	Glyma.08G251300	1	Leaf	mRNA-prompt
Chr08	35598037	35598282	*	245	CDS	Glyma.08G271900	1	Pod	other-divergent
Chr08	43442853	43443096	*	243	promoter	Glyma.08G314300;Glyma.08G314400	7	Flower;Nodule;Pod;Root;Seed;Stem;StemTip	mRNA-mRNA
Chr08	45832229	45832516	*	287	promoter	Glyma.08G342900	1	StemTip	mRNA-prompt
Chr08	47168791	47169078	*	287	promoter	Glyma.08G359700;Glyma.08G359800	2	Pod;StemTip	mRNA-mRNA
Chr09	499606	499999	*	393	promoter	Glyma.09G006900;Glyma.09G007000	1	Nodule	mRNA-mRNA
Chr09	1026785	1027114	*	329	promoter	Glyma.09G013700	1	Pod	mRNA-prompt
Chr09	1203196	1203631	*	435	fiveUTR	Glyma.09G015700	1	Flower	other-divergent
Chr09	3772284	3772676	*	392	promoter	Glyma.09G044100;Glyma.09G044200	2	Leaf;StemTip	mRNA-mRNA
Chr09	4787853	4788172	*	319	promoter	Glyma.09G054100	2	Flower;StemTip	mRNA-prompt
Chr09	6846169	6846449	*	280	promoter	Glyma.09G067900	1	Root	mRNA-prompt
Chr09	9782630	9783147	*	517	promoter	Glyma.09G082800;Glyma.09G082900	1	Nodule	mRNA-mRNA
Chr09	9783657	9783909	*	252	proximal	Glyma.09G082900	1	Pod	other-divergent
Chr09	24850029	24850206	*	177	CDS	Glyma.09G115100	1	Flower	other-divergent
Chr09	30006232	30006247	*	15	promoter	Glyma.09G123800	1	Flower	mRNA-prompt
Chr09	34955542	34955821	*	279	fiveUTR	Glyma.09G140800	1	Pod	other-divergent
Chr09	35800872	35800898	*	26	promoter	Glyma.09G144200	1	Nodule	mRNA-prompt
Chr09	37538427	37538698	*	271	promoter	Glyma.09G152900;Glyma.09G153000	3	Flower;Nodule;Pod	mRNA-mRNA
Chr09	40078589	40078899	*	310	CDS	Glyma.09G176300	1	StemTip	other-divergent
Chr09	40626018	40626149	*	131	promoter	Glyma.09G181300	1	Flower	mRNA-prompt
Chr09	40635490	40635695	*	205	promoter	Glyma.09G181400	2	Seed;Stem	mRNA-prompt
Chr09	40810710	40811134	*	424	fiveUTR	Glyma.09G182700	1	Flower	other-divergent
Chr09	41193061	41193398	*	337	CDS	Glyma.09G187200	1	Pod	other-divergent
Chr09	45352389	45352688	*	299	promoter	Glyma.09G229600;Glyma.09G229700	2	Flower;Nodule	mRNA-mRNA
Chr09	45894191	45894344	*	153	promoter	Glyma.09G236600;Glyma.09G236700	2	Stem;StemTip	mRNA-mRNA
Chr09	48606110	48606295	*	185	promoter	Glyma.09G268400;Glyma.09G268500	2	Leaf;StemTip	mRNA-mRNA
Chr09	49433590	49433902	*	312	promoter	Glyma.09G279000	1	Nodule	mRNA-prompt
Chr10	224840	224854	*	14	promoter	Glyma.10G002100	1	Leaf	mRNA-prompt
Chr10	1103671	1103835	*	164	promoter	Glyma.10G011800;Glyma.10G011900	3	Flower;Leaf;Pod	mRNA-mRNA
Chr10	1274214	1274497	*	283	promoter	Glyma.10G014100;Glyma.10G014200	7	Flower;Leaf;Nodule;Root;Seed;Stem;StemTip	mRNA-mRNA
Chr10	1321148	1321282	*	134	fiveUTR	Glyma.10G014800	1	Nodule	other-divergent
Chr10	1474652	1474990	*	338	promoter	Glyma.10G016400	1	Nodule	mRNA-prompt
Chr10	1593120	1593301	*	181	promoter	Glyma.10G018200;Glyma.10G018300	8	Flower;Leaf;Nodule;Pod;Root;Seed;Stem;StemTip	mRNA-mRNA
Chr10	1779187	1779371	*	184	promoter	Glyma.10G020300;Glyma.10G020500	1	Nodule	mRNA-mRNA
Chr10	3019119	3019368	*	249	threeUTR	Glyma.10G034700	1	Nodule	other-divergent
Chr10	3434857	3435128	*	271	promoter	Glyma.10G038700	1	Pod	mRNA-prompt
Chr10	3920053	3920398	*	345	fiveUTR	Glyma.10G043500	1	Leaf	other-divergent
Chr10	4070716	4071048	*	332	promoter	Glyma.10G045600	1	Pod	mRNA-prompt
Chr10	4232336	4232389	*	53	promoter	Glyma.10G047200	1	Leaf	mRNA-prompt
Chr10	4574519	4574668	*	149	promoter	Glyma.10G050900;Glyma.10G051000	1	StemTip	mRNA-mRNA
Chr10	6619277	6619345	*	68	promoter	Glyma.10G067300	1	Flower	other-divergent
Chr10	9753602	9753660	*	58	promoter	Glyma.10G081700	1	Pod	other-divergent
Chr10	10015563	10015707	*	144	fiveUTR	Glyma.10G082400	1	Pod	mRNA-prompt
Chr10	36451180	36451272	*	92	proximal	Glyma.10G135500	1	Nodule	mRNA-prompt
Chr10	37327233	37327770	*	537	promoter	Glyma.10G139500;Glyma.10G139600	4	Leaf;Pod;Stem;StemTip	mRNA-mRNA
Chr10	37692995	37693282	*	287	promoter	Glyma.10G142300;Glyma.10G142500	1	Nodule	mRNA-mRNA
Chr10	39408243	39408576	*	333	promoter	Glyma.10G159700	1	Nodule	mRNA-prompt
Chr10	39828075	39828416	*	341	fiveUTR	Glyma.10G164200	1	StemTip	mRNA-prompt
Chr10	39951857	39952216	*	359	intron	Glyma.10G165200	1	Nodule	other-divergent
Chr10	42037314	42037547	*	233	promoter	Glyma.10G187200;Glyma.10G187300	6	Flower;Nodule;Root;Seed;Stem;StemTip	mRNA-mRNA
Chr10	43179556	43180005	*	449	CDS	Glyma.10G200800	1	Leaf	other-divergent
Chr10	43410070	43410292	*	222	CDS	Glyma.10G202800	1	StemTip	other-divergent
Chr10	44401166	44401595	*	429	fiveUTR	Glyma.10G211400	1	StemTip	mRNA-prompt
Chr10	44640253	44640379	*	126	promoter	Glyma.10G214100;Glyma.10G214200	4	Nodule;Pod;Stem;StemTip	mRNA-mRNA
Chr10	45379213	45379412	*	199	threeUTR	Glyma.10G222600	1	Pod	other-divergent
Chr10	49383314	49383500	*	186	promoter	Glyma.10G271500	1	Flower	mRNA-prompt
Chr10	50561542	50561820	*	278	promoter	Glyma.10G285700	3	Flower;Stem;StemTip	mRNA-prompt
Chr10	51280784	51281154	*	370	promoter	Glyma.10G295600;Glyma.10G295700	8	Flower;Leaf;Nodule;Pod;Root;Seed;Stem;StemTip	mRNA-mRNA
Chr11	28129	28499	*	370	promoter	Glyma.11G000500	1	Nodule	mRNA-prompt
Chr11	396998	397239	*	241	fiveUTR	Glyma.11G005100	3	Leaf;Seed;StemTip	mRNA-prompt
Chr11	438958	439249	*	291	promoter	Glyma.11G006100;Glyma.11G006200	1	Flower	mRNA-mRNA
Chr11	766093	766260	*	167	promoter	Glyma.11G010800;Glyma.11G010900	8	Flower;Leaf;Nodule;Pod;Root;Seed;Stem;StemTip	mRNA-mRNA
Chr11	1182157	1182593	*	436	CDS	Glyma.11G017100	1	Root	other-divergent
Chr11	1582479	1582759	*	280	CDS	Glyma.11G022200	1	Nodule	other-divergent
Chr11	1640259	1640545	*	286	fiveUTR	Glyma.11G022700	1	Stem	mRNA-prompt
Chr11	1952479	1952725	*	246	fiveUTR	Glyma.11G027100	1	Leaf	mRNA-prompt
Chr11	1999980	2000348	*	368	promoter	Glyma.11G027800	1	Leaf	mRNA-prompt
Chr11	2992968	2993324	*	356	promoter	Glyma.11G041000	1	Flower	mRNA-prompt
Chr11	3292157	3292622	*	465	promoter	Glyma.11G044500;Glyma.11G044600	4	Flower;Pod;Stem;StemTip	mRNA-mRNA
Chr11	3498011	3498271	*	260	proximal	Glyma.11G046700;Glyma.11G046800	1	StemTip	mRNA-mRNA
Chr11	4375592	4375634	*	42	promoter	Glyma.11G058000	1	Pod	mRNA-prompt
Chr11	4508278	4508595	*	317	promoter	Glyma.11G059500;Glyma.11G059600	5	Flower;Leaf;Nodule;Stem;StemTip	mRNA-mRNA
Chr11	4576302	4576480	*	178	promoter	Glyma.11G060900;Glyma.11G061000	8	Flower;Leaf;Nodule;Pod;Root;Seed;Stem;StemTip	mRNA-mRNA
Chr11	4976163	4976623	*	460	promoter	Glyma.11G066200;Glyma.11G066300	1	Nodule	mRNA-mRNA
Chr11	5932891	5933303	*	412	promoter	Glyma.11G078800;Glyma.11G078900	1	Root	mRNA-mRNA
Chr11	6088659	6088974	*	315	promoter	Glyma.11G081000	2	Flower;Nodule	mRNA-prompt
Chr11	6199666	6199726	*	60	promoter	Glyma.11G082500	1	StemTip	mRNA-prompt
Chr11	6779793	6779985	*	192	CDS	Glyma.11G089500	1	Stem	other-divergent
Chr11	7907290	7907646	*	356	promoter	Glyma.11G104100;Glyma.11G104200	4	Flower;Leaf;Stem;StemTip	mRNA-mRNA
Chr11	8489955	8490149	*	194	promoter	Glyma.11G111100;Glyma.11G111300	3	Leaf;Nodule;StemTip	mRNA-mRNA
Chr11	8567036	8567171	*	135	promoter	Glyma.11G112300	4	Leaf;Pod;Seed;Stem	mRNA-prompt
Chr11	8957778	8957927	*	149	promoter	Glyma.11G117800;Glyma.11G117900	8	Flower;Leaf;Nodule;Pod;Root;Seed;Stem;StemTip	mRNA-mRNA
Chr11	9393033	9393350	*	317	promoter	Glyma.11G123400	1	Nodule	mRNA-prompt
Chr11	9671791	9672115	*	324	promoter	Glyma.11G127300;Glyma.11G127400	8	Flower;Leaf;Nodule;Pod;Root;Seed;Stem;StemTip	mRNA-mRNA
Chr11	9741142	9741367	*	225	promoter	Glyma.11G128100	3	Flower;Leaf;Seed	mRNA-prompt
Chr11	10953714	10953995	*	281	promoter	Glyma.11G143400;Glyma.11G143500	2	Flower;Leaf	mRNA-mRNA
Chr11	15564702	15564973	*	271	promoter	Glyma.11G164300;Glyma.11G164400	4	Flower;Leaf;Pod;Stem	mRNA-mRNA
Chr11	25365325	25365677	*	352	threeUTR	Glyma.11G185200	1	Nodule	other-divergent
Chr11	26544469	26544895	*	426	CDS	Glyma.11G192300	1	Pod	other-divergent
Chr11	27514150	27514212	*	62	CDS	Glyma.11G198300	1	Root	other-divergent
Chr11	28402563	28402807	*	244	promoter	Glyma.11G203600;Glyma.11G203700	7	Flower;Nodule;Pod;Root;Seed;Stem;StemTip	mRNA-mRNA
Chr11	32324038	32324305	*	267	CDS	Glyma.11G228100	1	Pod	other-divergent
Chr11	32793749	32794107	*	358	fiveUTR	Glyma.11G232600	1	Flower	mRNA-prompt
Chr11	33442055	33442289	*	234	promoter	Glyma.11G239900	1	Root	mRNA-prompt
Chr11	33569700	33570052	*	352	promoter	Glyma.11G241500	1	Pod	mRNA-prompt
Chr11	33594517	33594795	*	278	promoter	Glyma.11G241900;Glyma.11G242000	1	Flower	mRNA-mRNA
Chr11	34255169	34255364	*	195	promoter	Glyma.11G250800;Glyma.11G250900	7	Flower;Leaf;Pod;Root;Seed;Stem;StemTip	mRNA-mRNA
Chr11	34261802	34262083	*	281	CDS	Glyma.11G251000	1	Leaf	other-divergent
Chr12	431121	431361	*	240	CDS	Glyma.12G005600	2	Pod;Stem	other-divergent
Chr12	500526	500719	*	193	promoter	Glyma.12G006600;Glyma.12G006700	8	Flower;Leaf;Nodule;Pod;Root;Seed;Stem;StemTip	mRNA-mRNA
Chr12	803641	803998	*	357	fiveUTR	Glyma.12G010900	3	Leaf;Stem;StemTip	mRNA-prompt
Chr12	2323280	2323724	*	444	intron	Glyma.12G031000	1	Nodule	other-divergent
Chr12	2324629	2324851	*	222	promoter	Glyma.12G031000	1	Nodule	mRNA-prompt
Chr12	2667855	2668095	*	240	promoter	Glyma.12G036700;Glyma.12G036800	8	Flower;Leaf;Nodule;Pod;Root;Seed;Stem;StemTip	mRNA-mRNA
Chr12	2861801	2862030	*	229	promoter	Glyma.12G039400;Glyma.12G039500	2	Seed;StemTip	mRNA-mRNA
Chr12	3138623	3138789	*	166	promoter	Glyma.12G043200	5	Leaf;Nodule;Seed;Stem;StemTip	other-divergent
Chr12	3721857	3722153	*	296	promoter	Glyma.12G051900;Glyma.12G052000	7	Flower;Leaf;Pod;Root;Seed;Stem;StemTip	mRNA-mRNA
Chr12	4892562	4892838	*	276	promoter	Glyma.12G066700;Glyma.12G066800	7	Flower;Leaf;Pod;Root;Seed;Stem;StemTip	mRNA-mRNA
Chr12	5319205	5319410	*	205	promoter	Glyma.12G072200	1	Flower	mRNA-prompt
Chr12	8458694	8458941	*	247	intron	Glyma.12G098300	2	Leaf;Pod	other-divergent
Chr12	8477892	8478240	*	348	promoter	Glyma.12G098500	2	Flower;StemTip	mRNA-prompt
Chr12	10312202	10312528	*	326	fiveUTR	Glyma.12G109500	1	Nodule	mRNA-prompt
Chr12	14281538	14282063	*	525	promoter	Glyma.12G128900	1	Nodule	mRNA-prompt
Chr12	33894898	33895133	*	235	promoter	Glyma.12G179100	1	StemTip	mRNA-prompt
Chr12	36078886	36079153	*	267	promoter	Glyma.12G199400	1	Leaf	mRNA-prompt
Chr12	36200195	36200371	*	176	promoter	Glyma.12G201100;Glyma.12G201200	2	Seed;StemTip	mRNA-mRNA
Chr12	36603829	36603997	*	168	threeUTR	Glyma.12G205800	1	Stem	other-divergent
Chr12	36640718	36640923	*	205	promoter	Glyma.12G206300;Glyma.12G206400	2	Leaf;StemTip	mRNA-mRNA
Chr12	36659313	36659460	*	147	CDS	Glyma.12G206600	1	Leaf	other-divergent
Chr12	40051546	40051853	*	307	fiveUTR	Glyma.12G242200	1	Nodule	other-divergent
Chr13	1929002	1929245	*	243	intergenic	NA5	1	Nodule	other-divergent
Chr13	10956148	10956231	*	83	CDS	Glyma.13G035300	1	Seed	other-divergent
Chr13	14561937	14561968	*	31	CDS	Glyma.13G049700	1	Root	other-divergent
Chr13	15211883	15212106	*	223	intergenic	NA6	1	Flower	other-divergent
Chr13	16598554	16598626	*	72	threeUTR	Glyma.13G066100	1	Nodule	other-divergent
Chr13	21005615	21005863	*	248	threeUTR	Glyma.13G095000	1	Nodule	other-divergent
Chr13	22719565	22719623	*	58	threeUTR	Glyma.13G113800	1	Pod	other-divergent
Chr13	23809303	23809920	*	617	promoter	Glyma.13G124600;Glyma.13G124700	7	Flower;Leaf;Pod;Root;Seed;Stem;StemTip	mRNA-mRNA
Chr13	24741060	24741092	*	32	promoter	Glyma.13G135000	1	Flower	other-divergent
Chr13	25112069	25112208	*	139	promoter	Glyma.13G138400;Glyma.13G138500	3	Flower;Pod;StemTip	mRNA-mRNA
Chr13	25548670	25548879	*	209	fiveUTR	Glyma.13G142500	2	Leaf;Pod	other-divergent
Chr13	26048877	26049100	*	223	promoter	Glyma.13G147200	1	Nodule	mRNA-prompt
Chr13	28187343	28187506	*	163	promoter	Glyma.13G167200;Glyma.13G167300	4	Leaf;Seed;Stem;StemTip	mRNA-mRNA
Chr13	29572184	29572402	*	218	CDS	Glyma.13G182600	1	Nodule	other-divergent
Chr13	29715292	29715512	*	220	CDS	Glyma.13G183600	1	Nodule	other-divergent
Chr13	31226353	31226461	*	108	threeUTR	Glyma.13G198500	1	Root	other-divergent
Chr13	34931182	34931645	*	463	CDS	Glyma.13G239000	1	Leaf	other-divergent
Chr13	36147304	36147505	*	201	CDS	Glyma.13G255900	1	Leaf	other-divergent
Chr13	37247249	37247466	*	217	CDS	Glyma.13G270400	1	Nodule	other-divergent
Chr13	37998464	37998607	*	143	fiveUTR	Glyma.13G278900	2	Seed;Stem	mRNA-prompt
Chr13	38728488	38728741	*	253	CDS	Glyma.13G286900	1	Leaf	other-divergent
Chr13	39934024	39934422	*	398	CDS	Glyma.13G302200	1	Pod	other-divergent
Chr13	40721642	40721804	*	162	promoter	Glyma.13G312000;Glyma.13G312100	1	StemTip	mRNA-mRNA
Chr13	40730717	40731002	*	285	promoter	Glyma.13G312200	3	Leaf;Pod;StemTip	mRNA-prompt
Chr13	42758930	42759145	*	215	intron	Glyma.13G333500	1	Flower	other-divergent
Chr13	43064245	43064512	*	267	promoter	Glyma.13G337700;Glyma.13G337800	4	Nodule;Root;Stem;StemTip	mRNA-mRNA
Chr13	43256434	43256680	*	246	promoter	Glyma.13G340600;Glyma.13G340700	3	Seed;Stem;StemTip	mRNA-mRNA
Chr13	43521107	43521328	*	221	promoter	Glyma.13G344000;Glyma.13G344100	6	Flower;Leaf;Root;Seed;Stem;StemTip	mRNA-mRNA
Chr13	43554730	43554731	*	1	promoter	Glyma.13G344500	1	Seed	other-divergent
Chr13	43761256	43761727	*	471	promoter	Glyma.13G347500	1	Seed	mRNA-prompt
Chr13	43776258	43776457	*	199	CDS	Glyma.13G347700	1	Root	other-divergent
Chr13	44432252	44432514	*	262	promoter	Glyma.13G355800	1	Seed	mRNA-prompt
Chr13	44915513	44915645	*	132	promoter	Glyma.13G362400	1	Flower	mRNA-prompt
Chr13	45136789	45137067	*	278	promoter	Glyma.13G365100;Glyma.13G365200	2	Nodule;Stem	mRNA-mRNA
Chr13	45224868	45225042	*	174	promoter	Glyma.13G366400;Glyma.13G366500	2	Leaf;Pod	mRNA-mRNA
Chr14	224775	224902	*	127	promoter	Glyma.14G001800;Glyma.14G001900	1	Stem	mRNA-mRNA
Chr14	1141586	1141821	*	235	promoter	Glyma.14G015800;Glyma.14G015900	3	Leaf;Pod;Stem	mRNA-mRNA
Chr14	3765752	3766005	*	253	CDS	Glyma.14G048400	1	Pod	other-divergent
Chr14	4339553	4339778	*	225	CDS	Glyma.14G054400	3	Flower;Pod;Seed	other-divergent
Chr14	4612463	4612549	*	86	CDS	Glyma.14G057700	1	Pod	other-divergent
Chr14	4969241	4969249	*	8	promoter	Glyma.14G061400	1	Root	mRNA-prompt
Chr14	5910818	5911004	*	186	CDS	Glyma.14G070400	1	Root	other-divergent
Chr14	8260541	8260935	*	394	promoter	Glyma.14G090500;Glyma.14G090600	8	Flower;Leaf;Nodule;Pod;Root;Seed;Stem;StemTip	mRNA-mRNA
Chr14	16247624	16248024	*	400	promoter	Glyma.14G118700;Glyma.14G118800	2	Root;Stem	mRNA-mRNA
Chr14	32164052	32164465	*	413	promoter	Glyma.14G148900;Glyma.14G149000	1	Flower	mRNA-mRNA
Chr14	42459163	42459455	*	292	CDS	Glyma.14G171500	1	Leaf	other-divergent
Chr14	43071749	43072066	*	317	promoter	Glyma.14G174500	1	Flower	mRNA-prompt
Chr14	46745284	46745338	*	54	promoter	Glyma.14G202100	3	Leaf;Nodule;Root	mRNA-prompt
Chr14	47806007	47806222	*	215	promoter	Glyma.14G212800;Glyma.14G212900	4	Flower;Leaf;Root;Seed	mRNA-mRNA
Chr15	566952	567124	*	172	promoter	Glyma.15G006700;Glyma.15G006800	8	Flower;Leaf;Nodule;Pod;Root;Seed;Stem;StemTip	mRNA-mRNA
Chr15	978919	979230	*	311	CDS	Glyma.15G012200	1	StemTip	other-divergent
Chr15	1576324	1576690	*	366	CDS	Glyma.15G020300	1	Flower	other-divergent
Chr15	2132663	2133106	*	443	CDS	Glyma.15G026400	2	Flower;StemTip	other-divergent
Chr15	2693636	2693885	*	249	promoter	Glyma.15G033700;Glyma.15G033800	5	Leaf;Nodule;Pod;Stem;StemTip	mRNA-mRNA
Chr15	2902913	2903320	*	407	promoter	Glyma.15G036700;Glyma.15G036800	6	Flower;Pod;Root;Seed;Stem;StemTip	mRNA-mRNA
Chr15	5220124	5220639	*	515	promoter	Glyma.15G068600	1	Flower	mRNA-prompt
Chr15	6499631	6499739	*	108	fiveUTR	Glyma.15G084700	1	Flower	mRNA-prompt
Chr15	7067861	7068148	*	287	CDS	Glyma.15G091700	1	Pod	other-divergent
Chr15	7085595	7085763	*	168	promoter	Glyma.15G092000	1	Flower	other-divergent
Chr15	9019815	9019952	*	137	threeUTR	Glyma.15G114400;Glyma.15G114500	1	Pod	other-divergent
Chr15	10514320	10514852	*	532	promoter	Glyma.15G130700;Glyma.15G130800	8	Flower;Leaf;Nodule;Pod;Root;Seed;Stem;StemTip	mRNA-mRNA
Chr15	12269802	12269990	*	188	promoter	Glyma.15G148900;Glyma.15G149000	1	StemTip	mRNA-mRNA
Chr15	12378153	12378403	*	250	proximal	Glyma.15G149900	1	Leaf	mRNA-prompt
Chr15	13218561	13218562	*	1	promoter	Glyma.15G157700	1	Leaf	mRNA-prompt
Chr15	24734585	24734640	*	55	promoter	Glyma.15G201300	1	Nodule	mRNA-prompt
Chr15	39951378	39951913	*	535	promoter	Glyma.15G221300	3	Flower;Stem;StemTip	mRNA-prompt
Chr15	44608563	44608668	*	105	threeUTR	Glyma.15G236700	1	Flower	other-divergent
Chr15	46896976	46897198	*	222	intergenic	NA7	1	Leaf	other-divergent
Chr15	48422201	48422525	*	324	promoter	Glyma.15G255000	3	Root;Stem;StemTip	mRNA-prompt
Chr15	48612792	48612953	*	161	promoter	Glyma.15G256600;Glyma.15G256700	8	Flower;Leaf;Nodule;Pod;Root;Seed;Stem;StemTip	mRNA-mRNA
Chr15	50434987	50435379	*	392	CDS	Glyma.15G268000	4	Leaf;Seed;Stem;StemTip	other-divergent
Chr15	51473060	51473398	*	338	promoter	Glyma.15G275700;Glyma.15G275800	1	Leaf	mRNA-mRNA
Chr16	46764	47038	*	274	proximal	Glyma.16G000500;Glyma.16G000600	1	Nodule	mRNA-mRNA
Chr16	97532	97646	*	114	fiveUTR	Glyma.16G001700	1	Pod	other-divergent
Chr16	375381	375543	*	162	fiveUTR	Glyma.16G005400	1	Stem	other-divergent
Chr16	2507896	2508165	*	269	promoter	Glyma.16G025800	1	Pod	mRNA-prompt
Chr16	3403865	3403917	*	52	CDS	Glyma.16G036000	1	Flower	other-divergent
Chr16	3864553	3864884	*	331	promoter	Glyma.16G041200	1	Root	mRNA-prompt
Chr16	4853424	4853808	*	384	promoter	Glyma.16G050500	1	Flower	mRNA-prompt
Chr16	5067789	5068208	*	419	promoter	Glyma.16G052500;Glyma.16G052600	2	Flower;Root	mRNA-mRNA
Chr16	7414434	7414596	*	162	promoter	Glyma.16G073500	1	Seed	mRNA-prompt
Chr16	19185174	19185382	*	208	intergenic	NA8	1	Nodule	other-divergent
Chr16	25113323	25113673	*	350	CDS	Glyma.16G113000	2	Flower;Nodule	other-divergent
Chr16	26324326	26324613	*	287	promoter	Glyma.16G118100	1	Flower	mRNA-prompt
Chr16	28062803	28063070	*	267	promoter	Glyma.16G128600	2	Seed;StemTip	mRNA-prompt
Chr16	31555483	31555646	*	163	promoter	Glyma.16G155300	1	Nodule	mRNA-prompt
Chr16	33378442	33378687	*	245	promoter	Glyma.16G173200	2	Pod;Stem	other-divergent
Chr16	33655615	33655622	*	7	CDS	Glyma.16G175200	1	Pod	other-divergent
Chr16	33668042	33668413	*	371	CDS	Glyma.16G175300	1	Nodule	other-divergent
Chr16	33930578	33930850	*	272	promoter	Glyma.16G178500	1	StemTip	mRNA-prompt
Chr16	33993457	33993790	*	333	intron	Glyma.16G179300	2	Flower;Root	other-divergent
Chr16	35928159	35928336	*	177	promoter	Glyma.16G198300;Glyma.16G198400	1	Leaf	mRNA-mRNA
Chr16	37827253	37827594	*	341	CDS	Glyma.16G221500	1	Flower	other-divergent
Chr17	274322	274534	*	212	promoter	Glyma.17G002300;Glyma.17G002400	8	Flower;Leaf;Nodule;Pod;Root;Seed;Stem;StemTip	mRNA-mRNA
Chr17	776043	776362	*	319	promoter	Glyma.17G009700	4	Flower;Seed;Stem;StemTip	mRNA-prompt
Chr17	875162	875374	*	212	promoter	Glyma.17G010700;Glyma.17G010800	1	Stem	mRNA-mRNA
Chr17	1035766	1036330	*	564	CDS	Glyma.17G013600	1	Seed	other-divergent
Chr17	1534312	1534796	*	484	promoter	Glyma.17G020700	1	Nodule	mRNA-prompt
Chr17	1931888	1932138	*	250	promoter	Glyma.17G026200;Glyma.17G026300	1	Flower	mRNA-mRNA
Chr17	3718762	3718787	*	25	fiveUTR	Glyma.17G048900	1	Flower	other-divergent
Chr17	4791401	4791642	*	241	CDS	Glyma.17G062500	1	Root	other-divergent
Chr17	5041094	5041351	*	257	promoter	Glyma.17G065300	1	Seed	mRNA-prompt
Chr17	5228949	5229377	*	428	promoter	Glyma.17G067500;Glyma.17G067600	5	Flower;Root;Seed;Stem;StemTip	mRNA-mRNA
Chr17	5561962	5562363	*	401	promoter	Glyma.17G071000;Glyma.17G071100	2	Stem;StemTip	mRNA-mRNA
Chr17	5715826	5715942	*	116	promoter	Glyma.17G073100	1	Pod	mRNA-prompt
Chr17	6121208	6121408	*	200	promoter	Glyma.17G078400;Glyma.17G078500	6	Leaf;Nodule;Pod;Seed;Stem;StemTip	mRNA-mRNA
Chr17	7198814	7199315	*	501	promoter	Glyma.17G092400	2	Leaf;StemTip	mRNA-prompt
Chr17	8248006	8248414	*	408	promoter	Glyma.17G105000	1	Nodule	mRNA-prompt
Chr17	9090197	9090346	*	149	promoter	Glyma.17G114800;Glyma.17G114900	6	Flower;Leaf;Pod;Seed;Stem;StemTip	mRNA-mRNA
Chr17	9253614	9254092	*	478	promoter	Glyma.17G117400;Glyma.17G117500	4	Flower;Leaf;Pod;Stem	mRNA-mRNA
Chr17	9802424	9802796	*	372	promoter	Glyma.17G122500;Glyma.17G122600	1	StemTip	mRNA-mRNA
Chr17	10925726	10925858	*	132	CDS	Glyma.17G135600	1	Stem	other-divergent
Chr17	12260683	12260902	*	219	fiveUTR	Glyma.17G148200	1	Stem	mRNA-prompt
Chr17	13477999	13478331	*	332	promoter	Glyma.17G157600	1	Stem	mRNA-prompt
Chr17	14002490	14002991	*	501	promoter	Glyma.17G161100	1	Flower	mRNA-prompt
Chr17	18357084	18357199	*	115	promoter	Glyma.17G175700	1	Leaf	mRNA-prompt
Chr17	36054916	36055143	*	227	promoter	Glyma.17G214600;Glyma.17G214700	1	Stem	mRNA-mRNA
Chr17	38002729	38003031	*	302	promoter	Glyma.17G225800	1	Flower	mRNA-prompt
Chr17	38598476	38598742	*	266	proximal	Glyma.17G230900	1	Flower	other-divergent
Chr17	40332873	40333175	*	302	CDS	Glyma.17G247900	1	StemTip	other-divergent
Chr17	40527193	40527355	*	162	promoter	Glyma.17G250300	1	Nodule	mRNA-prompt
Chr18	134615	135006	*	391	promoter	Glyma.18G001300;Glyma.18G001400	1	Stem	mRNA-mRNA
Chr18	262630	262971	*	341	CDS	Glyma.18G003100	1	Leaf	other-divergent
Chr18	571565	571584	*	19	proximal	Glyma.18G007700;Glyma.18G007800	1	Leaf	mRNA-mRNA
Chr18	2221519	2221580	*	61	promoter	Glyma.18G029300	1	Root	mRNA-prompt
Chr18	2222225	2222387	*	162	CDS	Glyma.18G029300	1	Flower	other-divergent
Chr18	2222410	2222501	*	91	CDS	Glyma.18G029300	1	StemTip	other-divergent
Chr18	3471371	3471938	*	567	promoter	Glyma.18G041100	1	Root	mRNA-prompt
Chr18	4129104	4129484	*	380	promoter	Glyma.18G047300;Glyma.18G047400	2	Pod;Stem	mRNA-mRNA
Chr18	4363845	4364102	*	257	fiveUTR	Glyma.18G050600	1	Stem	other-divergent
Chr18	10471174	10471446	*	272	promoter	Glyma.18G099800;Glyma.18G099900	8	Flower;Leaf;Nodule;Pod;Root;Seed;Stem;StemTip	mRNA-mRNA
Chr18	50521021	50521280	*	259	promoter	Glyma.18G218100;Glyma.18G218200	1	Flower	mRNA-mRNA
Chr18	50830615	50830737	*	122	fiveUTR	Glyma.18G221100	2	Leaf;Seed	mRNA-prompt
Chr18	51571310	51571632	*	322	promoter	Glyma.18G226600	1	StemTip	mRNA-prompt
Chr18	54212439	54212851	*	412	promoter	Glyma.18G256000	1	Nodule	mRNA-prompt
Chr18	56896248	56896720	*	472	promoter	Glyma.18G289300;Glyma.18G289500	2	Flower;StemTip	mRNA-mRNA
Chr18	56991470	56991801	*	331	promoter	Glyma.18G291100;Glyma.18G291200	2	Leaf;StemTip	mRNA-mRNA
Chr19	1276654	1276732	*	78	CDS	Glyma.19G013500	1	Leaf	other-divergent
Chr19	8378740	8379018	*	278	promoter	Glyma.19G051500	1	Flower	mRNA-prompt
Chr19	9733300	9733538	*	238	promoter	Glyma.19G056100	1	Seed	mRNA-prompt
Chr19	13703220	13703530	*	310	fiveUTR	Glyma.19G063300	3	Leaf;Seed;StemTip	mRNA-prompt
Chr19	27982834	27982946	*	112	fiveUTR	Glyma.19G077800	1	Nodule	other-divergent
Chr19	29328371	29328820	*	449	CDS	Glyma.19G081200	1	Flower	other-divergent
Chr19	30328043	30328197	*	154	promoter	Glyma.19G084400	2	Pod;Seed	other-divergent
Chr19	32243270	32243430	*	160	CDS	Glyma.19G090700	1	Pod	other-divergent
Chr19	34126151	34126538	*	387	promoter	Glyma.19G096900;Glyma.19G097000	1	Flower	mRNA-mRNA
Chr19	34861990	34862355	*	365	intergenic	NA9	2	Leaf;StemTip	other-divergent
Chr19	35829865	35830244	*	379	promoter	Glyma.19G107000	1	Leaf	mRNA-prompt
Chr19	38557364	38557538	*	174	CDS	Glyma.19G126900	1	Nodule	other-divergent
Chr19	39773819	39773890	*	71	intron	Glyma.19G136400	1	Nodule	other-divergent
Chr19	42125135	42125430	*	295	promoter	Glyma.19G160400;Glyma.19G160500	5	Flower;Leaf;Pod;Stem;StemTip	mRNA-mRNA
Chr19	42238990	42239366	*	376	fiveUTR	Glyma.19G161700	1	Seed	other-divergent
Chr19	44176206	44176541	*	335	promoter	Glyma.19G183100	1	Leaf	mRNA-prompt
Chr19	46461159	46461380	*	221	promoter	Glyma.19G210600	1	Seed	mRNA-prompt
Chr19	46784123	46784322	*	199	threeUTR	Glyma.19G214800	1	Nodule	other-divergent
Chr19	46989662	46990008	*	346	proximal	NA11	1	Leaf	other-divergent
Chr19	47163989	47164255	*	266	promoter	Glyma.19G219300;Glyma.19G219400	2	Root;Stem	mRNA-mRNA
Chr19	48143087	48143382	*	295	promoter	Glyma.19G230600	1	Leaf	mRNA-prompt
Chr19	49015572	49015958	*	386	promoter	Glyma.19G242400	1	Nodule	mRNA-prompt
Chr19	49769255	49769607	*	352	promoter	Glyma.19G252200	1	Seed	mRNA-prompt
Chr19	49807039	49807253	*	214	promoter	Glyma.19G252600	1	Root	mRNA-prompt
Chr19	49990137	49990448	*	311	promoter	Glyma.19G255300	2	Flower;Leaf	other-divergent
Chr19	50221613	50221667	*	54	intron	Glyma.19G258500	1	Leaf	other-divergent
Chr20	1907786	1907826	*	40	threeUTR	Glyma.20G018400	1	StemTip	other-divergent
Chr20	5350858	5351122	*	264	CDS	Glyma.20G036600	1	Seed	other-divergent
Chr20	7576418	7576485	*	67	promoter	Glyma.20G042200	1	Flower	mRNA-prompt
Chr20	33444336	33444723	*	387	promoter	Glyma.20G091000;Glyma.20G091100	1	Nodule	mRNA-mRNA
Chr20	34029019	34029356	*	337	promoter	Glyma.20G097200;Glyma.20G097300	3	Nodule;Seed;StemTip	mRNA-mRNA
Chr20	34474812	34474870	*	58	fiveUTR	Glyma.20G101700	1	Pod	other-divergent
Chr20	34530284	34530329	*	45	CDS	Glyma.20G102400	1	Seed	other-divergent
Chr20	34556313	34556510	*	197	promoter	Glyma.20G102600	1	Pod	mRNA-prompt
Chr20	34618753	34618883	*	130	promoter	Glyma.20G103400	1	Pod	other-divergent
Chr20	35499320	35499392	*	72	CDS	Glyma.20G112900	1	Flower	other-divergent
Chr20	35895964	35896020	*	56	CDS	Glyma.20G116500	1	Pod	other-divergent
Chr20	36184686	36184928	*	242	promoter	Glyma.20G119100	2	Nodule;Stem	mRNA-prompt
Chr20	37945376	37945700	*	324	CDS	Glyma.20G140700	1	Flower	other-divergent
Chr20	38268571	38268760	*	189	CDS	Glyma.20G144200	1	Nodule	other-divergent
Chr20	38429203	38429750	*	547	promoter	Glyma.20G145800	1	Flower	mRNA-prompt
Chr20	40685276	40685487	*	211	threeUTR	Glyma.20G169000	1	Pod	other-divergent
Chr20	41470174	41470356	*	182	promoter	Glyma.20G177400;Glyma.20G177500	6	Flower;Pod;Root;Seed;Stem;StemTip	mRNA-mRNA
Chr20	41924659	41924685	*	26	CDS	Glyma.20G181100	1	Pod	other-divergent
Chr20	43919980	43920177	*	197	fiveUTR	Glyma.20G202200	1	Nodule	other-divergent
Chr20	45802306	45802503	*	197	promoter	Glyma.20G223300	8	Flower;Leaf;Nodule;Pod;Root;Seed;Stem;StemTip	mRNA-prompt
Chr20	46259045	46259328	*	283	promoter	Glyma.20G228000	1	Nodule	other-divergent
Chr20	46384312	46384430	*	118	fiveUTR	Glyma.20G229600	1	Pod	mRNA-prompt
Chr20	47118605	47119031	*	426	promoter	Glyma.20G239600;Glyma.20G239700	1	Stem	mRNA-mRNA
